# Supplementary material for: Emergent effects of global change on consumption depend on consumers and their resources in marine systems
Source: Proc Natl Acad Sci U S A. 2022 Apr 21;119(18):e2108878119. doi: 10.1073/pnas.2108878119 (PMC9173678; doi:10.1073/pnas.2108878119)
Supplement: Supplementary File [file pnas.2108878119.sd01.xlsx]

## Sheet: Dataset S1, Tab 1
Section / sub-section	Topic	Description	Further explanation	Checklist/Meta-data	Author response	Comments
Title	Title	The title must indicate that it is a systematic review protocol, and must indicate if it is an update/amendment: e.g. "A systematic review update protocol...".	The title should normally be the same or very similar to the review question.	Meta-data	Emergent effects of global change on consumption depend on consumers and their resources in marine systems
Type of review	Type of review	Select one of the following types of review: systematic review, systematic review update, systematic review amendment, systematic review from a systematic map	See CEE Guidance on amendments and updates [1]	Meta-data	systematic review
Authors contacts	Authors contacts	The full names, institutional addresses, and email addresses for all authors must be provided.		Checklist	Yes
Abstract	Structured summary	Abstract must not exceed 350 words and must include two sections 1) Background, the context and purpose of the review, including the review question; 2) Methods, how the review will be conducted and the outputs that are expected (specifically mention search strategy, inclusion criteria, critical appraisal, data extraction and synthesis).		Checklist	Yes
Background	Background	Describe the rationale for the review in the context of what is already known. Protocol must indicate why this study was necessary and what it aims to contribute to the field.	A theory of change and/or conceptual model can be presented that links the intervention or exposure to the outcome.	Checklist	Yes
Stakeholder engagement	Stakeholder engagement	The planned/actual role of stakeholders throughout the review process (e.g. in the formulation of the question) must be described and explained (using a broad definition of ‘stakeholder’, including e.g. researchers, funders and other decision-makers; see [2])		Checklist	Yes	Only stakeholders were authors; see Author Contributions
Objective of the review	Objective	Describe the primary question and secondary questions (when applicable).	The primary question is the main question of the review. Secondary questions are usually linked to sources of heterogeneity (effect modifiers).	Checklist	Yes
	Definitions of the question components	Break down and summarise question key elements e.g. population, intervention(s)/exposure(s), comparator(s), and outcome(s).	For other question types see [3,4]	Meta-data	Main question: emergent effects of ocean acidification and warming on trophic interactions (predator-prey and herbivore-resource interactions)
Methods
Searches	Search strategy	Detail the planned search strategy to be used, including: database names accessed, institutional subscriptions (or date ranges subscribed for each database), search options (e.g. ‘topic words’ or ‘full text’ search facility), efforts to source grey literature, other sources of evidence (e.g. hand searching, calls for evidence/submission of evidence by stakeholders).	Details regarding search strategy testing should be provided.	Checklist	Yes
	Search string	Provide Boolean-style full search string and state the platform for which the string is formatted (e.g. Web of Science format)		Meta-data	Web of Science format: ("ocean acidification" AND herb*) OR ("ocean acidification" AND alga*) OR ("ocean acidification" AND plankt*) OR ("ocean acidification" AND pred*) OR ("ocean acidification" AND prey) OR ("ocean acidification" AND consum*) OR ("ocean acidification" AND feed*) OR ("ocean acidification" AND graz*) OR ("carbon dioxide" AND herb* AND (ocean OR marine)) OR ("carbon dioxide" AND a…	Overview of search string in Supplementary Fig. 1
	Languages – bibliographic databases	List languages to be used in bibliographic database searches.		Meta-data	English
	Languages – grey literature	List languages to be used in organizational websites searches and web-based search engines.		Meta-data	NA	We did not search for or include grey literature
	Bibliographic databases	Provide the number of bibliographic databases to be searched.		Meta-data	1	Web of Science
	Web – based search engines	Provide the number of web – based search engines to be searched.		Meta-data	1	Preliminary literature search using Google Scholar
	Organisational websites	Provide the number of organisational websites to be searched.		Meta-data	0
	Estimating the comprehensiveness of the search	Describe the process by which the comprehensiveness of the search strategy was assessed (i.e. list of benchmark articles).		Checklist	Yes
	Search update	Describe any plans to update the searches during the conduct of the review.	Optional. A search update is good practice if original searches were performed more than two years prior to review completion.	Checklist	No
Article screening and study inclusion criteria	Screening strategy	Describe the methodology for screening articles/studies for relevance/eligibility.		Checklist	Yes
	Consistency checking	Describe clearly the process for checking consistency of decisions including the levels at which consistency checking will be undertaken and estimated proportion of articles/studies that will be screened and checked for consistency by two or more reviewers (e.g. Titles (10%), abstracts (10%), full text (10%)).		Checklist	No	Not included in the manuscript text. Preliminary search and inclusion review consisted of ~5% overlap in full text review between T. Kindinger and J. Toy; search and inclusion review for current effort was conducted by T. Kindinger.
	Inclusion criteria	Describe the inclusion criteria used to assess relevance of identified articles/studies. These must be broken down into the question key elements (e.g. relevant subject(s), intervention(s)/exposure(s), comparator(s), outcomes, study design(s)) and any other restrictions (e.g. date ranges or languages).		Checklist	Yes
	Reasons for exclusion	State that you will provide a list of articles excluded at full text with reasons for exclusion.		Checklist	Yes
Critical appraisal	Critical appraisal strategy	Describe here the method you propose for critical appraisal of study validity (including assessment of individual studies and the evidence base as a whole).		Checklist	Yes
	Critical appraisal used in synthesis	Describe how the information from critical appraisal will be used in synthesis.		Checklist	Yes
	Consistency checking	Describe how repeatability of critical appraisal of study validity will be tested.		Checklist	No	Not included in the manuscript text; however, clear definitions of reasons for exclusion of studies are outlined in the Methods section and in Supplementary Fig. 1
Data extraction	Meta-data extraction and coding strategy	Describe the method for meta-data extraction and coding for studies (potentially providing forms/data sheets (ideally piloted), list if variables to be extracted as meta-data and those that will be coded).		Checklist	Yes
	Data extraction strategy	Describe the method for extraction of qualitative and/or quantitative study findings (potentially providing forms/data sheets (ideally piloted))		Checklist	Yes
	Approaches to missing data	Describe any processes for obtaining and confirming missing or unclear information or data from authors.		Checklist	Yes
	Consistency checking	Describe how repeatability of the meta-data/data extraction process will be tested.		Checklist	No	This was not formally tested, however, J. Toy and T. Kindinger worked closely together throughout the data-extraction stage, often consulting with each other.
Potential effect modifiers/reasons for heterogeneity	Potential effect modifiers/reasons for heterogeneity	Provide a list of and justification for the effect modifiers /reasons for heterogeneity that will be considered in the review. Also provide details of how the list was compiled (including consultation of external experts).	The list should not be exhaustive but a short list of those variables thought to be most important and amenable to analysis.	Checklist	Yes
Data synthesis and presentation	Type of synthesis	State the type of synthesis conducted as part of the systematic review (narrative only, narrative and quantitative, narrative and qualitative, narrative, qualitative and quantitative, narrative and mixed-methods)		Meta-data	Quantitative
	Narrative synthesis strategy	Describe methods to be used for narratively synthesising the evidence base in the form of descriptive statistics, tables (including any map databases) and figures.	Vote-counting (tallying of studies based on the direction or significance of their findings) must be avoided. Must include a summary of the outputs of critical appraisal of the evidence base as a whole.	Checklist	Yes
	Quantitative synthesis strategy	If data are appropriate for quantitative synthesis, describe planned methods for calculating effect sizes, methods for handling complex data, statistical methods for combining data from individual studies, and any planned exploration of heterogeneity (e.g. sensitivity analysis, subgroup analysis and meta-regression). If all studies may not be selected for synthesis explain criteria for selection …	Compulsory if appropriate for data	Checklist	Yes
	Qualitative synthesis strategy	Describe methods to be used for synthesising qualitative data and justify your methodological choice. Describe if and how you plan to analyse subgroups/subsets of data. If all studies may not be selected for synthesis explain criteria for selection (e.g. incomplete or missing information).	Compulsory if appropriate for data	Checklist	N/A
	Other synthesis strategies	Describe any other approaches to be used for synthesising data or combining qualitative and quantitative synthesis (e.g. mixed-methods) and justify your methodological choice.	Compulsory if appropriate for data	Checklist	N/A
	Assessment of risk of publication bias	Describe planned methods for examining the possible influence of publication bias on the synthesis.	For quantitative syntheses this may be done using diagnostic plots or statistical tests	Checklist	Yes
	Knowledge gap identification strategy	Describe the methods to be used to identify and/or prioritise key knowledge gaps (unrepresented or underrepresented subtopics that warrant further primary research).	Optional	Checklist	Yes
	Demonstrating procedural independence	Describe the role of systematic reviewers (who have also authored articles to be considered within the review) in decisions regarding inclusion or critical appraisal of their own work.	Reviewers who have authored articles to be considered within the review should be prevented from unduly influencing inclusion decisions, for example by delegating tasks appropriately.	Checklist	No	Not included in the manuscript text; however, the only co-author who has authored relevant articles (K. Kroeker) did not directly participate in the literature search or review process to determine inclusion/exclusion of articles.
Declarations	Competing interests	Describe of any financial or non-financial competing interests that the review authors may have.		Checklist	Yes	No competing interests.
References
[1] Bayliss, H.R., Haddaway, N.R., Eales, J., Frampton, G.K. and James, K.L., 2016. Updating and amending systematic reviews and systematic maps in environmental management. Environmental Evidence, 5(1), p.20.
[2] Haddaway, N.R., Kohl, C., da Silva, N.R., Schiemann, J., Spök, A., Stewart, R., Sweet, J.B. and Wilhelm, R., 2017. A framework for stakeholder engagement during systematic reviews and maps in environmental management. Environmental Evidence, 6(1), p.11.
[3] Collaboration for Environmental Evidence. 2018. Guidelines and Standards for Evidence synthesis in Environmental Management. Version 5.0. www.environmentalevidence.org/information-for-authors.
[4] Leeds Institute of Health Sciences. https://medhealth.leeds.ac.uk/info/639/information_specialists/1500/search_concept_tools. Accessed 12/11/2017.
Yes
No
n/a
systematic review
systematic review update
systematic review amendment
systematic review from a systematic map

## Sheet: Dataset S1, Tab 2
ROSES for Systematic Review Protocols. Version 1.0
November 2017
Neal R Haddaway, Biljana Macura, Paul Whaley, and Andrew Pullin
Column descriptions
Section/sub-section - The sections or sub-sections listed below correspond to sections in CEE systematic review and map protocols and final reports: please see the relevant text under these subheadings for information within a specific review.
Topic - the section or sub-section is further broken down for the purposes of clarity.
Description/Further explanation - Details of what is needed in each section or sub-section are provided, along with practical advice and links to relevant guidance.
Checklist/Meta-data - Checklist items MUST be completed. Meta-data items correspond to information that should be reported as data or short descriptions that will be used to populate the Summary Record and Flow Diagram. Any meta-data items where stages were not performed (e.g. grey literature searching), this should be stated (e.g. ‘Not performed’).
Author response - authors should select or write a response for meta-data, or select 'yes' or 'no' for checklist items. Further details may be provided in Comments (see below).
Comments - authors may supplement their response with a brief comment.
Please cite as: Haddaway NR, Macura B, Whaley P, and Pullin AS. 2017. ROSES for Systematic Review Protocols. Version 1.0. DOI: 10.6084/m9.figshare.5897269.
