# Supplementary material for: Emergent effects of global change on consumption depend on consumers and their resources in marine systems
Source: Proc Natl Acad Sci U S A. 2022 Apr 21;119(18):e2108878119. doi: 10.1073/pnas.2108878119 (PMC9173678; doi:10.1073/pnas.2108878119)
Supplement: Supplementary File [file pnas.2108878119.sd02.xlsx]

## Sheet: FULL DATABASE
*Values used in data assessments, calculations, models, and/or figures
STUDY OVERVIEW										CONSUMER									RESOURCE									CONDITIONS SIMULATED	CONDITIONS SIMULATED					TREATMENT EXPOSURE										FEEDING MEASUREMENTS
*Paper_ID	Paper_citation	Study_type	*Study_cons type	*Study_choice	*Study_trophic trt	Study_other var	Location_gen	Location_hab	Location_depth	*Cons_taxa phyla	Cons_taxa spec	Cons_genus	Cons_species	Cons_size	Cons_life stage	*Cons_Lstage categ	Cons_invasive	Cons_fed prior	*Res_taxa phyla	Res_taxa spec	Res_genus	Res_species	Res_size	Res_life stage	*Res_Lstage categ	Res_invasive	Res_fed prior	Trt_cond year	Trt_cond model	Trt_cond ref	OA_manip	Temp_manip	*Trt_cross	Exp_tank size	Exp_ind per tank	Exp_tank per trt	Exp_rep notes	OA_acclim	Temp_acclim	Exp_mult gen	Exp_length days	*Exp_length cons	*Exp_length res	Feed_trt tank	Feed_tank size	Feed_acclim tank	Feed_OA cond	Feed_temp cond	Feed_cons num
unique identifier per publication	citation (PNAS format)	lab, mesocosm, microcosm, field	herbivory, predation, prey survival	consumer given choice of resources from ambient vs. treatment conditions	trophic role treated: consumer, resource, or both	additional variables tested: all data extracted were from control levels of additional variables	collection or study location	reported habitat	reported depth & units	phyla	specific type of organism	genus	species	reported size info	reported life stage	life stage groupings	non-native to study area	fed prior to feeding trials/measures (acclimation, treatment exposure)	phyla	specific type of organism	genus	species	reported size info	reported life stage	life stage groupings	non-native to study area	fed prior to feeding trials/measures (acclimation, treatment exposure)	year(s) of conditions simulated in publication	model that informed projected conditions	reference cited for treatments	method of manipulating ocean acidification	method of manipulating temperature	cross-factored design: OA and warming	reported tank size	# of individuals per tank	# of tanks per treatment	notes about replication	organism(s) underwent gradual enhancement until target level reached	organism(s) underwent gradual enhancement until target level reached	multiple generations of organisms exposed to treatment	exposure length (days)	length of consumer exposure (days)	length of resource exposure (days)	same tank setup as treatment exposure	tank size if Feed_trt tank = N	organism(s) acclimated to feed tank	OA condition during consumption measurement	temp condition during consumption measurement	# of consumers per tank
1	B. J. M. Allan, P. Domenici, S. A. Watson, P. L. Munday, M. I. McCormick, Warming has a greater effect than elevated CO2 on predator–prey interactions in coral reef fish. Proceedings of the Royal Society B: Biological Sciences 284, 20170784 (2017).	lab	predation	NA	both	NA	Lizard Island, GBR, Australia	coral reef	NA	fish	fish	Pseudochromis	fuscus	63-99 mm SL	adult	adult	NA	2 juv fish AM and PM	fish	fish	Pomacentrus	wardi	11.2-15.5 mm SL	larval	larv	NA	4 x per day ad libitum Artemia sp.	2100	NA	Collins et al. 2013, Luthi et al. 2008	bubbling	heater	Y	30 L	17 to 19 (prey)	3	NA	NA	1°C every 8 h	NA	7	7	7	NA	38 x 58 x 10 cm	30 min	ambient	treatment	1
1	B. J. M. Allan, P. Domenici, S. A. Watson, P. L. Munday, M. I. McCormick, Warming has a greater effect than elevated CO2 on predator–prey interactions in coral reef fish. Proceedings of the Royal Society B: Biological Sciences 284, 20170784 (2017).	lab	predation	NA	both	NA	Lizard Island, GBR, Australia	coral reef	NA	fish	fish	Pseudochromis	fuscus	63-99 mm SL	adult	adult	NA	2 juv fish AM and PM	fish	fish	Pomacentrus	wardi	11.2-15.5 mm SL	larval	larv	NA	4 x per day ad libitum Artemia sp.	2100	NA	Collins et al. 2013, Luthi et al. 2008	bubbling	heater	Y	30 L	17 to 19 (prey)	3	NA	NA	1°C every 8 h	NA	7	7	7	NA	38 x 58 x 10 cm	30 min	ambient	treatment	1
1	B. J. M. Allan, P. Domenici, S. A. Watson, P. L. Munday, M. I. McCormick, Warming has a greater effect than elevated CO2 on predator–prey interactions in coral reef fish. Proceedings of the Royal Society B: Biological Sciences 284, 20170784 (2017).	lab	predation	NA	both	NA	Lizard Island, GBR, Australia	coral reef	NA	fish	fish	Pseudochromis	fuscus	63-99 mm SL	adult	adult	NA	2 juv fish AM and PM	fish	fish	Pomacentrus	wardi	11.2-15.5 mm SL	larval	larv	NA	4 x per day ad libitum Artemia sp.	2100	NA	Collins et al. 2013, Luthi et al. 2008	bubbling	heater	Y	30 L	17 to 19 (prey)	3	NA	NA	1°C every 8 h	NA	7	7	7	NA	38 x 58 x 10 cm	30 min	ambient	treatment	1
3	J. F. Andrade, T. P. Hurst, J. A. Miller, Behavioral responses of a coastal flatfish to predation-associated cues and elevated CO2. Journal of Sea Research 140, 11–21 (2018).	lab	predation	NA	cons	predator cues	Yaquina Bay, Oregon	benthos	2-15 m	fish	fish	Citharichthys	stigmaeus	90.3±7.7 mm	juv	juv	NA	3 x per wk gelatin krill, squid, fish, supplements	feed	food pellets	NA	NA	4 mm	NA	NA	NA	NA	2100	NA	IPCC 2013	CO2 injection/dosing	NA	NA	100 L	4	NA	NA	NA	NA	NA	28 to 42	28	NA	NA	125 L	max 7 min	treatment	NA	2
4	Y. Appelhans, J. Thomsen, C. Pansch, F. Melzner, M. Wahl, Sour times: seawater acidification effects on growth, feeding behaviour and acid–base status of Asterias rubens and Carcinus maenas. Marine Ecology Progress Series 459, 85–98 (2012).	lab	predation	NA	cons	NA	Kiel Fjord, Baltic Sea	brackish benthic	NA	echin	seastar	Asterias	rubens	15.5 ± 3.5 g wet wt; 4.5 ± 0.5 cm arm length	adult	adult	NA	ad libitum mussels (3.50 ± 0.35 cm shell length)	moll	mussel	Mytilus	edulis	3.50 ± 0.35 cm shell length	juv	juv	NA	NA	2100	NA	Thomsen et al. 2010	bubbling	NA	NA	2 L	1 pred	10	3 treatment levels were replicated 10 times per prey or consumer species	NA	NA	NA	70	70	NA	Y	NA	NA	treatment	NA	1
4	Y. Appelhans, J. Thomsen, C. Pansch, F. Melzner, M. Wahl, Sour times: seawater acidification effects on growth, feeding behaviour and acid–base status of Asterias rubens and Carcinus maenas. Marine Ecology Progress Series 459, 85–98 (2012).	lab	predation	NA	both	NA	Kiel Fjord, Baltic Sea	brackish benthic	NA	echin	seastar	Asterias	rubens	15.5 ± 3.5 g wet wt; 4.5 ± 0.5 cm arm length	adult	adult	NA	ad libitum mussels (3.50 ± 0.35 cm shell length)	moll	mussel	Mytilus	edulis	3 classes: 2.00 ± 0.15 cm, 3.00 ± 0.15 cm and 4.00 ± 0.15 cm shell length	juv	juv	NA	3 x/wk: 10 ml suspended plankton food (DT’s Live Marine Phytoplankton Premium Blend)	2100	NA	Thomsen et al. 2010	bubbling	NA	NA	2 L	1 pred or 60 mussels (20 per size)	10	3 treatment levels were replicated 10 times per prey or consumer species	NA	NA	NA	70	70	70	Y	NA	NA	treatment	NA	1
4	Y. Appelhans, J. Thomsen, C. Pansch, F. Melzner, M. Wahl, Sour times: seawater acidification effects on growth, feeding behaviour and acid–base status of Asterias rubens and Carcinus maenas. Marine Ecology Progress Series 459, 85–98 (2012).	lab	predation	NA	cons	NA	Kiel Fjord, Baltic Sea	brackish benthic	NA	echin	seastar	Asterias	rubens	15.5 ± 3.5 g wet wt; 4.5 ± 0.5 cm arm length	adult	adult	NA	ad libitum mussels (3.50 ± 0.35 cm shell length)	moll	mussel	Mytilus	edulis	3 classes: 2.00 ± 0.15 cm, 3.00 ± 0.15 cm and 4.00 ± 0.15 cm shell length	juv	juv	NA	NA	2100	NA	Thomsen et al. 2010	bubbling	NA	NA	2 L	1 pred	10	3 treatment levels were replicated 10 times per prey or consumer species	NA	NA	NA	70	70	NA	Y	NA	NA	treatment	NA	1
4	Y. Appelhans, J. Thomsen, C. Pansch, F. Melzner, M. Wahl, Sour times: seawater acidification effects on growth, feeding behaviour and acid–base status of Asterias rubens and Carcinus maenas. Marine Ecology Progress Series 459, 85–98 (2012).	lab	predation	NA	res	NA	Kiel Fjord, Baltic Sea	brackish benthic	NA	echin	seastar	Asterias	rubens	15.5 ± 3.5 g wet wt; 4.5 ± 0.5 cm arm length	adult	adult	NA	ad libitum mussels (3.50 ± 0.35 cm shell length)	moll	mussel	Mytilus	edulis	3.00 ± 0.15 cm shell length	juv	juv	NA	3 x/wk: 10 ml suspended plankton food (DT’s Live Marine Phytoplankton Premium Blend)	2100	NA	Thomsen et al. 2010	bubbling	NA	NA	2 L	20	10	3 treatment levels were replicated 10 times per prey or consumer species	NA	NA	NA	70	NA	70	Y	NA	NA	ambient	NA	1
4	Y. Appelhans, J. Thomsen, C. Pansch, F. Melzner, M. Wahl, Sour times: seawater acidification effects on growth, feeding behaviour and acid–base status of Asterias rubens and Carcinus maenas. Marine Ecology Progress Series 459, 85–98 (2012).	lab	predation	NA	cons	NA	Kiel Fjord, Baltic Sea	brackish benthic	NA	crust	crab	Carcinus	maenas	4.5 ± 0.5 cm carapace width	adult	adult	NA	ad libitum mussels (2.50 ± 0.35 cm shell length)	moll	mussel	Mytilus	edulis	2.50 ± 0.35 cm shell length	juv	juv	NA	NA	2100	NA	Thomsen et al. 2010	bubbling	NA	NA	2 L	1 pred	10	3 treatment levels were replicated 10 times per prey or consumer species	NA	NA	NA	70	70	NA	Y	NA	NA	treatment	NA	1
4	Y. Appelhans, J. Thomsen, C. Pansch, F. Melzner, M. Wahl, Sour times: seawater acidification effects on growth, feeding behaviour and acid–base status of Asterias rubens and Carcinus maenas. Marine Ecology Progress Series 459, 85–98 (2012).	lab	predation	NA	both	NA	Kiel Fjord, Baltic Sea	brackish benthic	NA	crust	crab	Carcinus	maenas	4.5 ± 0.5 cm carapace width	adult	adult	NA	ad libitum mussels (2.50 ± 0.35 cm shell length)	moll	mussel	Mytilus	edulis	3 classes: 2.00 ± 0.15 cm, 3.00 ± 0.15 cm and 4.00 ± 0.15 cm shell length	juv	juv	NA	3 x/wk: 10 ml suspended plankton food (DT’s Live Marine Phytoplankton Premium Blend)	2100	NA	Thomsen et al. 2010	bubbling	NA	NA	2 L	1 pred or 60 mussels (20 per size)	10	3 treatment levels were replicated 10 times per prey or consumer species	NA	NA	NA	70	70	70	Y	NA	NA	treatment	NA	1
4	Y. Appelhans, J. Thomsen, C. Pansch, F. Melzner, M. Wahl, Sour times: seawater acidification effects on growth, feeding behaviour and acid–base status of Asterias rubens and Carcinus maenas. Marine Ecology Progress Series 459, 85–98 (2012).	lab	predation	NA	cons	NA	Kiel Fjord, Baltic Sea	brackish benthic	NA	crust	crab	Carcinus	maenas	4.5 ± 0.5 cm carapace width	adult	adult	NA	ad libitum mussels (2.50 ± 0.35 cm shell length)	moll	mussel	Mytilus	edulis	3 classes: 2.00 ± 0.15 cm, 3.00 ± 0.15 cm and 4.00 ± 0.15 cm shell length	juv	juv	NA	NA	2100	NA	Thomsen et al. 2010	bubbling	NA	NA	2 L	1 pred	10	3 treatment levels were replicated 10 times per prey or consumer species	NA	NA	NA	70	70	NA	Y	NA	NA	treatment	NA	1
4	Y. Appelhans, J. Thomsen, C. Pansch, F. Melzner, M. Wahl, Sour times: seawater acidification effects on growth, feeding behaviour and acid–base status of Asterias rubens and Carcinus maenas. Marine Ecology Progress Series 459, 85–98 (2012).	lab	predation	NA	res	NA	Kiel Fjord, Baltic Sea	brackish benthic	NA	crust	crab	Carcinus	maenas	4.5 ± 0.5 cm carapace width	adult	adult	NA	ad libitum mussels (2.50 ± 0.35 cm shell length)	moll	mussel	Mytilus	edulis	3.00 ± 0.15 cm shell length	juv	juv	NA	3 x/wk: 10 ml suspended plankton food (DT’s Live Marine Phytoplankton Premium Blend)	2100	NA	Thomsen et al. 2010	bubbling	NA	NA	2 L	20	10	3 treatment levels were replicated 10 times per prey or consumer species	NA	NA	NA	70	NA	70	Y	NA	NA	ambient	NA	1
4	Y. Appelhans, J. Thomsen, C. Pansch, F. Melzner, M. Wahl, Sour times: seawater acidification effects on growth, feeding behaviour and acid–base status of Asterias rubens and Carcinus maenas. Marine Ecology Progress Series 459, 85–98 (2012).	lab	predation	NA	cons	NA	Kiel Fjord, Baltic Sea	brackish benthic	NA	echin	seastar	Asterias	rubens	15.5 ± 3.5 g wet wt; 4.5 ± 0.5 cm arm length	adult	adult	NA	ad libitum mussels (3.50 ± 0.35 cm shell length)	moll	mussel	Mytilus	edulis	3.50 ± 0.35 cm shell length	juv	juv	NA	NA	2100	NA	Thomsen et al. 2010	bubbling	NA	NA	2 L	1 pred	10	3 treatment levels were replicated 10 times per prey or consumer species	NA	NA	NA	70	70	NA	Y	NA	NA	treatment	NA	1
4	Y. Appelhans, J. Thomsen, C. Pansch, F. Melzner, M. Wahl, Sour times: seawater acidification effects on growth, feeding behaviour and acid–base status of Asterias rubens and Carcinus maenas. Marine Ecology Progress Series 459, 85–98 (2012).	lab	predation	NA	both	NA	Kiel Fjord, Baltic Sea	brackish benthic	NA	echin	seastar	Asterias	rubens	15.5 ± 3.5 g wet wt; 4.5 ± 0.5 cm arm length	adult	adult	NA	ad libitum mussels (3.50 ± 0.35 cm shell length)	moll	mussel	Mytilus	edulis	3 classes: 2.00 ± 0.15 cm, 3.00 ± 0.15 cm and 4.00 ± 0.15 cm shell length	juv	juv	NA	3 x/wk: 10 ml suspended plankton food (DT’s Live Marine Phytoplankton Premium Blend)	2100	NA	Thomsen et al. 2010	bubbling	NA	NA	2 L	1 pred or 60 mussels (20 per size)	10	3 treatment levels were replicated 10 times per prey or consumer species	NA	NA	NA	70	70	70	Y	NA	NA	treatment	NA	1
4	Y. Appelhans, J. Thomsen, C. Pansch, F. Melzner, M. Wahl, Sour times: seawater acidification effects on growth, feeding behaviour and acid–base status of Asterias rubens and Carcinus maenas. Marine Ecology Progress Series 459, 85–98 (2012).	lab	predation	NA	cons	NA	Kiel Fjord, Baltic Sea	brackish benthic	NA	echin	seastar	Asterias	rubens	15.5 ± 3.5 g wet wt; 4.5 ± 0.5 cm arm length	adult	adult	NA	ad libitum mussels (3.50 ± 0.35 cm shell length)	moll	mussel	Mytilus	edulis	3 classes: 2.00 ± 0.15 cm, 3.00 ± 0.15 cm and 4.00 ± 0.15 cm shell length	juv	juv	NA	NA	2100	NA	Thomsen et al. 2010	bubbling	NA	NA	2 L	1 pred	10	3 treatment levels were replicated 10 times per prey or consumer species	NA	NA	NA	70	70	NA	Y	NA	NA	treatment	NA	1
4	Y. Appelhans, J. Thomsen, C. Pansch, F. Melzner, M. Wahl, Sour times: seawater acidification effects on growth, feeding behaviour and acid–base status of Asterias rubens and Carcinus maenas. Marine Ecology Progress Series 459, 85–98 (2012).	lab	predation	NA	res	NA	Kiel Fjord, Baltic Sea	brackish benthic	NA	echin	seastar	Asterias	rubens	15.5 ± 3.5 g wet wt; 4.5 ± 0.5 cm arm length	adult	adult	NA	ad libitum mussels (3.50 ± 0.35 cm shell length)	moll	mussel	Mytilus	edulis	3.00 ± 0.15 cm shell length	juv	juv	NA	3 x/wk: 10 ml suspended plankton food (DT’s Live Marine Phytoplankton Premium Blend)	2100	NA	Thomsen et al. 2010	bubbling	NA	NA	2 L	20	10	3 treatment levels were replicated 10 times per prey or consumer species	NA	NA	NA	70	NA	70	Y	NA	NA	ambient	NA	1
4	Y. Appelhans, J. Thomsen, C. Pansch, F. Melzner, M. Wahl, Sour times: seawater acidification effects on growth, feeding behaviour and acid–base status of Asterias rubens and Carcinus maenas. Marine Ecology Progress Series 459, 85–98 (2012).	lab	predation	NA	cons	NA	Kiel Fjord, Baltic Sea	brackish benthic	NA	crust	crab	Carcinus	maenas	4.5 ± 0.5 cm carapace width	adult	adult	NA	ad libitum mussels (2.50 ± 0.35 cm shell length)	moll	mussel	Mytilus	edulis	2.50 ± 0.35 cm shell length	juv	juv	NA	NA	2100	NA	Thomsen et al. 2010	bubbling	NA	NA	2 L	1 pred	10	3 treatment levels were replicated 10 times per prey or consumer species	NA	NA	NA	70	70	NA	Y	NA	NA	treatment	NA	1
4	Y. Appelhans, J. Thomsen, C. Pansch, F. Melzner, M. Wahl, Sour times: seawater acidification effects on growth, feeding behaviour and acid–base status of Asterias rubens and Carcinus maenas. Marine Ecology Progress Series 459, 85–98 (2012).	lab	predation	NA	both	NA	Kiel Fjord, Baltic Sea	brackish benthic	NA	crust	crab	Carcinus	maenas	4.5 ± 0.5 cm carapace width	adult	adult	NA	ad libitum mussels (2.50 ± 0.35 cm shell length)	moll	mussel	Mytilus	edulis	3 classes: 2.00 ± 0.15 cm, 3.00 ± 0.15 cm and 4.00 ± 0.15 cm shell length	juv	juv	NA	3 x/wk: 10 ml suspended plankton food (DT’s Live Marine Phytoplankton Premium Blend)	2100	NA	Thomsen et al. 2010	bubbling	NA	NA	2 L	1 pred or 60 mussels (20 per size)	10	3 treatment levels were replicated 10 times per prey or consumer species	NA	NA	NA	70	70	70	Y	NA	NA	treatment	NA	1
4	Y. Appelhans, J. Thomsen, C. Pansch, F. Melzner, M. Wahl, Sour times: seawater acidification effects on growth, feeding behaviour and acid–base status of Asterias rubens and Carcinus maenas. Marine Ecology Progress Series 459, 85–98 (2012).	lab	predation	NA	cons	NA	Kiel Fjord, Baltic Sea	brackish benthic	NA	crust	crab	Carcinus	maenas	4.5 ± 0.5 cm carapace width	adult	adult	NA	ad libitum mussels (2.50 ± 0.35 cm shell length)	moll	mussel	Mytilus	edulis	3 classes: 2.00 ± 0.15 cm, 3.00 ± 0.15 cm and 4.00 ± 0.15 cm shell length	juv	juv	NA	NA	2100	NA	Thomsen et al. 2010	bubbling	NA	NA	2 L	1 pred	10	3 treatment levels were replicated 10 times per prey or consumer species	NA	NA	NA	70	70	NA	Y	NA	NA	treatment	NA	1
4	Y. Appelhans, J. Thomsen, C. Pansch, F. Melzner, M. Wahl, Sour times: seawater acidification effects on growth, feeding behaviour and acid–base status of Asterias rubens and Carcinus maenas. Marine Ecology Progress Series 459, 85–98 (2012).	lab	predation	NA	res	NA	Kiel Fjord, Baltic Sea	brackish benthic	NA	crust	crab	Carcinus	maenas	4.5 ± 0.5 cm carapace width	adult	adult	NA	ad libitum mussels (2.50 ± 0.35 cm shell length)	moll	mussel	Mytilus	edulis	3.00 ± 0.15 cm shell length	juv	juv	NA	3 x/wk: 10 ml suspended plankton food (DT’s Live Marine Phytoplankton Premium Blend)	2100	NA	Thomsen et al. 2010	bubbling	NA	NA	2 L	20	10	3 treatment levels were replicated 10 times per prey or consumer species	NA	NA	NA	70	NA	70	Y	NA	NA	ambient	NA	1
5	Y. Appelhans, et al., Juvenile sea stars exposed to acidification decrease feeding and growth with no acclimation potential. Marine Ecology Progress Series 509, 227–239 (2014).	lab	predation	NA	cons	NA	Kiel Fjord, Baltic Sea	benthos	1 m	echin	seastar	Asterias	rubens	9.5 ± 1 mm outer diam (arm tip to tip)	juv	juv	NA	fed ad libitum living mussels for 2 days	moll	mussel	Mytilus	edulis	equal to sea stars	juv	juv	NA	NA	2100	NA	Thomsen et al. 2010, Melzner et al. 2013	bubbling	NA	NA	2 L	1?	15	each treatment level was replicated 15 times	NA	NA	NA	273	273	NA	Y	NA	NA	treatment	NA	1
5	Y. Appelhans, et al., Juvenile sea stars exposed to acidification decrease feeding and growth with no acclimation potential. Marine Ecology Progress Series 509, 227–239 (2014).	lab	predation	NA	cons	NA	Kiel Fjord, Baltic Sea	benthos	1 m	echin	seastar	Asterias	rubens	21.5 ± 3.5 mm outer diam (arm tip to tip)	juv	juv	NA	fed ad libitum living mussels for 10 days	moll	mussel	Mytilus	edulis	10 ± 1 mm smaller than sea stars	juv	juv	NA	NA	2100	NA	Thomsen et al. 2010, Melzner et al. 2013	bubbling	NA	NA	2 L	1?	18	each treatment level was replicated 18 times	NA	NA	NA	42	42	NA	Y	NA	NA	treatment	NA	1
5	Y. Appelhans, et al., Juvenile sea stars exposed to acidification decrease feeding and growth with no acclimation potential. Marine Ecology Progress Series 509, 227–239 (2014).	lab	predation	NA	cons	NA	Kiel Fjord, Baltic Sea	benthos	1 m	echin	seastar	Asterias	rubens	9.5 ± 1 mm outer diam (arm tip to tip)	juv	juv	NA	fed ad libitum living mussels for 2 days	moll	mussel	Mytilus	edulis	equal to sea stars	juv	juv	NA	NA	2100	NA	Thomsen et al. 2010, Melzner et al. 2013	bubbling	NA	NA	2 L	1?	15	each treatment level was replicated 15 times	NA	NA	NA	273	NA	NA	Y	NA	NA	treatment	NA	1
5	Y. Appelhans, et al., Juvenile sea stars exposed to acidification decrease feeding and growth with no acclimation potential. Marine Ecology Progress Series 509, 227–239 (2014).	lab	predation	NA	cons	NA	Kiel Fjord, Baltic Sea	benthos	1 m	echin	seastar	Asterias	rubens	21.5 ± 3.5 mm outer diam (arm tip to tip)	juv	juv	NA	fed ad libitum living mussels for 10 days	moll	mussel	Mytilus	edulis	10 ± 1 mm smaller than sea stars	juv	juv	NA	NA	2100	NA	Thomsen et al. 2010, Melzner et al. 2013	bubbling	NA	NA	2 L	1?	18	each treatment level was replicated 18 times	NA	NA	NA	42	NA	NA	Y	NA	NA	treatment	NA	1
6	M. Arnberg, et al., Elevated temperature elicits greater effects than decreased pH on the development, feeding and metabolism of northern shrimp (Pandalus borealis) larvae. Marine Biology 160, 2037–2048 (2013).	lab	predation	NA	cons	NA	Norway	plankton	100 m	crust	caridean shrimp	Pandalus	borealis	mean cephalothorax length 2.2 ± 0.2 cm	Stage II larval	larv	NA	fed ad libitum Artemia salina nauplii	zoop	plankton	Artemia	salina	Artemia length 450–550 um	freshly hatched nauplii	NA	NA	NA	2100	NA	NA	bubbling	heat exchanger	Y	9 L	200	8	eight batches (200 larvae) for each treatment	NA	NA	adults and larvae exposed to same treatments	time to hatch & reach larval stage	NA	NA	NA	1 L	24 hr	treatment	treatment	5
6	M. Arnberg, et al., Elevated temperature elicits greater effects than decreased pH on the development, feeding and metabolism of northern shrimp (Pandalus borealis) larvae. Marine Biology 160, 2037–2048 (2013).	lab	predation	NA	cons	NA	Norway	plankton	100 m	crust	caridean shrimp	Pandalus	borealis	mean cephalothorax length 2.2 ± 0.2 cm	Stage III larval	larv	NA	fed ad libitum Artemia salina nauplii	zoop	plankton	Artemia	salina	Artemia length 450–550 um	freshly hatched nauplii	NA	NA	NA	2100	NA	NA	bubbling	heat exchanger	Y	9 L	200	8	eight batches (200 larvae) for each treatment	NA	NA	adults and larvae exposed to same treatments	time to hatch & reach larval stage	NA	NA	NA	1 L	24 hr	treatment	treatment	5
6	M. Arnberg, et al., Elevated temperature elicits greater effects than decreased pH on the development, feeding and metabolism of northern shrimp (Pandalus borealis) larvae. Marine Biology 160, 2037–2048 (2013).	lab	predation	NA	cons	NA	Norway	plankton	100 m	crust	caridean shrimp	Pandalus	borealis	mean cephalothorax length 2.2 ± 0.2 cm	Stage IV larval	larv	NA	fed ad libitum Artemia salina nauplii	zoop	plankton	Artemia	salina	Artemia length 450–550 um	freshly hatched nauplii	NA	NA	NA	2100	NA	NA	bubbling	heat exchanger	Y	9 L	200	8	eight batches (200 larvae) for each treatment	NA	NA	adults and larvae exposed to same treatments	time to hatch & reach larval stage	NA	NA	NA	1 L	24 hr	treatment	treatment	5
6	M. Arnberg, et al., Elevated temperature elicits greater effects than decreased pH on the development, feeding and metabolism of northern shrimp (Pandalus borealis) larvae. Marine Biology 160, 2037–2048 (2013).	lab	predation	NA	cons	NA	Norway	plankton	100 m	crust	caridean shrimp	Pandalus	borealis	mean cephalothorax length 2.2 ± 0.2 cm	Stage II larval	larv	NA	fed ad libitum Artemia salina nauplii	zoop	plankton	Artemia	salina	Artemia length 450–550 um	freshly hatched nauplii	NA	NA	NA	2100	NA	NA	bubbling	heat exchanger	Y	9 L	200	8	eight batches (200 larvae) for each treatment	NA	NA	adults and larvae exposed to same treatments	time to hatch & reach larval stage	NA	NA	NA	1 L	24 hr	treatment	treatment	5
6	M. Arnberg, et al., Elevated temperature elicits greater effects than decreased pH on the development, feeding and metabolism of northern shrimp (Pandalus borealis) larvae. Marine Biology 160, 2037–2048 (2013).	lab	predation	NA	cons	NA	Norway	plankton	100 m	crust	caridean shrimp	Pandalus	borealis	mean cephalothorax length 2.2 ± 0.2 cm	Stage III larval	larv	NA	fed ad libitum Artemia salina nauplii	zoop	plankton	Artemia	salina	Artemia length 450–550 um	freshly hatched nauplii	NA	NA	NA	2100	NA	NA	bubbling	heat exchanger	Y	9 L	200	8	eight batches (200 larvae) for each treatment	NA	NA	adults and larvae exposed to same treatments	time to hatch & reach larval stage	NA	NA	NA	1 L	24 hr	treatment	treatment	5
6	M. Arnberg, et al., Elevated temperature elicits greater effects than decreased pH on the development, feeding and metabolism of northern shrimp (Pandalus borealis) larvae. Marine Biology 160, 2037–2048 (2013).	lab	predation	NA	cons	NA	Norway	plankton	100 m	crust	caridean shrimp	Pandalus	borealis	mean cephalothorax length 2.2 ± 0.2 cm	Stage IV larval	larv	NA	fed ad libitum Artemia salina nauplii	zoop	plankton	Artemia	salina	Artemia length 450–550 um	freshly hatched nauplii	NA	NA	NA	2100	NA	NA	bubbling	heat exchanger	Y	9 L	200	8	eight batches (200 larvae) for each treatment	NA	NA	adults and larvae exposed to same treatments	time to hatch & reach larval stage	NA	NA	NA	1 L	24 hr	treatment	treatment	5
6	M. Arnberg, et al., Elevated temperature elicits greater effects than decreased pH on the development, feeding and metabolism of northern shrimp (Pandalus borealis) larvae. Marine Biology 160, 2037–2048 (2013).	lab	predation	NA	cons	NA	Norway	plankton	100 m	crust	caridean shrimp	Pandalus	borealis	mean cephalothorax length 2.2 ± 0.2 cm	Stage II larval	larv	NA	fed ad libitum Artemia salina nauplii	zoop	plankton	Artemia	salina	Artemia length 450–550 um	freshly hatched nauplii	NA	NA	NA	2100	NA	NA	bubbling	heat exchanger	Y	9 L	200	8	eight batches (200 larvae) for each treatment	NA	NA	adults and larvae exposed to same treatments	time to hatch & reach larval stage	NA	NA	NA	1 L	24 hr	treatment	treatment	5
6	M. Arnberg, et al., Elevated temperature elicits greater effects than decreased pH on the development, feeding and metabolism of northern shrimp (Pandalus borealis) larvae. Marine Biology 160, 2037–2048 (2013).	lab	predation	NA	cons	NA	Norway	plankton	100 m	crust	caridean shrimp	Pandalus	borealis	mean cephalothorax length 2.2 ± 0.2 cm	Stage III larval	larv	NA	fed ad libitum Artemia salina nauplii	zoop	plankton	Artemia	salina	Artemia length 450–550 um	freshly hatched nauplii	NA	NA	NA	2100	NA	NA	bubbling	heat exchanger	Y	9 L	200	8	eight batches (200 larvae) for each treatment	NA	NA	adults and larvae exposed to same treatments	time to hatch & reach larval stage	NA	NA	NA	1 L	24 hr	treatment	treatment	5
6	M. Arnberg, et al., Elevated temperature elicits greater effects than decreased pH on the development, feeding and metabolism of northern shrimp (Pandalus borealis) larvae. Marine Biology 160, 2037–2048 (2013).	lab	predation	NA	cons	NA	Norway	plankton	100 m	crust	caridean shrimp	Pandalus	borealis	mean cephalothorax length 2.2 ± 0.2 cm	Stage IV larval	larv	NA	fed ad libitum Artemia salina nauplii	zoop	plankton	Artemia	salina	Artemia length 450–550 um	freshly hatched nauplii	NA	NA	NA	2100	NA	NA	bubbling	heat exchanger	Y	9 L	200	8	eight batches (200 larvae) for each treatment	NA	NA	adults and larvae exposed to same treatments	time to hatch & reach larval stage	NA	NA	NA	1 L	24 hr	treatment	treatment	5
7	V. Asnaghi, et al., Cascading effects of ocean acidification in a rocky subtidal community. PLOS One 8, e61978 (2013).	lab	herbivory	NA	both	NA	Bay of Villefranche, Mediterranean Sea, France	shallow subtidal	<5 m	echin	urchin	Paracentrotus	lividus	5-6 mm test diameter	juv	juv	NA	NA	CCA	calc algae	Corallina	elongata	NA	NA	NA	NA	NA	2100	NA	IPCC 2007	bubbling	NA	NA	3 sm containers in 20 L tank	cont: 2 alga, 6 urchins	2	NA	NA	NA	NA	30	30	30	Y	NA	NA	treatment	NA	6
7	V. Asnaghi, et al., Cascading effects of ocean acidification in a rocky subtidal community. PLOS One 8, e61978 (2013).	lab	herbivory	NA	both	NA	Bay of Villefranche, Mediterranean Sea, France	shallow subtidal	<5 m	echin	urchin	Paracentrotus	lividus	5-6 mm test diameter	juv	juv	NA	NA	macro	fleshy	Cystoseira	amentacea	NA	NA	NA	NA	NA	2100	NA	IPCC 2007	bubbling	NA	NA	3 sm containers in 20 L tank	cont: 2 alga, 6 urchins	2	NA	NA	NA	NA	30	30	30	Y	NA	NA	treatment	NA	6
7	V. Asnaghi, et al., Cascading effects of ocean acidification in a rocky subtidal community. PLOS One 8, e61978 (2013).	lab	herbivory	NA	both	NA	algae: Bay of Villefranche, Mediterranean Sea, France	shallow subtidal	<5 m	echin	urchin	Paracentrotus	lividus	5-6 mm test diameter	juv	juv	NA	NA	macro	fleshy	Dictyota	dichotoma	NA	NA	NA	NA	NA	2100	NA	IPCC 2007	bubbling	NA	NA	3 sm containers in 20 L tank	cont: 2 alga, 6 urchins	2	NA	NA	NA	NA	30	30	30	Y	NA	NA	treatment	NA	6
8	D. Astorga, J. Ruiz, L. Prieto, Ecological aspects of early life stages of Cotylorhiza tuberculata (Scyphozoa: Rhizostomae) affecting its pelagic population success. Hydrobiologia 690, 141–155 (2012).	lab	predation	NA	cons	NA	Mar Menor, Mediterranean	coastal lagoon	NA	cnid	scyphozoan	Cotylorhiza	tuberculata	mean diameter ± SD: 3.5±0.33 mm (20 degrees) / 3.68±0.45 mm (25 degrees)	larval (ephyra)	larv	NA	fed Artemia nauplii	zoop	plankton	Artemia	spp	NA	nauplii	NA	NA	NA	2100	NA	IPCC 2007	NA	NA	NA	3.3 cm diam	3	3	NA	NA	NA	NA	0.5	0.5	NA	Y	NA	NA	NA	treatment	3
8	D. Astorga, J. Ruiz, L. Prieto, Ecological aspects of early life stages of Cotylorhiza tuberculata (Scyphozoa: Rhizostomae) affecting its pelagic population success. Hydrobiologia 690, 141–155 (2012).	lab	predation	NA	cons	NA	Mar Menor, Mediterranean	coastal lagoon	NA	cnid	scyphozoan	Cotylorhiza	tuberculata	mean diameter ± SD: 7.4±0.35 mm (20 degrees) / 6.95±0.26 mm (25 degrees)	adult (medusa)	adult	NA	fed Artemia nauplii	zoop	plankton	Artemia	spp	NA	nauplii	NA	NA	NA	2100	NA	IPCC 2007	NA	NA	NA	3.3 cm diam	3	3	NA	NA	NA	NA	0.5	0.5	NA	Y	NA	NA	NA	treatment	3
9	M. Aurélio, et al., Physiological and behavioral responses of temperate seahorses (Hippocampus guttulatus) to environmental warming. Mar Biol 160, 2663–2670 (2013).	lab	predation	NA	cons	NA	Caldeira de Troia, Portugal	estuary	NA	fish	fish	Hippocampus	guttulatus	NA	NA	NA	NA	ad libitum twice per day - frozen enriched Artemia/Mysis	feed	frozen Artemia	NA	NA	NA	NA	NA	NA	NA	2100	NA	Santos et al. 2002, Lenton et al. 2008, Miranda et al. 2002	NA	NA	NA	27 L	1	3	NA	NA	NA	NA	NA	NA	NA	NA	NA	NA	NA	NA	NA
9	M. Aurélio, et al., Physiological and behavioral responses of temperate seahorses (Hippocampus guttulatus) to environmental warming. Mar Biol 160, 2663–2670 (2013).	lab	predation	NA	cons	NA	Caldeira de Troia, Portugal	estuary	NA	fish	fish	Hippocampus	guttulatus	NA	NA	NA	NA	ad libitum twice per day - frozen enriched Artemia/Mysis	feed	frozen Artemia	NA	NA	NA	NA	NA	NA	NA	2100	NA	Santos et al. 2002, Lenton et al. 2008, Miranda et al. 2002	NA	NA	NA	27 L	1	3	NA	NA	NA	NA	NA	NA	NA	NA	NA	NA	NA	NA	NA
10	A. J. Basford, et al., Feeding habits of range-shifting herbivores: tropical surgeonfishes in a temperate environment. Marine and Freshwater Research 67, 75 (2016).	lab	herbivory	NA	cons	NA	Little Bay and Little Manly Cove, Sydney, GBR	temperate reef	0-4 m	fish	fish	Prionurus	maculatus	NA	juv	juv	NA	live rock	macro	fleshy	fucoid	NA	NA	recruit	larv	NA	NA	NA	NA	NA	NA	NA	NA	NA	NA	NA	NA	NA	NA	NA	7 to 24	7	NA	NA	NA	NA	NA	NA	NA
10	A. J. Basford, et al., Feeding habits of range-shifting herbivores: tropical surgeonfishes in a temperate environment. Marine and Freshwater Research 67, 75 (2016).	lab	herbivory	NA	cons	NA	Little Bay and Little Manly Cove, Sydney, GBR	temperate reef	0-4 m	fish	fish	Prionurus	microlepidotus	NA	juv	juv	NA	live rock	macro	fleshy	fucoid	NA	NA	recruit	larv	NA	NA	NA	NA	NA	NA	NA	NA	NA	NA	NA	NA	NA	NA	NA	7 to 24	7	NA	NA	NA	NA	NA	NA	NA
11	R. K. Bechmann, E. Lyng, M. Berry, A. Kringstad, S. Westerlund, Exposing Northern shrimp (pandalus borealis) to fish feed containing the antiparasitic drug diflubenzuron caused high mortality during molting. Journal of Toxicology and Environmental Health, Part A 80, 941–953 (2017).	lab	predation	NA	cons	1 g DFB fed 4 vs. 7 x per 2 wk (low vs. high): Diflubenzuron (antiparasitic drug in salmon aquaculture)	Hillefjord, Norway	bottom trawl	100 m	crust	shrimp	Pandalus	borealis	NA	adult	adult	NA	NA	feed	food pellets	NA	NA	NA	NA	NA	NA	NA	2100	NA	IPCC 2014	Widdicombe and Needham 2007	heat exchanger	NA	46 L	mean: 17	6	Figure 1	NA	NA	NA	50	50	NA	Y	NA	NA	treatment	treatment	mean: 17
12	S. Benítez, et al., Ontogenetic variability in the feeding behavior of a marine amphipod in response to ocean acidification. Marine Pollution Bulletin (2016)	lab	herbivory	NA	res	NA	Calfuco beach, Chile	rocky shoreline	NA	crust	amphipod	Ochestoidea	tuberculata	NA	juv	juv	NA	NA	macro	kelp	Durvillaea	antarctica	NA	NA	NA	NA	NA	2100	NA	Caldeira and Wickett, 2003; Feely et al., 2004; Meinshausen et al., 2011).	bubbling	NA	NA	4 L	several discs	8	NA	NA	NA	NA	10	NA	10	NA	5 x 5 cm	NA	ambient	NA	5 to 10
12	S. Benítez, et al., Ontogenetic variability in the feeding behavior of a marine amphipod in response to ocean acidification. Marine Pollution Bulletin (2016)	lab	herbivory	NA	res	NA	Calfuco beach, Chile	rocky shoreline	NA	crust	amphipod	Ochestoidea	tuberculata	NA	adult	adult	NA	NA	macro	kelp	Durvillaea	antarctica	NA	NA	NA	NA	NA	2100	NA	Caldeira and Wickett, 2003; Feely et al., 2004; Meinshausen et al., 2011).	bubbling	NA	NA	4 L	several discs	8	NA	NA	NA	NA	10	NA	10	NA	5 x 5 cm	NA	ambient	NA	5 to 10
13	C. J. Brothers, J. B. McClintock, Sea urchins exposed to near-future elevated seawater temperature alter resource allocation under low-quality food conditions. Marine Biology 165 (2018).	lab	herbivory	NA	cons	NA	Florida	seagrass	1 m	echin	urchin	Lytechinus	variegatus	40-50 mm diam	NA	NA	NA	NA	plant	seagrass agar cubes	Thalassia	testudinum	NA	NA	NA	NA	NA	2100	NA	Rhein et al. 2013	NA	heater	NA	19 L	1	12	NA	NA	gradually increased temp once a week for 4 weeks	NA	90	90	NA	Y	NA	NA	NA	treatment	1
14	M. B. Brown, M. S. Edwards, K. Y. Kim, Effects of climate change on the physiology of giant kelp, Macrocystis pyrifera, and grazing by purple urchin, Strongylocentrotus purpuratus. Algae 29, 203–215 (2014).	mesocosm	herbivory	NA	both	NA	Point Loma, San Diego, CA	kelp forest	12-15 m (kelp)	echin	urchin	Strongylocentrotus	purpuratus	3-5 cm test diameter	adult	adult	NA	NA	macro	kelp	Macrocystis	pyrifera	NA	adult	adult	NA	NA	2100	NA	IPCC 2007	bubbling	chiller	NA	90 L (kelp), 18.5 L (urchin)	9 urchins per 18.5 L tank	4	NA	NA	NA	NA	herb: 90, kelp: ~7	90	7	Y	sectioned 90 L	NA	treatment	treatment	1 per section; 9 total
14	M. B. Brown, M. S. Edwards, K. Y. Kim, Effects of climate change on the physiology of giant kelp, Macrocystis pyrifera, and grazing by purple urchin, Strongylocentrotus purpuratus. Algae 29, 203–215 (2014).	mesocosm	herbivory	NA	cons	NA	Point Loma, San Diego, CA	kelp forest	12-15 m (kelp)	echin	urchin	Strongylocentrotus	purpuratus	3-5 cm test diameter	adult	adult	NA	NA	macro	kelp	Macrocystis	pyrifera	NA	adult	adult	NA	NA	2100	NA	IPCC 2007	bubbling	chiller	NA	90 L (kelp), 18.5 L (urchin)	9 urchins per 18.5 L tank	4	NA	NA	NA	NA	herb: 90, kelp: ~7	90	NA	Y	sectioned 90 L	NA	treatment	treatment	1 per section; 9 total
14	M. B. Brown, M. S. Edwards, K. Y. Kim, Effects of climate change on the physiology of giant kelp, Macrocystis pyrifera, and grazing by purple urchin, Strongylocentrotus purpuratus. Algae 29, 203–215 (2014).	mesocosm	herbivory	NA	res	NA	Point Loma, San Diego, CA	kelp forest	12-15 m (kelp)	echin	urchin	Strongylocentrotus	purpuratus	3-5 cm test diameter	adult	adult	NA	NA	macro	kelp	Macrocystis	pyrifera	NA	adult	adult	NA	NA	2100	NA	IPCC 2007	bubbling	chiller	NA	90 L (kelp), 18.5 L (urchin)	9 urchins per 18.5 L tank	4	NA	NA	NA	NA	herb: 90, kelp: ~7	NA	7	Y	sectioned 90 L	NA	treatment	treatment	1 per section; 9 total
15	O. Burnell, B. Russell, A. Irving, S. Connell, Eutrophication offsets increased sea urchin grazing on seagrass caused by ocean warming and acidification. Mar Ecol Prog Ser 485, 37–46 (2013).	microcosm	herbivory	NA	both	nutrients: ambient, enriched	Lady Bay and Grange, South Australia	seagrass	NA	echin	urchin	Amblypneustes	pallidus	15.63±0.28 g	NA	NA	NA	NA	plant	seagrass	Amphibolis	antarctica	9.07±0.03 g	juv recruit	larv	NA	NA	2100	scenario A1B	Meehl et al. 2007	probes, solenoids	chiller, heater	Y	22 L	2 urchins, 20 seagrass	6	6 microcosms per treatment, each divided in half with 10 seagrass in each side and 2 urchins in one side	NA	NA	NA	6	6	6	Y	NA	NA	treatment	treatment	2
15	O. Burnell, B. Russell, A. Irving, S. Connell, Eutrophication offsets increased sea urchin grazing on seagrass caused by ocean warming and acidification. Mar Ecol Prog Ser 485, 37–46 (2013).	microcosm	herbivory	NA	both	nutrients: ambient, enriched	Lady Bay and Grange, South Australia	seagrass	NA	echin	urchin	Amblypneustes	pallidus	15.63±0.28 g	NA	NA	NA	NA	plant	epibiotia	NA	NA	NA	NA	NA	NA	NA	2100	scenario A1B	Meehl et al. 2007	probes, solenoids	chiller, heater	Y	22 L	2 urchins, 20 seagrass	6	6 microcosms per treatment, each divided in half with 10 seagrass in each side and 2 urchins in one side	NA	NA	NA	6	6	6	Y	NA	NA	treatment	treatment	2
15	O. Burnell, B. Russell, A. Irving, S. Connell, Eutrophication offsets increased sea urchin grazing on seagrass caused by ocean warming and acidification. Mar Ecol Prog Ser 485, 37–46 (2013).	microcosm	herbivory	NA	both	nutrients: ambient, enriched	Lady Bay and Grange, South Australia	seagrass	NA	echin	urchin	Amblypneustes	pallidus	15.63±0.28 g	NA	NA	NA	NA	plant	seagrass	Amphibolis	antarctica	9.07±0.03 g	juv recruit	larv	NA	NA	2100	scenario A1B	Meehl et al. 2007	probes, solenoids	chiller, heater	Y	22 L	2 urchins, 20 seagrass	6	6 microcosms per treatment, each divided in half with 10 seagrass in each side and 2 urchins in one side	NA	NA	NA	6	6	6	Y	NA	NA	treatment	treatment	2
15	O. Burnell, B. Russell, A. Irving, S. Connell, Eutrophication offsets increased sea urchin grazing on seagrass caused by ocean warming and acidification. Mar Ecol Prog Ser 485, 37–46 (2013).	microcosm	herbivory	NA	both	nutrients: ambient, enriched	Lady Bay and Grange, South Australia	seagrass	NA	echin	urchin	Amblypneustes	pallidus	15.63±0.28 g	NA	NA	NA	NA	plant	epibiotia	NA	NA	NA	NA	NA	NA	NA	2100	scenario A1B	Meehl et al. 2007	probes, solenoids	chiller, heater	Y	22 L	2 urchins, 20 seagrass	6	6 microcosms per treatment, each divided in half with 10 seagrass in each side and 2 urchins in one side	NA	NA	NA	6	6	6	Y	NA	NA	treatment	treatment	2
15	O. Burnell, B. Russell, A. Irving, S. Connell, Eutrophication offsets increased sea urchin grazing on seagrass caused by ocean warming and acidification. Mar Ecol Prog Ser 485, 37–46 (2013).	microcosm	herbivory	NA	both	nutrients: ambient, enriched	Lady Bay and Grange, South Australia	seagrass	NA	echin	urchin	Amblypneustes	pallidus	15.63±0.28 g	NA	NA	NA	NA	plant	seagrass	Amphibolis	antarctica	9.07±0.03 g	juv recruit	larv	NA	NA	2100	scenario A1B	Meehl et al. 2007	probes, solenoids	chiller, heater	Y	22 L	2 urchins, 20 seagrass	6	6 microcosms per treatment, each divided in half with 10 seagrass in each side and 2 urchins in one side	NA	NA	NA	6	6	6	Y	NA	NA	treatment	treatment	2
15	O. Burnell, B. Russell, A. Irving, S. Connell, Eutrophication offsets increased sea urchin grazing on seagrass caused by ocean warming and acidification. Mar Ecol Prog Ser 485, 37–46 (2013).	microcosm	herbivory	NA	both	nutrients: ambient, enriched	Lady Bay and Grange, South Australia	seagrass	NA	echin	urchin	Amblypneustes	pallidus	15.63±0.28 g	NA	NA	NA	NA	plant	epibiotia	NA	NA	NA	NA	NA	NA	NA	2100	scenario A1B	Meehl et al. 2007	probes, solenoids	chiller, heater	Y	22 L	2 urchins, 20 seagrass	6	6 microcosms per treatment, each divided in half with 10 seagrass in each side and 2 urchins in one side	NA	NA	NA	6	6	6	Y	NA	NA	treatment	treatment	2
16	C. Campanati, S. Yip, A. Lane, V. Thiyagarajan, Combined effects of low pH and low oxygen on the early-life stages of the barnacle Balanus amphitrite. ICES Journal of Marine Science 73, 791–802 (2016).	lab	herbivory	NA	cons	NA	Pak Sha Wan, Hong Kong	shallow bay	0 m	crust	barnacle	Balanus	amphitrite	NA	larval (nauplii instar II)	larv	NA	NA	phyto	diatom	Chaetoceros	gracilis	NA	NA	NA	NA	NA	2100	RCP 8.5	IPCC 2014	bubbling	NA	NA	5 L	1/mL	6	NA	NA	NA	NA	2	2	NA	Y	NA	NA	treatment	NA	1/mL
18	P. G. Cardoso, et al., Interactive effects of increased temperature, pCO2 and the synthetic progestin levonorgestrel on the fitness and breeding of the amphipod Gammarus locusta. Environmental Pollution 236, 937–947 (2018).	lab	herbivory	NA	cons	progestin levonorgestrel (10 ngL/L, 1000 ngL/L, 0, solvent control=0.01% ethanol)	Sado estuary, Portugal	lab culture, initially estuary (Neuparth et al. 2002)	NA	crust	amphipod	Gammarus	locusta	NA	sub-adult	juv	NA	fed Ulva spp. ad libitum (acclim), Ulva discs 3 x per week (trt)	macro	fleshy	Ulva	spp	NA	NA	NA	NA	NA	2100	NA	Meehl et al. 2007	bubbling	water bath	NA	650 mL	14	6	NA	NA	1°C per day	NA	21	21	NA	NA	NA	NA	treatment	treatment	1?
19	N. Carey, J. Harianto, M. Byrne, Sea urchins in a high-CO2 world: partitioned effects of body size, ocean warming and acidification on metabolic rate. The Journal of Experimental Biology 219, 1178–1186 (2016).	lab	herbivory	NA	cons	NA	Little Bay, Sydney, Australia	rocky reef	NA	echin	urchin	Heliocidaris	erythrogramma	11-80 mm test diam	NA	NA	NA	fed ad libitum Sargassum spp. every 2 days; 2 wks prior, fed daily Sargassum powder in agar	macro	Sargassum powder in agar	Sargassum	NA	NA	NA	NA	NA	NA	NA	NA	Byrne et al. 2011, Hobday and Lough 2011	bubbling	NA	Y	32 L	4 to 15	2 to 3	NA	0.1 unit every 4 days	1°C per day	NA	63	63	NA	NA	varied with urchin size	24 hr	treatment	treatment	1
19	N. Carey, J. Harianto, M. Byrne, Sea urchins in a high-CO2 world: partitioned effects of body size, ocean warming and acidification on metabolic rate. The Journal of Experimental Biology 219, 1178–1186 (2016).	lab	herbivory	NA	cons	NA	Little Bay, Sydney, Australia	rocky reef	NA	echin	urchin	Heliocidaris	erythrogramma	11-80 mm test diam	NA	NA	NA	fed ad libitum Sargassum spp. every 2 days; 2 wks prior, fed daily Sargassum powder in agar	macro	Sargassum powder in agar	Sargassum	NA	NA	NA	NA	NA	NA	NA	NA	Byrne et al. 2011, Hobday and Lough 2011	bubbling	NA	Y	32 L	4 to 15	2 to 3	NA	0.1 unit every 4 days	1°C per day	NA	63	63	NA	NA	varied with urchin size	24 hr	treatment	treatment	1
19	N. Carey, J. Harianto, M. Byrne, Sea urchins in a high-CO2 world: partitioned effects of body size, ocean warming and acidification on metabolic rate. The Journal of Experimental Biology 219, 1178–1186 (2016).	lab	herbivory	NA	cons	NA	Little Bay, Sydney, Australia	rocky reef	NA	echin	urchin	Heliocidaris	erythrogramma	11-80 mm test diam	NA	NA	NA	fed ad libitum Sargassum spp. every 2 days; 2 wks prior, fed daily Sargassum powder in agar	macro	Sargassum powder in agar	Sargassum	NA	NA	NA	NA	NA	NA	NA	NA	Byrne et al. 2011, Hobday and Lough 2011	bubbling	NA	Y	32 L	4 to 15	2 to 3	NA	0.1 unit every 4 days	1°C per day	NA	63	63	NA	NA	varied with urchin size	24 hr	treatment	treatment	1
21	V. J. Cole, et al., Effects of multiple climate change stressors: ocean acidification interacts with warming, hyposalinity, and low food supply on the larvae of the brooding flat oyster Ostrea angasi. Marine Biology 163 (2016).	lab	herbivory	NA	cons	NA	Wagonga Inlet, New South Wales	oyster farm	NA	moll	oyster	Ostrea	angasi	257±2 um shell length	larval	larv	NA	NA	phyto	microalgae	Isochrysis	galbana	NA	NA	NA	NA	f/2 growth media	2100	RCP 8.5	IPCC 2013, 2014	bubbling	water bath	Y	120 mL	2/mL	3	NA	NA	NA	NA	0.5	0.5	NA	Y	NA	NA	treatment	treatment	2/mL
21	V. J. Cole, et al., Effects of multiple climate change stressors: ocean acidification interacts with warming, hyposalinity, and low food supply on the larvae of the brooding flat oyster Ostrea angasi. Marine Biology 163 (2016).	lab	herbivory	NA	cons	NA	Wagonga Inlet, New South Wales	oyster farm	NA	moll	oyster	Ostrea	angasi	257±2 um shell length	larval	larv	NA	NA	phyto	microalgae	Isochrysis	galbana	NA	NA	NA	NA	f/2 growth media	2100	RCP 8.5	IPCC 2013, 2014	bubbling	water bath	Y	120 mL	2/mL	3	NA	NA	NA	NA	0.5	0.5	NA	Y	NA	NA	treatment	treatment	2/mL
21	V. J. Cole, et al., Effects of multiple climate change stressors: ocean acidification interacts with warming, hyposalinity, and low food supply on the larvae of the brooding flat oyster Ostrea angasi. Marine Biology 163 (2016).	lab	herbivory	NA	cons	NA	Wagonga Inlet, New South Wales	oyster farm	NA	moll	oyster	Ostrea	angasi	257±2 um shell length	larval	larv	NA	NA	phyto	microalgae	Isochrysis	galbana	NA	NA	NA	NA	f/2 growth media	2100	RCP 8.5	IPCC 2013, 2014	bubbling	water bath	Y	120 mL	2/mL	3	NA	NA	NA	NA	0.5	0.5	NA	Y	NA	NA	treatment	treatment	2/mL
22	M. Collard, A. Dery, F. Dehairs, P. Dubois, Euechinoidea and Cidaroidea respond differently to ocean acidification. Comparative Biochemistry and Physiology, Part A 174, 45–55 (2014).	lab	herbivory	NA	cons	NA	Brittany, France	subtidal	NA	echin	urchin	Paracentrotus	lividus	NA	NA	NA	NA	NA	feed	food pellets	NA	NA	NA	NA	NA	NA	NA	2100	IS92a business-as-usual	Caldeira and Wickett 2003, 2005, IPCC 2007	bubbling	NA	NA	50 L	6	3	NA	0.1 unit per day for 1 wk	NA	NA	21	21	NA	Y	NA	NA	treatment	NA	6
22	M. Collard, A. Dery, F. Dehairs, P. Dubois, Euechinoidea and Cidaroidea respond differently to ocean acidification. Comparative Biochemistry and Physiology, Part A 174, 45–55 (2014).	lab	herbivory	NA	cons	NA	Jamaica	subtidal	NA	echin	urchin	Tripneustes	ventricosus	77±6 mm	NA	NA	NA	NA	feed	food pellets	NA	NA	NA	NA	NA	NA	NA	2100	IS92a business-as-usual	Caldeira and Wickett 2003, 2005, IPCC 2007	bubbling	NA	NA	50 L	6	1 to 3	NA	0.1 unit per day for 1 wk	NA	NA	30	30	NA	Y	NA	NA	treatment	NA	1 to 6
22	M. Collard, A. Dery, F. Dehairs, P. Dubois, Euechinoidea and Cidaroidea respond differently to ocean acidification. Comparative Biochemistry and Physiology, Part A 174, 45–55 (2014).	lab	herbivory	NA	cons	NA	Jamaica	subtidal	NA	echin	urchin	Euclidaris	tribuloides	31±4 mm	NA	NA	NA	NA	feed	food pellets	NA	NA	NA	NA	NA	NA	NA	2100	IS92a business-as-usual	Caldeira and Wickett 2003, 2005, IPCC 2007	bubbling	NA	NA	50 L	6	1 to 3	NA	0.1 unit per day for 1 wk	NA	NA	30	30	NA	Y	NA	NA	treatment	NA	1 to 6
23	S. D. Connell, et al., The duality of ocean acidification as a resource and a stressor. Ecology 99, 1005–1010 (2018).	field	herbivory	NA	both	NA	Te Puia o Whakaari (White Island), Bay of Plenty, New Zealand	rocky reef (kelp, turf, urchin barrens)	6-8 m	moll	gastropod	Eatoniella	mortoni	NA	NA	NA	NA	NA	turf	turf algae	NA	NA	NA	NA	NA	NA	NA	2100	RCP 8.5	Bopp et al. 2013	CO2 vent	NA	NA	NA	30	1 to 5	30 ind per caged tile (n=5 per control and vent)	NA	NA	NA	NA	NA	NA	N	field	NA	treatment	NA	1 to 30
24	G. Cripps, K. J. Flynn, P. K. Lindeque, Ocean acidification affects the phyto-zoo plankton trophic transfer efficiency. PLOS ONE 11, e0151739 (2016).	lab	herbivory	NA	both	NA	NA	culture	NA	zoop	copepod	Acartia	tonsa	NA	adult	adult	NA	NA	phyto	microalgae	Isochrysis galbana, Tetraselmis suecica, Chaetoceros muelleri	NA	NA	NA	NA	NA	NA	2100	RCP 8.5	Vuuren et al. 2011	bubbling	NA	NA	copepods: 60 mL; algae: 500 mL	copepods: 890 ind/L	6 to 8	6 to 8 replicates per life stage, male and female, per treatment	NA	NA	NA	herb:1 life cycle; alg: min 12 generations	NA	NA	NA	60 mL	NA	treatment	NA	males: 250/L, females: 170/L
24	G. Cripps, K. J. Flynn, P. K. Lindeque, Ocean acidification affects the phyto-zoo plankton trophic transfer efficiency. PLOS ONE 11, e0151739 (2016).	lab	herbivory	NA	cons	NA	NA	culture	NA	zoop	copepod	Acartia	tonsa	NA	adult	adult	NA	NA	phyto	microalgae	Isochrysis galbana, Tetraselmis suecica, Chaetoceros muelleri	NA	NA	NA	NA	NA	NA	2100	RCP 8.5	Vuuren et al. 2011	bubbling	NA	NA	copepods: 60 mL; algae: 500 mL	copepods: males=250/L and females=170/L; algae: same as stock concentration	6 to 8	6 to 8 replicates per life stage, male and female, per treatment	NA	NA	NA	herb:1 life cycle; alg: min 12 generations	NA	NA	NA	60 mL	NA	treatment	NA	males: 250/L, females: 170/L
24	G. Cripps, K. J. Flynn, P. K. Lindeque, Ocean acidification affects the phyto-zoo plankton trophic transfer efficiency. PLOS ONE 11, e0151739 (2016).	lab	herbivory	NA	res	NA	NA	culture	NA	zoop	copepod	Acartia	tonsa	NA	adult	adult	NA	NA	phyto	microalgae	Isochrysis galbana, Tetraselmis suecica, Chaetoceros muelleri	NA	NA	NA	NA	NA	NA	2100	RCP 8.5	Vuuren et al. 2011	bubbling	NA	NA	copepods: 60 mL; algae: 500 mL	copepods: males=250/L and females=170/L; algae: same as stock concentration	6 to 8	6 to 8 replicates per life stage, male and female, per treatment	NA	NA	NA	herb:1 life cycle; alg: min 12 generations	NA	NA	NA	60 mL	NA	treatment	NA	males: 250/L, females: 170/L
24	G. Cripps, K. J. Flynn, P. K. Lindeque, Ocean acidification affects the phyto-zoo plankton trophic transfer efficiency. PLOS ONE 11, e0151739 (2016).	lab	herbivory	NA	both	NA	NA	culture	NA	zoop	copepod	Acartia	tonsa	NA	adult	adult	NA	NA	phyto	microalgae	Isochrysis galbana, Tetraselmis suecica, Chaetoceros muelleri	NA	NA	NA	NA	NA	NA	2100	RCP 8.5	Vuuren et al. 2011	bubbling	NA	NA	copepods: 60 mL; algae: 500 mL	copepods: males=250/L and females=170/L; algae: same as stock concentration	6 to 8	6 to 8 replicates per life stage, male and female, per treatment	NA	NA	NA	herb:1 life cycle; alg: min 12 generations	NA	NA	NA	60 mL	NA	treatment	NA	males: 250/L, females: 170/L
24	G. Cripps, K. J. Flynn, P. K. Lindeque, Ocean acidification affects the phyto-zoo plankton trophic transfer efficiency. PLOS ONE 11, e0151739 (2016).	lab	herbivory	NA	cons	NA	NA	culture	NA	zoop	copepod	Acartia	tonsa	NA	adult	adult	NA	NA	phyto	microalgae	Isochrysis galbana, Tetraselmis suecica, Chaetoceros muelleri	NA	NA	NA	NA	NA	NA	2100	RCP 8.5	Vuuren et al. 2011	bubbling	NA	NA	copepods: 60 mL; algae: 500 mL	copepods: males=250/L and females=170/L; algae: same as stock concentration	6 to 8	6 to 8 replicates per life stage, male and female, per treatment	NA	NA	NA	herb:1 life cycle; alg: min 12 generations	NA	NA	NA	60 mL	NA	treatment	NA	males: 250/L, females: 170/L
24	G. Cripps, K. J. Flynn, P. K. Lindeque, Ocean acidification affects the phyto-zoo plankton trophic transfer efficiency. PLOS ONE 11, e0151739 (2016).	lab	herbivory	NA	res	NA	NA	culture	NA	zoop	copepod	Acartia	tonsa	NA	adult	adult	NA	NA	phyto	microalgae	Isochrysis galbana, Tetraselmis suecica, Chaetoceros muelleri	NA	NA	NA	NA	NA	NA	2100	RCP 8.5	Vuuren et al. 2011	bubbling	NA	NA	copepods: 60 mL; algae: 500 mL	copepods: males=250/L and females=170/L; algae: same as stock concentration	6 to 8	6 to 8 replicates per life stage, male and female, per treatment	NA	NA	NA	herb:1 life cycle; alg: min 12 generations	NA	NA	NA	60 mL	NA	treatment	NA	males: 250/L, females: 170/L
25	I. L. Cripps, P. L. Munday, M. I. McCormick, Ocean acidification affects prey detection by a predatory reef fish. PLOS One 6, e22736 (2011).	lab	predation	NA	cons	NA	GBR, Australia	coral reef	NA	fish	fish	Pseudochromis	fuscus	64.07±1.31 mm TL	NA	NA	NA	fed INVE Aquaculture Nutrition pellets once daily.	feed	INVE Aquaculture Nutrition pellets	NA	NA	NA	NA	NA	NA	NA	2100	NA	Meehl et al. 2007, Bernstein et al. 2007	CO2 diffusion	NA	NA	35 L	2	4	NA	NA	NA	NA	4 to 7	4	NA	NA	35 L	20 min	ambient	NA	1
27	N. J. Delorme, M. A. Sewell, Effects of warm acclimation on physiology and gonad development in the sea urchin Evechinus chloroticus. Comparative Biochemistry and Physiology, Part A 198, 33–40 (2016).	lab	herbivory	NA	cons	NA	Matheson's Bay, New Zealand	subtidal	NA	echin	urchin	Evechinus	chloroticus	NA	adult	adult	NA	ad libitum E. radiata	fleshy	kelp	Ecklonia	radiata	NA	NA	NA	NA	NA	2090	NA	IPCC 2014	NA	heater	NA	280 L	12	4	NA	NA	1°C per day	NA	30	30	NA	Y	NA	NA	treatment	NA	12
28	R. Diaz, M. A. Lardies, F. J. Tapia, E. Tarifeno, C. A. Vargas, Transgenerational effects of pCO2-driven ocean acidification on adult mussels Mytilus chilensis modulate physiological response to multiple stressors in larvae. Frontiers in Physiology 9 (2018).	lab	herbivory	NA	cons	cadmium (0, 0.01, 1, 10 ug/L)	Vilupulli, Chiloe, Chile	aquaculture	5 m	moll	mussel	Mytilus	chilensis	NA	larval	larv	NA	phytoplankton (40 x 10^6 cell/mL) daily	phyto	microalgae	Isochrysis	galbana	NA	NA	NA	NA	NA	2100	IPCC A2 scenario	Meinhausen et al. 2011	CO2 injection/dosing	NA	NA	1 L	10/mL	3	NA	NA	NA	NA	21	21	NA	NA	200 mL	NA	treatment	NA	25
28	R. Diaz, M. A. Lardies, F. J. Tapia, E. Tarifeno, C. A. Vargas, Transgenerational effects of pCO2-driven ocean acidification on adult mussels Mytilus chilensis modulate physiological response to multiple stressors in larvae. Frontiers in Physiology 9 (2018).	lab	herbivory	NA	cons	cadmium (0, 0.01, 1, 10 ug/L)	Vilupulli, Chiloe, Chile	aquaculture	5 m	moll	mussel	Mytilus	chilensis	67±3 mm shell length	adult	adult	NA	phytoplankton (40 x 10^6 cell/mL) daily	feed	dry food	NA	NA	NA	NA	NA	NA	NA	2100	IPCC A2 scenario	Meinhausen et al. 2011	CO2 injection/dosing	NA	NA	1 L	5	4	NA	NA	NA	NA	21	21	NA	NA	2 L	NA	treatment	NA	1
28	R. Diaz, M. A. Lardies, F. J. Tapia, E. Tarifeno, C. A. Vargas, Transgenerational effects of pCO2-driven ocean acidification on adult mussels Mytilus chilensis modulate physiological response to multiple stressors in larvae. Frontiers in Physiology 9 (2018).	lab	herbivory	NA	cons	cadmium (0, 0.01, 1, 10 ug/L)	Vilupulli, Chiloe, Chile	aquaculture	5 m	moll	mussel	Mytilus	chilensis	NA	larval	larv	NA	phytoplankton (40 x 10^6 cell/mL) daily	phyto	microalgae	Isochrysis	galbana	NA	NA	NA	NA	NA	2100	IPCC A2 scenario	Meinhausen et al. 2011	CO2 injection/dosing	NA	NA	1 L	10/mL	3	NA	NA	NA	NA	21	21	NA	NA	200 mL	NA	treatment	NA	25
28	R. Diaz, M. A. Lardies, F. J. Tapia, E. Tarifeno, C. A. Vargas, Transgenerational effects of pCO2-driven ocean acidification on adult mussels Mytilus chilensis modulate physiological response to multiple stressors in larvae. Frontiers in Physiology 9 (2018).	lab	herbivory	NA	cons	cadmium (0, 0.01, 1, 10 ug/L)	Vilupulli, Chiloe, Chile	aquaculture	5 m	moll	mussel	Mytilus	chilensis	NA	larval	larv	NA	phytoplankton (40 x 10^6 cell/mL) daily	phyto	microalgae	Isochrysis	galbana	NA	NA	NA	NA	NA	2100	IPCC A2 scenario	Meinhausen et al. 2011	CO2 injection/dosing	NA	NA	1 L	10/mL	3	NA	NA	NA	NA	21	21	NA	NA	200 mL	NA	treatment	NA	25
29	D. L. Dixson, A. R. Jennings, J. Atema, P. L. Munday, Odor tracking in sharks is reduced under future ocean acidification conditions. Global Change Biology 21, 1454–1462 (2015).	lab	predation	NA	cons	NA	Nantucket Sound, Massachusetts	coastal waters	NA	fish	shark	Mustelus	canis	93.2±1.1 cm TL	adult	adult	NA	MBL: frozen squid (Loligo pealeii) and capelin (Mallotus villosus); Lab: 2–3 cm pieces of thawed capelin	feed	squid meat	NA	NA	NA	NA	NA	NA	NA	2100	NA	Caldeira & Wickett 2005, Meehl et al. 2007	CO2 dosing	NA	NA	1000 L	8	1	sharks were treated in sm groups of 2–4 in the same pool at any period of time, and CO2 treatments were rotated among the pools	NA	NA	NA	5	5	NA	NA	10,000 L	20 min	treatment	NA	1
30	L. F. Dodd, J. H. Grabowski, M. F. Piehler, I. Westfield, J. B. Ries, Ocean acidification impairs crab foraging behaviour. Proceedings of the Royal Society B: Biological Sciences 282, 20150333 (2015).	lab	predation	NA	cons	NA	Maryland (oysters), N. Carolina (crabs)	oyster reef	NA	crust	crab	Panopeus	herbstii	23–28 mm carapace width	adult	adult	NA	every 2 days: 50±7 mg dry wt Artemia	moll	oyster	Crassostrea	virginica	18.7±3.8 mm shell height	juv	juv	NA	every 2 days: 14 mL commercial algal blend	2100	NA	IPCC 2014, Brewer 1997	bubbling	NA	NA	34 L	1	3	NA	NA	NA	NA	71	71	NA	NA	NA	NA	treatment	NA	2
31	C. Duarte, et al., Ocean acidification induces changes in algal palatability and herbivore feeding behavior and performance. Oecologia 180, 453–462 (2016).	lab	herbivory	NA	res	NA	Calfuco, Chile	intertidal	NA	crust	amphipod	Orchestoidea	turbeculata	NA	juv	juv	NA	NA	macro	kelp	Durvillea	antarctica	NA	NA	NA	NA	NA	2070-2110	RCP 8.5	Meinshausen et al. 2011	bubbling	NA	NA	4 L	4	6	6 replicates per treatment	NA	NA	NA	10	NA	10	NA	5x5 cm	NA	ambient	NA	4
32	C. Duarte, et al., The energetic physiology of juvenile mussels, Mytilus chilensis (Hupe): The prevalent role of salinity under current and predicted pCO2 scenarios. Environmental Pollution 242, 156–163 (2018).	lab	herbivory	NA	cons	salinity (20, 25, 30 psu)	Castro Bay, Chiloe Island, Chile	aquaculture	NA	moll	mussel	Mytilus	chilensis	15 mm shell length	juv	juv	NA	4 x per day (25 x 10^6 cells/L I. galbana)	phyto	microalgae	Isochrysis	galbana	NA	NA	NA	NA	NA	2070-2110	NA	Meinhausen et al. 2011	bubbling	NA	NA	30 x 40 cm	7	4	NA	NA	NA	NA	NA	NA	NA	NA	0.4 L	1 hr	ambient	NA	1
33	A. R. Duckworth, B. J. Peterson, Effects of seawater temperature and pH on the boring rates of the sponge Cliona celata in scallop shells. Marine Biology 160, 27–35 (2013).	lab	predation	NA	cons	NA	Peconic Bay, New York	NA	NA	spong	sponge	Cliona	celata	8 cm3, mean wet weight = 5.52 ± 0.19 g	NA	NA	NA	NA	feed	scallop shell	Argopecten	irradians	surface area=1907.1±19.7 mm2, weight=5326.6±834.1 mg	NA	NA	NA	NA	2100 (summer max)	NA	Orr et al. 2005, Meehl et al. 2007	acid-drip (no added carbonate)	heater	Y	5 L	4	6	NA	NA	NA	NA	133	133	NA	Y	NA	NA	treatment	treatment	4
33	A. R. Duckworth, B. J. Peterson, Effects of seawater temperature and pH on the boring rates of the sponge Cliona celata in scallop shells. Marine Biology 160, 27–35 (2013).	lab	predation	NA	cons	NA	Peconic Bay, New York	NA	NA	spong	sponge	Cliona	celata	8 cm3, mean wet weight = 5.52 ± 0.19 g	NA	NA	NA	NA	feed	scallop shell	Argopecten	irradians	surface area=1907.1±19.7 mm2, weight=5326.6±834.1 mg	NA	NA	NA	NA	2100 (summer max)	NA	Orr et al. 2005, Meehl et al. 2007	acid-drip (no added carbonate)	heater	Y	5 L	4	6	NA	NA	NA	NA	133	133	NA	Y	NA	NA	treatment	treatment	4
33	A. R. Duckworth, B. J. Peterson, Effects of seawater temperature and pH on the boring rates of the sponge Cliona celata in scallop shells. Marine Biology 160, 27–35 (2013).	lab	predation	NA	cons	NA	Peconic Bay, New York	NA	NA	spong	sponge	Cliona	celata	8 cm3, mean wet weight = 5.52 ± 0.19 g	NA	NA	NA	NA	feed	scallop shell	Argopecten	irradians	surface area=1907.1±19.7 mm2, weight=5326.6±834.1 mg	NA	NA	NA	NA	2100 (summer max)	NA	Orr et al. 2005, Meehl et al. 2007	acid-drip (no added carbonate)	heater	Y	5 L	4	6	NA	NA	NA	NA	133	133	NA	Y	NA	NA	treatment	treatment	4
35	L. Ezzat, et al., Nutrient starvation impairs the trophic plasticity of reef-building corals under ocean warming. Functional Ecology 33, 643–653 (2019).	lab	herbivory	NA	cons	nutrients	Gulf of Aqaba, Red Sea, Jordan	coral reef	NA	cnid	coral	Stylophora	pistillata	2-4 cm nubbin	NA	NA	NA	NA	zoop	plankton	Artemia	salina	nauplii	NA	NA	NA	NA	NA	NA	NA	NA	heater	NA	NA	NA	2	4 tanks per nutrient level, half ambient and half elevated temp	NA	0.5°C per day	NA	10	10	NA	NA	1 L	NA	NA	treatment	1
36	F. Faleiro, et al., Seahorses under a changing ocean: the impact of warming and acidification on the behaviour and physiology of a poor-swimming bony-armoured fish. Conservation Physiology 3, cov009 (2015).	lab	predation	NA	cons	NA	Caleira da Troia, Portugal	shallow water near inlet of estuary	NA	fish	fish	Hippocampus	guttulatus	4-15 g	adult	adult	NA	2x/day ad libitum: frozen enriched adult Artermia and Mysis	feed	frozen Artemia, Mysis	NA	NA	NA	adult	adult	NA	NA	2100	NA	Meehl et al. 2007	bubbling	heater	Y	NA	NA	3	6 seahorses per treatment	NA	NA	NA	30	30	NA	NA	NA	NA	treatment	treatment	NA
36	F. Faleiro, et al., Seahorses under a changing ocean: the impact of warming and acidification on the behaviour and physiology of a poor-swimming bony-armoured fish. Conservation Physiology 3, cov009 (2015).	lab	predation	NA	cons	NA	Caleira da Troia, Portugal	shallow water near inlet of estuary	NA	fish	fish	Hippocampus	guttulatus	4-15 g	adult	adult	NA	NA	feed	frozen Artemia, Mysis	NA	NA	NA	adult	adult	NA	NA	2100	NA	Meehl et al. 2007	bubbling	heater	Y	NA	1	6	NA	NA	NA	NA	30	30	NA	Y	NA	NA	treatment	treatment	1
36	F. Faleiro, et al., Seahorses under a changing ocean: the impact of warming and acidification on the behaviour and physiology of a poor-swimming bony-armoured fish. Conservation Physiology 3, cov009 (2015).	lab	predation	NA	cons	NA	Caleira da Troia, Portugal	shallow water near inlet of estuary	NA	fish	fish	Hippocampus	guttulatus	4-15 g	adult	adult	NA	2x/day ad libitum: frozen enriched adult Artermia and Mysis	feed	frozen Artemia, Mysis	NA	NA	NA	adult	adult	NA	NA	2100	NA	Meehl et al. 2007	bubbling	heater	Y	NA	NA	3	6 seahorses per treatment	NA	NA	NA	30	30	NA	NA	NA	NA	treatment	treatment	NA
37	F. Faleiro, et al., Small pelagics in a changing ocean: biological responses of sardine early stages to warming. Conserv Physiol 4 (2016).	lab	predation	NA	cons	NA	Iberian Peninsula, Portugal	pelagic	NA	fish	fish	Sardina	pilchardus	NA	larval	larv	NA	Larvae were fed Gymnodinium sp. (1500 individuals ml?1) on the day of hatching. Rotifers (Brachionus plicatilis) enriched with annochloropsis sp. (25 individuals ml?1) were introduced on day 3. Copepod (Acartia tonsa) nauplii enriched with Rhodomonas baltica were ffered from day 4 at a density of 2 individuals ml?1, which was increased to 4 individuals ml?1 from day 20. Larvae were cultured in re…	zoop	copepod	Acartia	tonsa	NA	nauplii	NA	NA	enriched with Nannochoropsis sp.	2100	NA	Collins et al. 2013	NA	water bath	NA	19 L	100 eggs/L	3	NA	NA	NA	NA	30	30	NA	NA	NA	NA	NA	treatment	1
41	M. C. O. Ferrari, et al., Putting prey and predator into the CO2 equation – qualitative and quantitative effects of ocean acidification on predator–prey interactions. Ecology Letters 14, 1143–1148 (2011).	mesocosm	predation	NA	both	NA	GBR, Australia	coral reef	NA	fish	fish	Pseudochromis	fuscus	NA	adult	adult	NA	fed daily squid pieces and fish pellets; fish pellets during treatment	fish	fish	Pomacentrus	moluccensis	<14.5 mm TL	larval	larv	NA	fed 3x per day Artemia nauplii	2100	NA	NA	CO2 diffusion	NA	NA	35 L	4	2	4 ind of each of the 4 species; pred treated separately	NA	NA	NA	4	4	4	NA	368 L	prey: 1 hr	ambient	NA	1
41	M. C. O. Ferrari, et al., Putting prey and predator into the CO2 equation – qualitative and quantitative effects of ocean acidification on predator–prey interactions. Ecology Letters 14, 1143–1148 (2011).	mesocosm	predation	NA	both	NA	GBR, Australia	coral reef	NA	fish	fish	Pseudochromis	fuscus	NA	adult	adult	NA	fed daily squid pieces and fish pellets; fish pellets during treatment	fish	fish	Pomacentrus	amboinensis	<14.5 mm TL	larval	larv	NA	fed 3x per day Artemia nauplii	2100	NA	NA	CO2 diffusion	NA	NA	35 L	4	2	4 ind of each of the 4 species; pred treated separately	NA	NA	NA	4	4	4	NA	368 L	prey: 1 hr	ambient	NA	1
41	M. C. O. Ferrari, et al., Putting prey and predator into the CO2 equation – qualitative and quantitative effects of ocean acidification on predator–prey interactions. Ecology Letters 14, 1143–1148 (2011).	mesocosm	predation	NA	both	NA	GBR, Australia	coral reef	NA	fish	fish	Pseudochromis	fuscus	NA	adult	adult	NA	fed daily squid pieces and fish pellets; fish pellets during treatment	fish	fish	Pomacentrus	nagasakiensis	<14.5 mm TL	larval	larv	NA	fed 3x per day Artemia nauplii	2100	NA	NA	CO2 diffusion	NA	NA	35 L	4	2	4 ind of each of the 4 species; pred treated separately	NA	NA	NA	4	4	4	NA	368 L	prey: 1 hr	ambient	NA	1
41	M. C. O. Ferrari, et al., Putting prey and predator into the CO2 equation – qualitative and quantitative effects of ocean acidification on predator–prey interactions. Ecology Letters 14, 1143–1148 (2011).	mesocosm	predation	NA	both	NA	GBR, Australia	coral reef	NA	fish	fish	Pseudochromis	fuscus	NA	adult	adult	NA	fed daily squid pieces and fish pellets; fish pellets during treatment	fish	fish	Pomacentrus	chrysurus	<14.5 mm TL	larval	larv	NA	fed 3x per day Artemia nauplii	2100	NA	NA	CO2 diffusion	NA	NA	35 L	4	2	4 ind of each of the 4 species; pred treated separately	NA	NA	NA	4	4	4	NA	368 L	prey: 1 hr	ambient	NA	1
41	M. C. O. Ferrari, et al., Putting prey and predator into the CO2 equation – qualitative and quantitative effects of ocean acidification on predator–prey interactions. Ecology Letters 14, 1143–1148 (2011).	mesocosm	predation	NA	both	NA	GBR, Australia	coral reef	NA	fish	fish	Pseudochromis	fuscus	NA	adult	adult	NA	fed daily squid pieces and fish pellets; fish pellets during treatment	fish	fish	Pomacentrus	moluccensis	>14.5 mm TL	larval	larv	NA	fed 3x per day Artemia nauplii	2100	NA	NA	CO2 diffusion	NA	NA	35 L	4	2	4 ind of each of the 4 species; pred treated separately	NA	NA	NA	4	4	4	NA	368 L	prey: 1 hr	ambient	NA	1
41	M. C. O. Ferrari, et al., Putting prey and predator into the CO2 equation – qualitative and quantitative effects of ocean acidification on predator–prey interactions. Ecology Letters 14, 1143–1148 (2011).	mesocosm	predation	NA	both	NA	GBR, Australia	coral reef	NA	fish	fish	Pseudochromis	fuscus	NA	adult	adult	NA	fed daily squid pieces and fish pellets; fish pellets during treatment	fish	fish	Pomacentrus	amboinensis	>14.5 mm TL	larval	larv	NA	fed 3x per day Artemia nauplii	2100	NA	NA	CO2 diffusion	NA	NA	35 L	4	2	4 ind of each of the 4 species; pred treated separately	NA	NA	NA	4	4	4	NA	368 L	prey: 1 hr	ambient	NA	1
41	M. C. O. Ferrari, et al., Putting prey and predator into the CO2 equation – qualitative and quantitative effects of ocean acidification on predator–prey interactions. Ecology Letters 14, 1143–1148 (2011).	mesocosm	predation	NA	both	NA	GBR, Australia	coral reef	NA	fish	fish	Pseudochromis	fuscus	NA	adult	adult	NA	fed daily squid pieces and fish pellets; fish pellets during treatment	fish	fish	Pomacentrus	nagasakiensis	>14.5 mm TL	larval	larv	NA	fed 3x per day Artemia nauplii	2100	NA	NA	CO2 diffusion	NA	NA	35 L	4	2	4 ind of each of the 4 species; pred treated separately	NA	NA	NA	4	4	4	NA	368 L	prey: 1 hr	ambient	NA	1
41	M. C. O. Ferrari, et al., Putting prey and predator into the CO2 equation – qualitative and quantitative effects of ocean acidification on predator–prey interactions. Ecology Letters 14, 1143–1148 (2011).	mesocosm	predation	NA	both	NA	GBR, Australia	coral reef	NA	fish	fish	Pseudochromis	fuscus	NA	adult	adult	NA	fed daily squid pieces and fish pellets; fish pellets during treatment	fish	fish	Pomacentrus	chrysurus	>14.5 mm TL	larval	larv	NA	fed 3x per day Artemia nauplii	2100	NA	NA	CO2 diffusion	NA	NA	35 L	4	2	4 ind of each of the 4 species; pred treated separately	NA	NA	NA	4	4	4	NA	368 L	prey: 1 hr	ambient	NA	1
42	M. C. O. Ferrari, et al., Predation in high CO2 waters: prey fish from high-risk environments are less susceptible to ocean acidification. Integr Comp Biol 57, 55–62 (2017).	lab	predation	NA	cons	NA	Lizard Island, GBR, Australia	coral reef	NA	fish	fish	Pomacentrus	amboinensis	NA	juv	juv	NA	3 x per day ad libitum of Artemia sp.	comm	in situ prey	NA	NA	NA	NA	NA	NA	NA	2100	RCP 8.5	Collins et al. 2013	CO2 injection/dosing	NA	NA	18 L	1 to 5	3	NA	NA	NA	NA	4	4	NA	N	25 x 20 x 20 cm patch reef	30 min caged	ambient	NA	1
43	Maud. C. O. Ferrari, et al., Interactive effects of ocean acidification and rising sea temperatures alter predation rate and predator selectivity in reef fish communities. Glob Change Biol 21, 1848–1855 (2015).	mesocosm	predation	NA	both	NA	GBR, Australia	coral reef	NA	fish	fish	Pseudochromis	fuscus	6.75±0.73 cm	adult	adult	NA	fed daily squid pieces and fish pellets	fish	fish	Pomacentrus	amboinensis, nagasakiensis	P. amboinensis: 1.26±0.08 cm, P. nagasakiensis: 1.40±0.07 cm	larval	larv	NA	fed 3x per day Artemia nauplii	2100	RCP 8.5	NA	CO2 dosing	heater	Y	35 L	NA	4	4 replicate 35-L aquaria for each CO2 and temperature treatment, each housing a group of larval fishes or predators	NA	0.5°C per day over 6 days	NA	4	4	4	NA	368 L	prey: 60 min	ambient	treatment	1
43	Maud. C. O. Ferrari, et al., Interactive effects of ocean acidification and rising sea temperatures alter predation rate and predator selectivity in reef fish communities. Glob Change Biol 21, 1848–1855 (2015).	mesocosm	predation	NA	both	NA	GBR, Australia	coral reef	NA	fish	fish	Pseudochromis	fuscus	6.75±0.73 cm	adult	adult	NA	fed daily squid pieces and fish pellets	fish	fish	Pomacentrus	amboinensis, nagasakiensis	P. amboinensis: 1.26±0.08 cm, P. nagasakiensis: 1.40±0.07 cm	larval	larv	NA	fed 3x per day Artemia nauplii	2100	RCP 8.5	NA	CO2 dosing	heater	Y	35 L	NA	4	4 replicate 35-L aquaria for each CO2 and temperature treatment, each housing a group of larval fishes or predators	NA	0.5°C per day over 6 days	NA	4	4	4	NA	368 L	prey: 60 min	ambient	treatment	1
43	Maud. C. O. Ferrari, et al., Interactive effects of ocean acidification and rising sea temperatures alter predation rate and predator selectivity in reef fish communities. Glob Change Biol 21, 1848–1855 (2015).	mesocosm	predation	NA	both	NA	GBR, Australia	coral reef	NA	fish	fish	Pseudochromis	fuscus	6.75±0.73 cm	adult	adult	NA	fed daily squid pieces and fish pellets	fish	fish	Pomacentrus	amboinensis, nagasakiensis	P. amboinensis: 1.26±0.08 cm, P. nagasakiensis: 1.40±0.07 cm	larval	larv	NA	fed 3x per day Artemia nauplii	2100	RCP 8.5	NA	CO2 dosing	heater	Y	35 L	NA	4	4 replicate 35-L aquaria for each CO2 and temperature treatment, each housing a group of larval fishes or predators	NA	0.5°C per day over 6 days	NA	4	4	4	NA	368 L	prey: 60 min	ambient	treatment	1
44	S. E. Georgian, et al., Biogeographic variability in the physiological response of the cold-water coral Lophelia pertusa to ocean acidification. Marine Ecology 37, 1345–1359 (2016).	lab	predation	NA	cons	NA	Tisler Reef, Norwegian Skagerrak	cold-water coral	70-155 m	cnid	coral	Lophelia	pertusa	average size of 5.5 ± 1.5 polyps	NA	NA	NA	NA	zoop	plankton	Artemia	salina	125/L (average length of 3.54 ± 0.9 mm)	adult	adult	NA	cultured algae	NA	NA	NA	bubbling	NA	NA	20 L	4	2	NA	NA	NA	NA	21	21	NA	NA	0.8 L	30 min	treatment	NA	1
44	S. E. Georgian, et al., Biogeographic variability in the physiological response of the cold-water coral Lophelia pertusa to ocean acidification. Marine Ecology 37, 1345–1359 (2016).	lab	predation	NA	cons	NA	Viosca Knoll, Gulf of Mexico	cold-water coral	450-500 m	cnid	coral	Lophelia	pertusa	average of 10.8 ± 3.2 polyps	NA	NA	NA	0.25 mL Marine Snow/L 3 x per wk	zoop	plankton	Artemia	salina	125/L (average length of 3.54 ± 0.9 mm)	adult	adult	NA	cultured algae	NA	NA	NA	bubbling	NA	NA	60 L	9	1	NA	slowly decreased over 48 hr	NA	NA	21	21	NA	NA	0.8 L	30 min	treatment	NA	1
45	I. Gestoso, F. Arenas, C. Olabarria, Feeding behaviour of an intertidal snail: Does past environmental stress affect predator choices and prey vulnerability? Journal of Sea Research 97, 66–74 (2015).	lab/field	predation	NA	res	NA	Ria de Vigo, Spain	intertidal	intertidal	moll	snail	Nucella	lapillus	29.03 ± 0.33 mm	adult	adult	NA	NA	moll	mussel	Mytilus	galloprovincialis	38.27 ± 0.44 mm	juv	juv	NA	fed every 2 days Tahitian Isochrysis aff. galbana (T-ISO): 3% of total tissue dry weight	2099	NA	Sokolov et al. 2009	CO2 diffusion	chiller, heater	Y	350 L	NA	1	4 tanks with treatment conditions orthogonally applied	NA	NA	NA	21	NA	21	NA	cage: 14 x 11 x 8 cm	NA	ambient	ambient	1
45	I. Gestoso, F. Arenas, C. Olabarria, Feeding behaviour of an intertidal snail: Does past environmental stress affect predator choices and prey vulnerability? Journal of Sea Research 97, 66–74 (2015).	lab/field	predation	NA	res	NA	Ria de Vigo, Spain	intertidal	intertidal	moll	snail	Nucella	lapillus	29.03 ± 0.33 mm	adult	adult	NA	NA	moll	mussel	Mytilus	galloprovincialis	38.27 ± 0.44 mm	juv	juv	NA	fed every 2 days Tahitian Isochrysis aff. galbana (T-ISO): 3% of total tissue dry weight	2099	NA	Sokolov et al. 2009	CO2 diffusion	chiller, heater	Y	350 L	NA	1	4 tanks with treatment conditions orthogonally applied	NA	NA	NA	21	NA	21	NA	cage: 14 x 11 x 8 cm	NA	ambient	ambient	1
45	I. Gestoso, F. Arenas, C. Olabarria, Feeding behaviour of an intertidal snail: Does past environmental stress affect predator choices and prey vulnerability? Journal of Sea Research 97, 66–74 (2015).	lab/field	predation	NA	res	NA	Ria de Vigo, Spain	intertidal	intertidal	moll	snail	Nucella	lapillus	29.03 ± 0.33 mm	adult	adult	NA	NA	moll	mussel	Mytilus	galloprovincialis	38.27 ± 0.44 mm	juv	juv	NA	fed every 2 days Tahitian Isochrysis aff. galbana (T-ISO): 3% of total tissue dry weight	2099	NA	Sokolov et al. 2009	CO2 diffusion	chiller, heater	Y	350 L	NA	1	4 tanks with treatment conditions orthogonally applied	NA	NA	NA	21	NA	21	NA	cage: 14 x 11 x 8 cm	NA	ambient	ambient	1
45	I. Gestoso, F. Arenas, C. Olabarria, Feeding behaviour of an intertidal snail: Does past environmental stress affect predator choices and prey vulnerability? Journal of Sea Research 97, 66–74 (2015).	lab/field	predation	NA	res	NA	Ria de Vigo, Spain	intertidal	intertidal	moll	snail	Nucella	lapillus	29.03 ± 0.33 mm	adult	adult	NA	NA	moll	mussel	Mytilus	galloprovincialis	38.27 ± 0.44 mm	juv	juv	NA	fed every 2 days Tahitian Isochrysis aff. galbana (T-ISO): 3% of total tissue dry weight	2099	NA	Sokolov et al. 2009	CO2 diffusion	chiller, heater	Y	350 L	NA	1	4 tanks with treatment conditions orthogonally applied	NA	NA	NA	21	NA	21	NA	cage: 14 x 11 x 8 cm	NA	ambient	ambient	1
45	I. Gestoso, F. Arenas, C. Olabarria, Feeding behaviour of an intertidal snail: Does past environmental stress affect predator choices and prey vulnerability? Journal of Sea Research 97, 66–74 (2015).	lab/field	predation	NA	res	NA	Ria de Vigo, Spain	intertidal	intertidal	moll	snail	Nucella	lapillus	29.03 ± 0.33 mm	adult	adult	NA	NA	moll	mussel	Mytilus	galloprovincialis	38.27 ± 0.44 mm	juv	juv	NA	fed every 2 days Tahitian Isochrysis aff. galbana (T-ISO): 3% of total tissue dry weight	2099	NA	Sokolov et al. 2009	CO2 diffusion	chiller, heater	Y	350 L	NA	1	4 tanks with treatment conditions orthogonally applied	NA	NA	NA	21	NA	21	NA	cage: 14 x 11 x 8 cm	NA	ambient	ambient	1
45	I. Gestoso, F. Arenas, C. Olabarria, Feeding behaviour of an intertidal snail: Does past environmental stress affect predator choices and prey vulnerability? Journal of Sea Research 97, 66–74 (2015).	lab/field	predation	NA	res	NA	Ria de Vigo, Spain	intertidal	intertidal	moll	snail	Nucella	lapillus	29.03 ± 0.33 mm	adult	adult	NA	NA	moll	mussel	Mytilus	galloprovincialis	38.27 ± 0.44 mm	juv	juv	NA	fed every 2 days Tahitian Isochrysis aff. galbana (T-ISO): 3% of total tissue dry weight	2099	NA	Sokolov et al. 2009	CO2 diffusion	chiller, heater	Y	350 L	NA	1	4 tanks with treatment conditions orthogonally applied	NA	NA	NA	21	NA	21	NA	cage: 14 x 11 x 8 cm	NA	ambient	ambient	1
47	C. N. Glaspie, K. Longmire, R. D. Seitz, Acidification alters predator-prey interactions of blue crab Callinectes sapidus and soft-shell clam Mya arenaria. Journal of Experimental Marine Biology and Ecology 489, 58–65 (2017).	mesocosm	predation	NA	both	NA	Gloucester Point, VA	bay	clams: intertidal; crabs: 4 m	crust	crab	Callinectes	sapidus	NA	NA	NA	NA	fed 3 x per week fish/clam meat	moll	clam	Mya	arenaria	2.848 ± 0.441 cm	juv	juv	NA	2x per day 2.5 ml Shelfish Diet	2100	NA	IPCC 2014	bubbling	NA	NA	82 L	74 to 84 prey, 1 to 2 pred	2	NA	gradually lowered over 6 days	NA	NA	prey: 22, pred: 2	2	22	NA	82 L	prey: 24 hr	treatment	NA	1
48	R. A. Gooding, C. D. G. Harley, E. Tang, Elevated water temperature and carbon dioxide concentration increase the growth of a keystone echinoderm. PNAS 106, 9316–9321 (2009).	lab	predation	NA	cons	NA	Jericho Beach, Vancouver, BC	intertidal	NA	echin	seastar	Pisaster	ochraceus	4.25 ± 0.10 g wet mass	juv	juv	NA	NA	moll	mussel	Mytilus	trossulus	17 ± 2 mm shell length	NA	NA	NA	NA	2100	IPCC IS92a emissions scenario	NA	bubbling	chiller	Y	246 L	2	5 to 6	each pred in own 8 x 10 x 10 cm container, 2 per tank (total of 24 tanks)	pred acclimated 9 days while tanks equilibrated to experimental conditions	pred acclimated 9 days while tanks equilibrated to experimental conditions	NA	70	70	NA	Y	NA	9 days	treatment	treatment	1
48	R. A. Gooding, C. D. G. Harley, E. Tang, Elevated water temperature and carbon dioxide concentration increase the growth of a keystone echinoderm. PNAS 106, 9316–9321 (2009).	lab	predation	NA	cons	NA	Jericho Beach, Vancouver, BC	intertidal	NA	echin	seastar	Pisaster	ochraceus	4.25 ± 0.10 g wet mass	juv	juv	NA	NA	moll	mussel	Mytilus	trossulus	17 ± 2 mm shell length	NA	NA	NA	NA	2100	IPCC IS92a emissions scenario	NA	bubbling	chiller	Y	246 L	2	5 to 6	each pred in own 8 x 10 x 10 cm container, 2 per tank (total of 24 tanks)	pred acclimated 9 days while tanks equilibrated to experimental conditions	pred acclimated 9 days while tanks equilibrated to experimental conditions	NA	70	70	NA	Y	NA	9 days	treatment	treatment	1
48	R. A. Gooding, C. D. G. Harley, E. Tang, Elevated water temperature and carbon dioxide concentration increase the growth of a keystone echinoderm. PNAS 106, 9316–9321 (2009).	lab	predation	NA	cons	NA	Jericho Beach, Vancouver, BC	intertidal	NA	echin	seastar	Pisaster	ochraceus	4.25 ± 0.10 g wet mass	juv	juv	NA	NA	moll	mussel	Mytilus	trossulus	17 ± 2 mm shell length	NA	NA	NA	NA	2100	IPCC IS92a emissions scenario	NA	bubbling	chiller	Y	246 L	2	5 to 6	each pred in own 8 x 10 x 10 cm container, 2 per tank (total of 24 tanks)	pred acclimated 9 days while tanks equilibrated to experimental conditions	pred acclimated 9 days while tanks equilibrated to experimental conditions	NA	70	70	NA	Y	NA	9 days	treatment	treatment	1
49	M. Gray, C. Langdon, G. Waldbusser, B. Hales, S. Kramer, Mechanistic understanding of ocean acidification impacts on larval feeding physiology and energy budgets of the mussel Mytilus californianus. Mar. Ecol. Prog. Ser. 563, 81–94 (2017).	lab	herbivory	NA	cons	NA	Seal Rock, Oregon, USA	intertidal	NA	moll	mussel	Mytilus	californianus	NA	48 h old larvae	larv	NA	NA	feed	polystyrene beads (algal cell surrogates)	NA	NA	2 ?m	NA	NA	NA	NA	NA	NA	NA	acid and bases addition to decarbonated seawater (HCl addition)	NA	NA	500 mL	NA	NA	NA	NA	NA	NA	2	2	NA	NA	25 mL	1 hr	treatment	NA	10 larvae/mL
50	T. F. Grilo, T. Repolho, R. Rosa, P. G. Cardoso, Performance and herbivory of the tropical topshell Trochus histrio under short-term temperature increase and high CO2. Marine Pollution Bulletin 138, 295–301 (2019).	lab	herbivory	NA	cons	NA	Bali, Indonesia	coral reef	NA	moll	snail	Trochus	histrio	NA	NA	NA	NA	NA	macro	fleshy	Ulva	spp.	NA	NA	NA	NA	NA	NA	RCP	IPCC 2014	bubbling	chiller, heater	Y	5.5 x 14 cm	1	1 to 3	6 subreplicates per 55 L system (n=3)	0.1 units/day	1°C per day	NA	7	7	NA	Y	NA	NA	treatment	treatment	1
50	T. F. Grilo, T. Repolho, R. Rosa, P. G. Cardoso, Performance and herbivory of the tropical topshell Trochus histrio under short-term temperature increase and high CO2. Marine Pollution Bulletin 138, 295–301 (2019).	lab	herbivory	NA	cons	NA	Bali, Indonesia	coral reef	NA	moll	snail	Trochus	histrio	NA	NA	NA	NA	NA	macro	fleshy	Ulva	spp.	NA	NA	NA	NA	NA	NA	RCP	IPCC 2014	bubbling	chiller, heater	Y	5.5 x 14 cm	1	3	6 subreplicates per 55 L system (n=3)	0.1 units/day	1°C per day	NA	7	7	NA	Y	NA	NA	treatment	treatment	1
50	T. F. Grilo, T. Repolho, R. Rosa, P. G. Cardoso, Performance and herbivory of the tropical topshell Trochus histrio under short-term temperature increase and high CO2. Marine Pollution Bulletin 138, 295–301 (2019).	lab	herbivory	NA	cons	NA	Bali, Indonesia	coral reef	NA	moll	snail	Trochus	histrio	NA	NA	NA	NA	NA	macro	fleshy	Ulva	spp.	NA	NA	NA	NA	NA	NA	RCP	IPCC 2014	bubbling	chiller, heater	Y	5.5 x 14 cm	1	3	6 subreplicates per 55 L system (n=3)	0.1 units/day	1°C per day	NA	7	7	NA	Y	NA	NA	treatment	treatment	1
51	U. Grote, A. Pasternak, E. Arashkevich, E. Halvorsen, A. Nikishina, Thermal response of ingestion and egestion rates in the Arctic copepod Calanus glacialis and possible metabolic consequences in a warming ocean. Polar Biol 38, 1025–1033 (2015).	lab	herbivory	NA	cons	NA	Advent fjord, Svalbard	NA	30 m	zoop	copepod	Calanus	glacialis	NA	stage V copepodites	juv	NA	NA	phyto	diatom	Thalassiosira	gravida	NA	NA	NA	NA	Guillard's solution	2100	NA	ACIA 2004, Richardson 2008	NA	incubator	NA	300 mL	6 to 10	4	NA	NA	NA	NA	0.3	0.3	NA	NA	NA	NA	NA	NA	NA
54	M. S. Hargrave, A. Foggo, A. Pessarrodona, D. A. Smale, The effects of warming on the ecophysiology of two co-existing kelp species with contrasting distributions. Oecologia 183, 531–543 (2017).	lab	herbivory	NA	res	NA	Plymouth Sound, UK	kelp forest	intertidal	moll	snail	Gibbula	cineraria	NA	NA	adult	NA	NA	macro	kelp	Laminaria	digitata	NA	mature sporophytes	NA	NA	NA	NA	NA	Philippart et al. 2011	NA	chiller, heater	NA	121 x 38 x 30 cm	1	4	NA	NA	NA	NA	2	NA	2	NA	NA	NA	NA	NA	NA
54	M. S. Hargrave, A. Foggo, A. Pessarrodona, D. A. Smale, The effects of warming on the ecophysiology of two co-existing kelp species with contrasting distributions. Oecologia 183, 531–543 (2017).	lab	herbivory	NA	res	NA	Plymouth Sound, UK	kelp forest	intertidal	moll	snail	Gibbula	cineraria	NA	NA	adult	NA	NA	macro	kelp	Laminaria	ochroleuca	NA	mature sporophytes	NA	NA	NA	NA	NA	Philippart et al. 2011	NA	chiller, heater	NA	121 x 38 x 30 cm	1	4	NA	NA	NA	NA	2	NA	2	NA	NA	NA	NA	NA	NA
54	M. S. Hargrave, A. Foggo, A. Pessarrodona, D. A. Smale, The effects of warming on the ecophysiology of two co-existing kelp species with contrasting distributions. Oecologia 183, 531–543 (2017).	lab	herbivory	NA	res	NA	Plymouth Sound, UK	kelp forest	intertidal	moll	snail	Gibbula	cineraria	NA	NA	adult	NA	NA	macro	kelp	Laminaria	digitata	NA	mature sporophytes	NA	NA	NA	NA	NA	Philippart et al. 2011	NA	chiller, heater	NA	121 x 38 x 30 cm	1	4	NA	NA	NA	NA	2	NA	2	NA	NA	NA	NA	NA	NA
54	M. S. Hargrave, A. Foggo, A. Pessarrodona, D. A. Smale, The effects of warming on the ecophysiology of two co-existing kelp species with contrasting distributions. Oecologia 183, 531–543 (2017).	lab	herbivory	NA	res	NA	Plymouth Sound, UK	kelp forest	intertidal	moll	snail	Gibbula	cineraria	NA	NA	adult	NA	NA	macro	kelp	Laminaria	ochroleuca	NA	mature sporophytes	NA	NA	NA	NA	NA	Philippart et al. 2011	NA	chiller, heater	NA	121 x 38 x 30 cm	1	4	NA	NA	NA	NA	2	NA	2	NA	NA	NA	NA	NA	NA
55	B. Harvey, P. Moore, Ocean warming and acidification prevent compensatory response in a predator to reduced prey quality. Marine Ecology Progress Series 563, 111–122 (2017).	mesocosm	predation	NA	both	NA	Borth, Wales, UK	intertidal/rocky shores	intertidal	moll	snail	Nucella	lapillus	24.91 ± 0.48 mm shell length	NA	NA	NA	ad libitum barnacles treated in same conditions	crust	barnacle	Semibalanus	balanoides	2.28 ± 0.46 mm length	NA	NA	NA	Gamma NutraPlus Complete Feed, TMC every other day	2100	A1 and A2 emission scenarios	IPCC 2007	bubbling	heater	Y	10 L	12 pred, ~500 prey	5	NA	NA	NA	NA	80	80	80	NA	2 L	NA	treatment	treatment	1
55	B. Harvey, P. Moore, Ocean warming and acidification prevent compensatory response in a predator to reduced prey quality. Marine Ecology Progress Series 563, 111–122 (2017).	mesocosm	predation	NA	both	NA	Borth, Wales, UK	intertidal/rocky shores	intertidal	moll	snail	Nucella	lapillus	24.91 ± 0.48 mm shell length	NA	NA	NA	ad libitum barnacles treated in same conditions	crust	barnacle	Semibalanus	balanoides	2.28 ± 0.46 mm length	NA	NA	NA	Gamma NutraPlus Complete Feed, TMC every other day	2100	A1 and A2 emission scenarios	IPCC 2007	bubbling	heater	Y	10 L	12 pred, ~500 prey	5	NA	NA	NA	NA	80	80	80	NA	2 L	NA	treatment	treatment	1
55	B. Harvey, P. Moore, Ocean warming and acidification prevent compensatory response in a predator to reduced prey quality. Marine Ecology Progress Series 563, 111–122 (2017).	mesocosm	predation	NA	both	NA	Borth, Wales, UK	intertidal/rocky shores	intertidal	moll	snail	Nucella	lapillus	24.91 ± 0.48 mm shell length	NA	NA	NA	ad libitum barnacles treated in same conditions	crust	barnacle	Semibalanus	balanoides	2.28 ± 0.46 mm length	NA	NA	NA	Gamma NutraPlus Complete Feed, TMC every other day	2100	A1 and A2 emission scenarios	IPCC 2007	bubbling	heater	Y	10 L	12 pred, ~500 prey	5	NA	NA	NA	NA	80	80	80	NA	2 L	NA	treatment	treatment	1
57	F. Houlbrèque, et al., Ocean acidification reduces feeding rates in the scleractinian coral Stylophora pistillata: Acidification and Stylophora nutrition. Limnology and Oceanography 60, 89–99 (2015).	lab	predation	NA	cons	feeding: fed vs. starved (12 wk + 5 wk CO2 treatment)	Monaco?	coral reef	NA	cnid	coral	Stylophora	pistillata	5 cm fragments (nubbins)	NA	NA	NA	fed 4 days per week for 1 h with Artemia salina nauplii (1200±50 nauplii/L)	zoop	plankton	Artemia	salina	NA	nauplii	NA	NA	NA	NA	NA	NA	bubbling	heater	NA	20 L	13	2	NA	NA	NA	NA	35	35	NA	NA	flow tanks	NA	treatment	NA	1
57	F. Houlbrèque, et al., Ocean acidification reduces feeding rates in the scleractinian coral Stylophora pistillata: Acidification and Stylophora nutrition. Limnology and Oceanography 60, 89–99 (2015).	lab	predation	NA	cons	feeding: fed vs. starved (12 wk + 5 wk CO2 treatment)	Monaco?	coral reef	NA	cnid	coral	Stylophora	pistillata	5 cm fragments (nubbins)	NA	NA	NA	NA	zoop	plankton	Artemia	salina	NA	nauplii	NA	NA	NA	NA	NA	NA	bubbling	heater	NA	20 L	13	2	NA	NA	NA	NA	35	35	NA	NA	flow tanks	NA	treatment	NA	1
58	T. Hurst, et al., Resiliency of juvenile walleye pollock to projected levels of ocean acidification. Aquat Biol 17, 247–259 (2012).	mesocosm	predation	NA	cons	NA	Puget Sound, WA	subtidal	nearshore nursery grounds	fish	fish	Theragra	chalcogramma	47.7 ± 5.1 mm length, 0.63 ± 0.25 g	subyearling (age 0)	juv	NA	fed thawed krill daily then only 3 x per week w/ addition of gel food; later, fed only 2 x per week	feed	gel food	NA	NA	NA	NA	NA	NA	NA	NA	NA	NA	CO2 injection	mixing ambient and chilled water	NA	100 L	10	3	NA	pH levels adjusted over 2 days	NA	NA	84	84	NA	Y	NA	NA	treatment	NA	10
59	A. C. Iles, Toward predicting community-level effects of climate: relative temperature scaling of metabolic and ingestion rates. Ecology 95, 2657–2668 (2014).	lab	predation	NA	both	NA	Fogarty Creek and Yachats Beach, OR	intertidal	intertidal	moll	snail	Nucella	canaliculata	range	NA	NA	NA	NA	crust	barnacle	Balanus	glandula	range	NA	NA	NA	NA	NA	NA	NA	NA	heater	NA	small cages in 19 L bucket	1 pred, 34.7±3.2 prey	8	NA	NA	1 week prior	NA	8	8	8	NA	NA	NA	NA	NA	NA
59	A. C. Iles, Toward predicting community-level effects of climate: relative temperature scaling of metabolic and ingestion rates. Ecology 95, 2657–2668 (2014).	lab	predation	NA	both	NA	Fogarty Creek and Yachats Beach, OR	intertidal	intertidal	moll	snail	Nucella	ostrina	range	NA	NA	NA	NA	crust	barnacle	Balanus	glandula	range	NA	NA	NA	NA	NA	NA	NA	NA	heater	NA	small cages in 19 L bucket	1 pred, 46.5±21.5 prey	8	NA	NA	1 week prior	NA	8	8	8	NA	NA	NA	NA	NA	NA
59	A. C. Iles, Toward predicting community-level effects of climate: relative temperature scaling of metabolic and ingestion rates. Ecology 95, 2657–2668 (2014).	lab	herbivory	NA	both	NA	Fogarty Creek and Yachats Beach, OR	intertidal	intertidal	moll	chiton	Katharina	tunicata	range	NA	NA	NA	NA	macro	kelp	Saccharina	sessilis	23.1± 0.7g	NA	NA	NA	NA	NA	NA	NA	NA	heater	NA	small cages in 19 L bucket	1 herb, 23.1±.7g algae	3	NA	NA	1 week prior	NA	7	7	7	NA	NA	NA	NA	NA	NA
59	A. C. Iles, Toward predicting community-level effects of climate: relative temperature scaling of metabolic and ingestion rates. Ecology 95, 2657–2668 (2014).	lab	herbivory	NA	both	NA	Fogarty Creek and Yachats Beach, OR	intertidal	intertidal	echin	urchin	Strongylocentrotus	purpuratus	range	NA	NA	NA	NA	macro	kelp	Saccharina	sessilis	23.1± 0.7g	NA	NA	NA	NA	NA	NA	NA	NA	heater	NA	small cages in 19 L bucket	1 herb, 23±.7 g algae	3	NA	NA	1 week prior	NA	6	6	6	NA	NA	NA	NA	NA	NA
59	A. C. Iles, Toward predicting community-level effects of climate: relative temperature scaling of metabolic and ingestion rates. Ecology 95, 2657–2668 (2014).	lab	predation	NA	both	NA	Fogarty Creek and Yachats Beach, OR	intertidal	intertidal	echin	seastar	Pisaster	ochraceus	range	NA	NA	NA	NA	moll	mussel	Mytilus	californianus	range	NA	NA	NA	NA	NA	NA	NA	NA	heater	NA	19 L	1 pred, 30 prey	8	NA	NA	1 week prior	NA	9	9	9	NA	NA	NA	NA	NA	NA
59	A. C. Iles, Toward predicting community-level effects of climate: relative temperature scaling of metabolic and ingestion rates. Ecology 95, 2657–2668 (2014).	lab	predation	NA	both	NA	Fogarty Creek and Yachats Beach, OR	intertidal	intertidal	moll	snail	Nucella	canaliculata	range	NA	NA	NA	NA	moll	mussel	Mytilus	trossulus	range	NA	NA	NA	NA	NA	NA	NA	NA	heater	NA	small cages in 19 L bucket	1 pred, 30 prey	13	NA	NA	1 week prior	NA	10	10	10	NA	NA	NA	NA	NA	NA
59	A. C. Iles, Toward predicting community-level effects of climate: relative temperature scaling of metabolic and ingestion rates. Ecology 95, 2657–2668 (2014).	lab	predation	NA	both	NA	Fogarty Creek and Yachats Beach, OR	intertidal	intertidal	moll	snail	Nucella	ostrina	range	NA	NA	NA	NA	moll	mussel	Mytilus	trossulus	range	NA	NA	NA	NA	NA	NA	NA	NA	heater	NA	small cages in 19 L bucket	1 pred, 20 prey	9	NA	NA	1 week prior	NA	15	15	15	NA	NA	NA	NA	NA	NA
60	R. Jiménez-Ramos, et al., Global and local disturbances interact to modify seagrass palatability. PLOS One 12, e0183256 (2017).	lab	herbivory	NA	res	NH4+ (0, 31 um)	Cadiz, Spain	seagrass	seagrass: intertidal; urchins: 2 m	echin	urchin	Paracentrotus	lividus	3-5 cm diam	NA	NA	NA	3 days of Ulva sp.	plant	seagrass	Cymodocea	nodosa	1 shoot w/ 1st rhizome	NA	NA	NA	NA	NA	NA	NA	HCl addition	heater	Y	1.5 L	20	3	NA	NA	NA	NA	30	NA	30	NA	30 L	72 hr	ambient	ambient	1 or 3?
60	R. Jiménez-Ramos, et al., Global and local disturbances interact to modify seagrass palatability. PLOS One 12, e0183256 (2017).	lab	herbivory	NA	res	NH4+ (0, 31 um)	Cadiz, Spain	seagrass	seagrass: intertidal; urchins: 2 m	echin	urchin	Paracentrotus	lividus	3-5 cm diam	NA	NA	NA	3 days of Ulva sp.	plant	seagrass	Cymodocea	nodosa	1 shoot w/ 1st rhizome	NA	NA	NA	NA	NA	NA	NA	HCl addition	heater	Y	1.5 L	20	3	NA	NA	NA	NA	30	NA	30	NA	30 L	72 hr	ambient	ambient	1 or 3?
60	R. Jiménez-Ramos, et al., Global and local disturbances interact to modify seagrass palatability. PLOS One 12, e0183256 (2017).	lab	herbivory	NA	res	NH4+ (0, 31 um)	Cadiz, Spain	seagrass	seagrass: intertidal; urchins: 2 m	echin	urchin	Paracentrotus	lividus	3-5 cm diam	NA	NA	NA	3 days of Ulva sp.	plant	seagrass	Cymodocea	nodosa	1 shoot w/ 1st rhizome	NA	NA	NA	NA	NA	NA	NA	HCl addition	heater	Y	1.5 L	20	3	NA	NA	NA	NA	30	NA	30	NA	30 L	72 hr	ambient	ambient	1 or 3?
61	J. L. Johansen, et al., Large predatory coral trout species unlikely to meet increasing energetic demands in a warming ocean. Sci Rep 5 (2015).	lab	predation	NA	cons	NA	GBR, Australia	coral reef	<9 m	fish	fish	Plectropomus	leopardus	38.2-69.5 cm TL	adult	adult	NA	every 1-2 days, Nemipterus and Acanthochromis pieces	feed	Nemipterus and Acanthochromis pieces	NA	NA	24g and 10g pieces	NA	NA	NA	NA	2100	NA	NA	NA	NA	NA	2000 L	20	2	NA	NA	4 to 5 days in ambient, then increased 0.5C/day	NA	42	42	NA	NA	NA	NA	NA	NA	NA
62	M. D. Johnson, R. C. Carpenter, Ocean acidification and warming decrease calcification in the crustose coralline alga Hydrolithon onkodes and increase susceptibility to grazing. Journal of Experimental Marine Biology and Ecology 434–435, 94–101 (2012).	lab	herbivory	NA	res	NA	Kaneohe Bay, Oahu, Hawaii	coral reef	coral: 1-2 m; urchin: 10-12 m	echin	urchin	Echinothrix	diadema	9.06±1.2 cm test diameter	adult	adult	NA	NA	CCA	calc algae	Hydrolithon	onkodes	fragments	NA	NA	NA	NA	2100	business-as-usual	IPCC 2007	bubbling	temp controller	Y	50 L	10	3	NA	NA	NA	NA	21	NA	21	NA	5 L	NA	ambient	NA	1
62	M. D. Johnson, R. C. Carpenter, Ocean acidification and warming decrease calcification in the crustose coralline alga Hydrolithon onkodes and increase susceptibility to grazing. Journal of Experimental Marine Biology and Ecology 434–435, 94–101 (2012).	lab	herbivory	NA	res	NA	Kaneohe Bay, Oahu, Hawaii	coral reef	coral: 1-2 m; urchin: 10-12 m	echin	urchin	Echinothrix	diadema	9.06±1.2 cm test diameter	adult	adult	NA	NA	CCA	calc algae	Hydrolithon	onkodes	fragments	NA	NA	NA	NA	2100	business-as-usual	IPCC 2007	bubbling	temp controller	Y	50 L	10	3	NA	NA	NA	NA	21	NA	21	NA	5 L	NA	ambient	NA	1
62	M. D. Johnson, R. C. Carpenter, Ocean acidification and warming decrease calcification in the crustose coralline alga Hydrolithon onkodes and increase susceptibility to grazing. Journal of Experimental Marine Biology and Ecology 434–435, 94–101 (2012).	lab	herbivory	NA	res	NA	Kaneohe Bay, Oahu, Hawaii	coral reef	coral: 1-2 m; urchin: 10-12 m	echin	urchin	Echinothrix	diadema	9.06±1.2 cm test diameter	adult	adult	NA	NA	CCA	calc algae	Hydrolithon	onkodes	fragments	NA	NA	NA	NA	2100	business-as-usual	IPCC 2007	bubbling	temp controller	Y	50 L	10	3	NA	NA	NA	NA	21	NA	21	NA	5 L	NA	ambient	NA	1
63	P. Z. Kamya, M. Byrne, A. Graba-Landry, S. A. Dworjanyn, Near-future ocean acidification enhances the feeding rate and development of the herbivorous juveniles of the crown-of-thorns starfish, Acanthaster planci. Coral Reefs 35, 1241–1251 (2016).	lab	predation	NA	both	NA	Cairns, N Queensland, GBR	coral reef	NA	echin	seastar	Acanthaster	planci	NA	juv	juv	NA	25-40 x 10^3 cells/mL of Proteomonas sulcata (alga)	CCA	calc algae	NA	NA	2 cm x 2 cm plate	NA	NA	NA	NA	2100	RCP 8.5	IPCC 2014	CO2 injection/dosing	heater	Y	100 mL	1	7 to 8	NA	NA	NA	NA	star: 56, CCA: 7	56	7	Y	NA	NA	treatment	treatment	1
63	P. Z. Kamya, M. Byrne, A. Graba-Landry, S. A. Dworjanyn, Near-future ocean acidification enhances the feeding rate and development of the herbivorous juveniles of the crown-of-thorns starfish, Acanthaster planci. Coral Reefs 35, 1241–1251 (2016).	lab	predation	NA	both	NA	Cairns, N Queensland, GBR	coral reef	NA	echin	seastar	Acanthaster	planci	NA	juv	juv	NA	25-40 x 10^3 cells/mL of Proteomonas sulcata (alga)	CCA	calc algae	NA	NA	2 cm x 2 cm plate	NA	NA	NA	NA	2100	RCP 8.5	IPCC 2014	CO2 injection/dosing	heater	Y	100 mL	1	7 to 8	NA	NA	NA	NA	star: 56, CCA: 7	56	7	Y	NA	NA	treatment	treatment	1
63	P. Z. Kamya, M. Byrne, A. Graba-Landry, S. A. Dworjanyn, Near-future ocean acidification enhances the feeding rate and development of the herbivorous juveniles of the crown-of-thorns starfish, Acanthaster planci. Coral Reefs 35, 1241–1251 (2016).	lab	predation	NA	both	NA	Cairns, N Queensland, GBR	coral reef	NA	echin	seastar	Acanthaster	planci	NA	juv	juv	NA	25-40 x 10^3 cells/mL of Proteomonas sulcata (alga)	CCA	calc algae	NA	NA	2 cm x 2 cm plate	NA	NA	NA	NA	2100	RCP 8.5	IPCC 2014	CO2 injection/dosing	heater	Y	NA	NA	7 to 8	7 to 8 replicate containers per treatment	NA	NA	NA	star: 56, CCA: 7	56	7	Y	NA	NA	treatment	treatment	1
64	P. Z. Kamya, M. Byrne, B. Mos, S. A. Dworjanyn, Enhanced performance of juvenile crown of thorns starfish in a warm-high CO2 ocean exacerbates poor growth and survival of their coral prey. Coral Reefs 37, 751–762 (2018).	lab	predation	NA	both	NA	GBR, Australia	coral reef	NA	echin	seastar	Acanthaster	spp.	NA	juv	juv	NA	NA	cnid	coral	Acropora	nauta/millepora	39±4.9 mm length	NA	NA	NA	NA	2100	RCP 8.5	IPCC 2014, Lima and Wethey 2012	CO2 injection/dosing	heater	Y	150 mL	1	6 to 7	NA	NA	coral: over 2 months	NA	COTS: 42, coral: 7	42	7	Y	NA	NA	treatment	treatment	1
64	P. Z. Kamya, M. Byrne, B. Mos, S. A. Dworjanyn, Enhanced performance of juvenile crown of thorns starfish in a warm-high CO2 ocean exacerbates poor growth and survival of their coral prey. Coral Reefs 37, 751–762 (2018).	lab	predation	NA	both	NA	GBR, Australia	coral reef	NA	echin	seastar	Acanthaster	spp.	NA	juv	juv	NA	NA	cnid	coral	Acropora	nauta/millepora	39±4.9 mm length	NA	NA	NA	NA	2100	RCP 8.5	IPCC 2014, Lima and Wethey 2012	CO2 injection/dosing	heater	Y	150 mL	1	6 to 7	NA	NA	coral: over 2 months	NA	COTS: 42, coral: 7	42	7	Y	NA	NA	treatment	treatment	1
64	P. Z. Kamya, M. Byrne, B. Mos, S. A. Dworjanyn, Enhanced performance of juvenile crown of thorns starfish in a warm-high CO2 ocean exacerbates poor growth and survival of their coral prey. Coral Reefs 37, 751–762 (2018).	lab	predation	NA	both	NA	GBR, Australia	coral reef	NA	echin	seastar	Acanthaster	spp.	NA	juv	juv	NA	NA	cnid	coral	Acropora	nauta/millepora	39±4.9 mm length	NA	NA	NA	NA	2100	RCP 8.5	IPCC 2014, Lima and Wethey 2012	CO2 injection/dosing	heater	Y	150 mL	1	6 to 7	NA	NA	coral: over 2 months	NA	COTS: 42, coral: 7	42	7	Y	NA	NA	treatment	treatment	1
65	S. G. Klein, K. A. Pitt, A. R. Carroll, Pre-exposure to simultaneous, but not individual, climate change stressors limits acclimation capacity of Irukandji jellyfish polyps to predicted climate scenarios. Coral Reefs 36, 987–1000 (2017).	lab	predation	NA	cons	NA	Osprey Reef, Australia	coral reef	NA	cnid	jellyfish	Alatina	alata	NA	parent	adult	NA	Artemia nauplii every 3rd day (~50 per well) for 2 hr	zoop	plankton	Artemia	spp.	NA	NA	NA	NA	NA	2100	RCP 8.5	IPCC 2014	bubbling	NA	Y	petri dish	8	6	6 1-L aquaria w/ 2 polyp dishes each per parent and daughter polyps	NA	NA	NA	48	48	NA	NA	10 µm well plate	1 hr	ambient	ambient	1
65	S. G. Klein, K. A. Pitt, A. R. Carroll, Pre-exposure to simultaneous, but not individual, climate change stressors limits acclimation capacity of Irukandji jellyfish polyps to predicted climate scenarios. Coral Reefs 36, 987–1000 (2017).	lab	predation	NA	cons	NA	Osprey Reef, Australia	coral reef	NA	cnid	jellyfish	Alatina	alata	NA	parent	adult	NA	Artemia nauplii every 3rd day (~50 per well) for 2 hr	zoop	plankton	Artemia	spp.	NA	NA	NA	NA	NA	2100	RCP 8.5	IPCC 2014	bubbling	NA	Y	petri dish	8	6	6 1-L aquaria w/ 2 polyp dishes each per parent and daughter polyps	NA	NA	NA	48	48	NA	NA	10 µm well plate	1 hr	ambient	ambient	1
65	S. G. Klein, K. A. Pitt, A. R. Carroll, Pre-exposure to simultaneous, but not individual, climate change stressors limits acclimation capacity of Irukandji jellyfish polyps to predicted climate scenarios. Coral Reefs 36, 987–1000 (2017).	lab	predation	NA	cons	NA	Osprey Reef, Australia	coral reef	NA	cnid	jellyfish	Alatina	alata	NA	parent	adult	NA	Artemia nauplii every 3rd day (~50 per well) for 2 hr	zoop	plankton	Artemia	spp.	NA	NA	NA	NA	NA	2100	RCP 8.5	IPCC 2014	bubbling	NA	Y	petri dish	8	6	6 1-L aquaria w/ 2 polyp dishes each per parent and daughter polyps	NA	NA	NA	48	48	NA	NA	10 µm well plate	1 hr	ambient	ambient	1
66	K. J. Kroeker, et al., The role of temperature in determining species’ vulnerability to ocean acidification: A case study using Mytilus galloprovincialis. PLOS One 9, e100353 (2014).	lab	herbivory	NA	cons	NA	Mussel Shoals California	intertidal	mid-intertidal	moll	mussel	Mytilus	galloprovincialis	4.5–9.7 mm in length	juv	juv	Y	ad libitum Isochrysis galbana and dead microalgal mix	feed	live and dead microalgae	NA	NA	NA	NA	NA	NA	NA	2100	NA	NA	bubbling	heater, water bath	NA	3L	5	3	NA	NA	2°C per 24 hr (all treatments reached w/in 7 days	NA	19	NA	NA	Y	NA	NA	treatment	treatment	5
66	K. J. Kroeker, et al., The role of temperature in determining species’ vulnerability to ocean acidification: A case study using Mytilus galloprovincialis. PLOS One 9, e100353 (2014).	lab	herbivory	NA	cons	NA	Mussel Shoals California	intertidal	mid-intertidal	moll	mussel	Mytilus	galloprovincialis	4.5–9.7 mm in length	juv	juv	Y	ad libitum Isochrysis galbana and dead microalgal mix	feed	live and dead microalgae	NA	NA	NA	NA	NA	NA	NA	2100	NA	NA	bubbling	heater, water bath	NA	3L	5	3	NA	NA	2°C per 24 hr (all treatments reached w/in 7 days	NA	19	NA	NA	Y	NA	NA	treatment	treatment	5
66	K. J. Kroeker, et al., The role of temperature in determining species’ vulnerability to ocean acidification: A case study using Mytilus galloprovincialis. PLOS One 9, e100353 (2014).	lab	herbivory	NA	cons	NA	Mussel Shoals California	intertidal	mid-intertidal	moll	mussel	Mytilus	galloprovincialis	4.5–9.7 mm in length	juv	juv	Y	ad libitum Isochrysis galbana and dead microalgal mix	feed	live and dead microalgae	NA	NA	NA	NA	NA	NA	NA	2100	NA	NA	bubbling	heater, water bath	NA	3L	5	3	NA	NA	2°C per 24 hr (all treatments reached w/in 7 days	NA	19	NA	NA	Y	NA	NA	treatment	treatment	5
66	K. J. Kroeker, et al., The role of temperature in determining species’ vulnerability to ocean acidification: A case study using Mytilus galloprovincialis. PLOS One 9, e100353 (2014).	lab	herbivory	NA	cons	NA	Mussel Shoals California	intertidal	mid-intertidal	moll	mussel	Mytilus	galloprovincialis	4.5–9.7 mm in length	juv	juv	Y	ad libitum Isochrysis galbana and dead microalgal mix	feed	live and dead microalgae	NA	NA	NA	NA	NA	NA	NA	2100	NA	NA	bubbling	heater, water bath	NA	3L	5	3	NA	NA	2°C per 24 hr (all treatments reached w/in 7 days	NA	19	NA	NA	Y	NA	NA	treatment	treatment	5
66	K. J. Kroeker, et al., The role of temperature in determining species’ vulnerability to ocean acidification: A case study using Mytilus galloprovincialis. PLOS One 9, e100353 (2014).	lab	herbivory	NA	cons	NA	Mussel Shoals California	intertidal	mid-intertidal	moll	mussel	Mytilus	galloprovincialis	4.5–9.7 mm in length	juv	juv	Y	ad libitum Isochrysis galbana and dead microalgal mix	feed	live and dead microalgae	NA	NA	NA	NA	NA	NA	NA	2100	NA	NA	bubbling	heater, water bath	NA	3L	5	3	NA	NA	2°C per 24 hr (all treatments reached w/in 7 days	NA	19	NA	NA	Y	NA	NA	treatment	treatment	5
67	K. L. Kunz, et al., New encounters in Arctic waters: a comparison of metabolism and performance of polar cod (Boreogadus saida) and Atlantic cod (Gadus morhua) under ocean acidification and warming. Polar Biology 39, 1137–1153 (2016).	lab	predation	NA	cons	NA	Kongsfjorden, Svalbard	NA	120 m	fish	fish	Boreogadus	saida	total length 10.9–17.3 cm (mean length 14.2 cm ± 1.3 SD); weight of 6.7–31.9 g (mean weight 16.8 g ± 5.6 SD)	NA	NA	NA	fed three times a week with frozen copepods	feed	high-protein feed pellets	NA	NA	NA	NA	NA	NA	NA	2100	RCP 8.5	Pörtner et al. 2014	bubbling	climate room	Y	24 L	1	12	NA	NA	max 2°C per day	NA	130	130	NA	Y	NA	NA	treatment	treatment	1
67	K. L. Kunz, et al., New encounters in Arctic waters: a comparison of metabolism and performance of polar cod (Boreogadus saida) and Atlantic cod (Gadus morhua) under ocean acidification and warming. Polar Biology 39, 1137–1153 (2016).	lab	predation	NA	cons	NA	Kongsfjorden, Svalbard	NA	120 m	fish	fish	Boreogadus	saida	total length 10.9–17.3 cm (mean length 14.2 cm ± 1.3 SD); weight of 6.7–31.9 g (mean weight 16.8 g ± 5.6 SD)	NA	NA	NA	fed three times a week with frozen copepods	feed	high-protein feed pellets	NA	NA	NA	NA	NA	NA	NA	2100	RCP 8.5	Pörtner et al. 2014	bubbling	climate room	Y	24 L	1	12	NA	NA	max 2°C per day	NA	130	130	NA	Y	NA	NA	treatment	treatment	1
67	K. L. Kunz, et al., New encounters in Arctic waters: a comparison of metabolism and performance of polar cod (Boreogadus saida) and Atlantic cod (Gadus morhua) under ocean acidification and warming. Polar Biology 39, 1137–1153 (2016).	lab	predation	NA	cons	NA	Kongsfjorden, Svalbard	NA	120 m	fish	fish	Boreogadus	saida	total length 10.9–17.3 cm (mean length 14.2 cm ± 1.3 SD); weight of 6.7–31.9 g (mean weight 16.8 g ± 5.6 SD)	NA	NA	NA	fed three times a week with frozen copepods	feed	high-protein feed pellets	NA	NA	NA	NA	NA	NA	NA	2100	RCP 8.5	Pörtner et al. 2014	bubbling	climate room	Y	24 L	1	12	NA	NA	max 2°C per day	NA	130	130	NA	Y	NA	NA	treatment	treatment	1
67	K. L. Kunz, et al., New encounters in Arctic waters: a comparison of metabolism and performance of polar cod (Boreogadus saida) and Atlantic cod (Gadus morhua) under ocean acidification and warming. Polar Biology 39, 1137–1153 (2016).	lab	predation	NA	cons	NA	Svalbard	NA	0-40 m	fish	fish	Gadus	morhua	size range was 14.2–24.8 cm (mean total length 18.5 cm ± 2.2 SD); weight 15.3–103.8 g (mean weight 43.4 g ± 17.3 SD)	NA	NA	NA	fed twice a week with a mixture of frozen copepods, baby krill, and high-protein feed pellets.	feed	high-protein feed pellets	NA	NA	NA	NA	NA	NA	NA	2100	RCP 8.5	Pörtner et al. 2014	bubbling	climate room	Y	24 L	1	12	NA	NA	max 1°C per day	NA	133	133	NA	Y	NA	NA	treatment	treatment	1
67	K. L. Kunz, et al., New encounters in Arctic waters: a comparison of metabolism and performance of polar cod (Boreogadus saida) and Atlantic cod (Gadus morhua) under ocean acidification and warming. Polar Biology 39, 1137–1153 (2016).	lab	predation	NA	cons	NA	Svalbard	NA	0-40 m	fish	fish	Gadus	morhua	size range was 14.2–24.8 cm (mean total length 18.5 cm ± 2.2 SD); weight 15.3–103.8 g (mean weight 43.4 g ± 17.3 SD)	NA	NA	NA	fed twice a week with a mixture of frozen copepods, baby krill, and high-protein feed pellets.	feed	high-protein feed pellets	NA	NA	NA	NA	NA	NA	NA	2100	RCP 8.5	Pörtner et al. 2014	bubbling	climate room	Y	24 L	1	12	NA	NA	max 1°C per day	NA	133	133	NA	Y	NA	NA	treatment	treatment	1
67	K. L. Kunz, et al., New encounters in Arctic waters: a comparison of metabolism and performance of polar cod (Boreogadus saida) and Atlantic cod (Gadus morhua) under ocean acidification and warming. Polar Biology 39, 1137–1153 (2016).	lab	predation	NA	cons	NA	Svalbard	NA	0-40 m	fish	fish	Gadus	morhua	size range was 14.2–24.8 cm (mean total length 18.5 cm ± 2.2 SD); weight 15.3–103.8 g (mean weight 43.4 g ± 17.3 SD)	NA	NA	NA	fed twice a week with a mixture of frozen copepods, baby krill, and high-protein feed pellets.	feed	high-protein feed pellets	NA	NA	NA	NA	NA	NA	NA	2100	RCP 8.5	Pörtner et al. 2014	bubbling	climate room	Y	24 L	1	12	NA	NA	max 1°C per day	NA	133	133	NA	Y	NA	NA	treatment	treatment	1
68	H. Kurihara, M. Matsui, H. Furukawa, M. Hayashi, A. Ishimatsu, Long-term effects of predicted future seawater CO2 conditions on the survival and growth of the marine shrimp Palaemon pacificus. Journal of Experimental Marine Biology and Ecology 367, 41–46 (2008).	lab	predation	NA	cons	NA	Nagasaki, Japan	rocky-shore tidal pools	NA	crust	shrimp	Palaemon	pacificus	10.5±0.9 - 19.8±2 mm total length	adult	adult	NA	fed daily shrimp feed	feed	shrimp feed	NA	NA	NA	NA	NA	NA	NA	2100	NA	NA	bubbling	NA	NA	36 L	20	1	indiv 500 mL bottles, 20 per tank (1 tank per treatment)	NA	NA	NA	210	210	NA	Y	NA	NA	treatment	NA	1
69	H. Kurihara, R. Yin, G. N. Nishihara, K. Soyano, A. Ishimatsu, Effect of ocean acidification on growth, gonad development and physiology of the sea urchin Hemicentrotus pulcherrimus. Aquatic Biology 18, 281–292 (2013).	lab	herbivory	NA	cons	NA	Sendai, Japan	rocky subtidal	<1 m	echin	urchin	Hemicentrotus	pulcherrimus	wet weight 21 ± 4.9 g	adult	adult	NA	Undaria pinnatifida (alga) every 2 days	macro	kelp	Undaria	pinnatifida	NA	NA	NA	NA	NA	2100	A1FI scenario	IPCC 2007	bubbling	NA	NA	500 mL	10	2	NA	NA	NA	NA	16	16	NA	Y	NA	NA	treatment	NA	1
70	M. A. Lardies, et al., Physiological and histopathological impacts of increased carbon dioxide and temperature on the scallops Argopecten purpuratus cultured under upwelling influences in northern Chile. Aquaculture 479, 455–466 (2017).	lab	herbivory	NA	cons	NA	Tongoy Bay, Chile	culture	NA	moll	scallop	Argopecten	purpuratus	<40 mm in size (LT)	juv	juv	NA	fed daily with microalgae Tetraselmis spp. (~65× 10^6 cell/ml)	phyto	microalgae	Tetraselmis	spp.	NA	NA	NA	NA	NA	2100	NA	Beniash et al. 2010, Orr et al. 2005, Gruber et al. 2012	bubbling	chiller	Y	30 x 40 cm	4	5	NA	NA	NA	NA	18	18	NA	NA	1000 mL	NA	treatment	treatment	1
70	M. A. Lardies, et al., Physiological and histopathological impacts of increased carbon dioxide and temperature on the scallops Argopecten purpuratus cultured under upwelling influences in northern Chile. Aquaculture 479, 455–466 (2017).	lab	herbivory	NA	cons	NA	Tongoy Bay, Chile	culture	NA	moll	scallop	Argopecten	purpuratus	<40 mm in size (LT)	juv	juv	NA	fed daily with microalgae Tetraselmis spp. (~65× 10^6 cell/ml)	phyto	microalgae	Tetraselmis	spp.	NA	NA	NA	NA	NA	2100	NA	Beniash et al. 2010, Orr et al. 2005, Gruber et al. 2012	bubbling	chiller	Y	30 x 40 cm	4	5	NA	NA	NA	NA	18	18	NA	NA	1000 mL	NA	treatment	treatment	1
70	M. A. Lardies, et al., Physiological and histopathological impacts of increased carbon dioxide and temperature on the scallops Argopecten purpuratus cultured under upwelling influences in northern Chile. Aquaculture 479, 455–466 (2017).	lab	herbivory	NA	cons	NA	Tongoy Bay, Chile	culture	NA	moll	scallop	Argopecten	purpuratus	<40 mm in size (LT)	juv	juv	NA	fed daily with microalgae Tetraselmis spp. (~65× 10^6 cell/ml)	phyto	microalgae	Tetraselmis	spp.	NA	NA	NA	NA	NA	2100	NA	Beniash et al. 2010, Orr et al. 2005, Gruber et al. 2012	bubbling	chiller	Y	30 x 40 cm	4	5	NA	NA	NA	NA	18	18	NA	NA	1000 mL	NA	treatment	treatment	1
70	M. A. Lardies, et al., Physiological and histopathological impacts of increased carbon dioxide and temperature on the scallops Argopecten purpuratus cultured under upwelling influences in northern Chile. Aquaculture 479, 455–466 (2017).	lab	herbivory	NA	cons	NA	Tongoy Bay, Chile	culture	NA	moll	scallop	Argopecten	purpuratus	<40 mm in size (LT)	juv	juv	NA	fed daily with microalgae Tetraselmis spp. (~65× 10^6 cell/ml)	phyto	microalgae	Tetraselmis	spp.	NA	NA	NA	NA	NA	2100	NA	Beniash et al. 2010, Orr et al. 2005, Gruber et al. 2012	bubbling	chiller	Y	30 x 40 cm	4	5	NA	NA	NA	NA	18	18	NA	NA	1000 mL	NA	treatment	treatment	1
70	M. A. Lardies, et al., Physiological and histopathological impacts of increased carbon dioxide and temperature on the scallops Argopecten purpuratus cultured under upwelling influences in northern Chile. Aquaculture 479, 455–466 (2017).	lab	herbivory	NA	cons	NA	Tongoy Bay, Chile	culture	NA	moll	scallop	Argopecten	purpuratus	<40 mm in size (LT)	juv	juv	NA	fed daily with microalgae Tetraselmis spp. (~65× 10^6 cell/ml)	phyto	microalgae	Tetraselmis	spp.	NA	NA	NA	NA	NA	2100	NA	Beniash et al. 2010, Orr et al. 2005, Gruber et al. 2012	bubbling	chiller	Y	30 x 40 cm	4	5	NA	NA	NA	NA	18	18	NA	NA	1000 mL	NA	treatment	treatment	1
70	M. A. Lardies, et al., Physiological and histopathological impacts of increased carbon dioxide and temperature on the scallops Argopecten purpuratus cultured under upwelling influences in northern Chile. Aquaculture 479, 455–466 (2017).	lab	herbivory	NA	cons	NA	Tongoy Bay, Chile	culture	NA	moll	scallop	Argopecten	purpuratus	<40 mm in size (LT)	juv	juv	NA	fed daily with microalgae Tetraselmis spp. (~65× 10^6 cell/ml)	phyto	microalgae	Tetraselmis	spp.	NA	NA	NA	NA	NA	2100	NA	Beniash et al. 2010, Orr et al. 2005, Gruber et al. 2012	bubbling	chiller	Y	30 x 40 cm	4	5	NA	NA	NA	NA	18	18	NA	NA	1000 mL	NA	treatment	treatment	1
71	G. Le Moullac, et al., Impact of pCO2 on the energy, reproduction and growth of the shell of the pearl oyster Pinctada margaritifera. Estuarine, Coastal and Shelf Science 182, 274–282 (2016).	lab	herbivory	NA	cons	NA	Takaroa atoll, French Polynesia	atoll	NA	moll	oyster	Pinctada	margaritifera	avg. height = 98.1 ± 6.5 mm	NA	NA	NA	continuously supplied Isochrysis galbana	phyto	microalgae	Isochrysis	galbana	NA	NA	NA	NA	NA	2100	NA	Caldeira and Wickett 2005, Orr et al., 2005	bubbling	NA	NA	500 L	20	3	NA	NA	NA	NA	100	100	NA	NA	NA	NA	treatment	NA	1
71	G. Le Moullac, et al., Impact of pCO2 on the energy, reproduction and growth of the shell of the pearl oyster Pinctada margaritifera. Estuarine, Coastal and Shelf Science 182, 274–282 (2016).	lab	herbivory	NA	cons	NA	Takaroa atoll, French Polynesia	atoll	NA	moll	oyster	Pinctada	margaritifera	avg. height = 117 ± 12.6 mm	NA	NA	NA	continuously supplied Isochrysis galbana	phyto	microalgae	Isochrysis	galbana	NA	NA	NA	NA	NA	2100	NA	Caldeira and Wickett 2005, Orr et al., 2005	bubbling	NA	NA	500 L	20	3	NA	NA	NA	NA	100	100	NA	NA	NA	NA	treatment	NA	1
72	A. J. Lemasson, J. M. Hall-Spencer, S. Fletcher, S. Provstgaard-Morys, A. M. Knights, Indications of future performance of native and non-native adult oysters under acidification and warming. Marine Environmental Research 142, 178–189 (2018).	lab	herbivory	NA	cons	NA	Plymouth Sound, UK	intertidal	intertidal	moll	oyster	Ostrea	edulis	79.4±5.7 mm length	adult	adult	NA	ad libitum mixed algal shellfish diet	phyto	microalgae	Tetraselmis sp. and Isochrysis galbana	NA	NA	NA	NA	NA	NA	2100	A1B scenario, MEECE database	IPCC	bubbling	water bath	Y	3 L	24	4	NA	NA	NA	NA	84	84	NA	NA	1.2 L	NA	treatment	treatment	1
72	A. J. Lemasson, J. M. Hall-Spencer, S. Fletcher, S. Provstgaard-Morys, A. M. Knights, Indications of future performance of native and non-native adult oysters under acidification and warming. Marine Environmental Research 142, 178–189 (2018).	lab	herbivory	NA	cons	NA	Plymouth Sound, UK	intertidal	intertidal	moll	oyster	Ostrea	edulis	79.4±5.7 mm length	adult	adult	NA	ad libitum mixed algal shellfish diet	phyto	microalgae	Tetraselmis sp. and Isochrysis galbana	NA	NA	NA	NA	NA	NA	2100	A1B scenario, MEECE database	IPCC	bubbling	water bath	Y	3 L	24	4	NA	NA	NA	NA	84	84	NA	NA	1.2 L	NA	treatment	treatment	1
72	A. J. Lemasson, J. M. Hall-Spencer, S. Fletcher, S. Provstgaard-Morys, A. M. Knights, Indications of future performance of native and non-native adult oysters under acidification and warming. Marine Environmental Research 142, 178–189 (2018).	lab	herbivory	NA	cons	NA	Plymouth Sound, UK	intertidal	intertidal	moll	oyster	Ostrea	edulis	79.4±5.7 mm length	adult	adult	NA	ad libitum mixed algal shellfish diet	phyto	microalgae	Tetraselmis sp. and Isochrysis galbana	NA	NA	NA	NA	NA	NA	2100	A1B scenario, MEECE database	IPCC	bubbling	water bath	Y	3 L	24	4	NA	NA	NA	NA	84	84	NA	NA	1.2 L	NA	treatment	treatment	1
72	A. J. Lemasson, J. M. Hall-Spencer, S. Fletcher, S. Provstgaard-Morys, A. M. Knights, Indications of future performance of native and non-native adult oysters under acidification and warming. Marine Environmental Research 142, 178–189 (2018).	lab	herbivory	NA	cons	NA	Plymouth Sound, UK	intertidal	intertidal	moll	oyster	Magallana	gigas	112.4±6.9 mm length	adult	adult	NA	ad libitum mixed algal shellfish diet	phyto	microalgae	Tetraselmis sp. and Isochrysis galbana	NA	NA	NA	NA	NA	NA	2100	A1B scenario, MEECE database	IPCC	bubbling	water bath	Y	3 L	24	4	NA	NA	NA	NA	84	84	NA	NA	1.2 L	NA	treatment	treatment	1
72	A. J. Lemasson, J. M. Hall-Spencer, S. Fletcher, S. Provstgaard-Morys, A. M. Knights, Indications of future performance of native and non-native adult oysters under acidification and warming. Marine Environmental Research 142, 178–189 (2018).	lab	herbivory	NA	cons	NA	Plymouth Sound, UK	intertidal	intertidal	moll	oyster	Magallana	gigas	112.4±6.9 mm length	adult	adult	NA	ad libitum mixed algal shellfish diet	phyto	microalgae	Tetraselmis sp. and Isochrysis galbana	NA	NA	NA	NA	NA	NA	2100	A1B scenario, MEECE database	IPCC	bubbling	water bath	Y	3 L	24	4	NA	NA	NA	NA	84	84	NA	NA	1.2 L	NA	treatment	treatment	1
72	A. J. Lemasson, J. M. Hall-Spencer, S. Fletcher, S. Provstgaard-Morys, A. M. Knights, Indications of future performance of native and non-native adult oysters under acidification and warming. Marine Environmental Research 142, 178–189 (2018).	lab	herbivory	NA	cons	NA	Plymouth Sound, UK	intertidal	intertidal	moll	oyster	Magallana	gigas	112.4±6.9 mm length	adult	adult	NA	ad libitum mixed algal shellfish diet	phyto	microalgae	Tetraselmis sp. and Isochrysis galbana	NA	NA	NA	NA	NA	NA	2100	A1B scenario, MEECE database	IPCC	bubbling	water bath	Y	3 L	24	4	NA	NA	NA	NA	84	84	NA	NA	1.2 L	NA	treatment	treatment	1
73	N. P. Lemoine, D. E. Burkepile, Temperature-induced mismatches between consumption and metabolism reduce consumer fitness. Ecology 93, 2483–2489 (2012).	lab	herbivory	NA	cons	NA	Virginia Key, Florida	seagrass	NA	echin	urchin	Lytechinus	variegatus	30.59–256.46 g wet mass	NA	NA	NA	ad libitum Thalassia testudinum	plant	seagrass	Thalassia	testudinum	2 ± 0.1 g	NA	NA	NA	NA	NA	NA	NA	NA	water bath	NA	1.6 L	NA	12	NA	NA	24 hrs at 26C then gradually adjusted temp over 24 hrs (<1C change per hr)	NA	2	2	NA	Y	NA	NA	NA	NA	NA
74	J. Y. S. Leung, I. Nagelkerken, B. D. Russell, C. M. Ferreira, S. D. Connell, Boosted nutritional quality of food by CO2 enrichment fails to offset energy demand of herbivores under ocean warming, causing energy depletion and mortality. Science of The Total Environment 639, 360–366 (2018).	lab	herbivory	NA	both	NA	Wirrina Cove, S Australia	seagrass/rocky reef	5-10 m	moll	snail	Phasianella	australis	shell length: 10±3.5 mm; total biomass: 4.0 ±0.25 g	juv	juv	NA	turf algae on walls	turf	turf algae	NA	NA	NA	NA	NA	NA	NA	2100	RCP 8.5	IPCC 2013	bubbling	heater	NA	1800 L	20	3	NA	NA	NA	NA	herb: 180, alg: 30	180	30	NA	12 x 12 x 5 cm	NA	treatment	treatment	1
74	J. Y. S. Leung, I. Nagelkerken, B. D. Russell, C. M. Ferreira, S. D. Connell, Boosted nutritional quality of food by CO2 enrichment fails to offset energy demand of herbivores under ocean warming, causing energy depletion and mortality. Science of The Total Environment 639, 360–366 (2018).	lab	herbivory	NA	both	NA	Wirrina Cove, S Australia	seagrass/rocky reef	5-10 m	moll	snail	Phasianella	australis	shell length: 10±3.5 mm; total biomass: 4.0 ±0.25 g	juv	juv	NA	turf algae on walls	turf	turf algae	NA	NA	NA	NA	NA	NA	NA	2100	RCP 8.5	IPCC 2013	bubbling	heater	NA	1800 L	20	3	NA	NA	NA	NA	herb: 180, alg: 30	180	30	NA	12 x 12 x 5 cm	NA	treatment	treatment	1
75	W. Li, K. Gao, A marine secondary producer respires and feeds more in a high CO2 ocean. Marine Pollution Bulletin 64, 699–703 (2012).	lab	herbivory	NA	cons	NA	center of Xiamen Bay, China	coastal waters	surface	zoop	copepod	Centropages	tenuiremis	mesh diam: 0.112 mm	NA	NA	NA	5 x 10^4 cells ml-1 of Phaeodactylum tricornutum (diatom)	phyto	diatom	Phaeodactylum	tricornutum	NA	NA	NA	NA	NA	2100	NA	NA	bubbling	NA	NA	5 L	300 to 500	3 to 4	NA	NA	NA	NA	3.75	3.75	NA	NA	55 mL	NA	treatment	NA	20
76	W. Li, et al., Combined effects of short-term ocean acidification and heat shock in a benthic copepod Tigriopus japonicus Mori. Marine Biology 162, 1901–1912 (2015).	lab	herbivory	NA	cons	NA	Xiamen Bay, China	rocky shore, 2 yr cultured	0 m	zoop	copepod	Tigriopus	japonicus	NA	adult	adult	NA	~5 × 10^4 cells/ml Phaeodactylum tricornutum (diatom)	phyto	diatom	Phaeodactylum	tricornutum	NA	NA	NA	NA	NA	2100	NA	Stocker et al. 2013	bubbling	water bath	Y	75 x 30 x 15 cm (divided into 5 compartments)	NA	NA	NA	NA	NA	NA	0.291667	0.291667	NA	NA	110 mL	NA	treatment	ambient	20
76	W. Li, et al., Combined effects of short-term ocean acidification and heat shock in a benthic copepod Tigriopus japonicus Mori. Marine Biology 162, 1901–1912 (2015).	lab	herbivory	NA	cons	NA	Xiamen Bay, China	rocky shore, 2 yr cultured	0 m	zoop	copepod	Tigriopus	japonicus	NA	adult	adult	NA	~5 × 10^4 cells/ml Phaeodactylum tricornutum (diatom)	phyto	diatom	Phaeodactylum	tricornutum	NA	NA	NA	NA	NA	2100	NA	Stocker et al. 2013	bubbling	water bath	Y	75 x 30 x 15 cm (divided into 5 compartments)	NA	NA	NA	NA	NA	NA	0.291667	0.291667	NA	NA	110 mL	NA	treatment	ambient	20
76	W. Li, et al., Combined effects of short-term ocean acidification and heat shock in a benthic copepod Tigriopus japonicus Mori. Marine Biology 162, 1901–1912 (2015).	lab	herbivory	NA	cons	NA	Xiamen Bay, China	rocky shore, 2 yr cultured	0 m	zoop	copepod	Tigriopus	japonicus	NA	adult	adult	NA	~5 × 10^4 cells/ml Phaeodactylum tricornutum (diatom)	phyto	diatom	Phaeodactylum	tricornutum	NA	NA	NA	NA	NA	2100	NA	Stocker et al. 2013	bubbling	water bath	Y	75 x 30 x 15 cm (divided into 5 compartments)	NA	NA	NA	NA	NA	NA	0.291667	0.291667	NA	NA	110 mL	NA	treatment	ambient	20
77	W. Liu, M. He, Effects of ocean acidification on the metabolic rates of three species of bivalve from southern coast of China. Chinese Journal of Oceanology and Limnology 30, 206–211 (2012).	lab	herbivory	NA	cons	NA	Daya Bay, China	bay	NA	moll	oyster	Pinctada	fucata	shell height 39.51-46.47 mm	NA	NA	NA	fed daily Platymonas subcordiformis to satiation	phyto	microalgae	Platymonas	subcordiformis	NA	NA	NA	NA	NA	2100	RCP 8.5, business as usual scenarios	Caldeira et al. 2003, Widdicombe et al. 2007	bubbling	NA	NA	10 L	4	5	NA	NA	NA	NA	5	5	NA	NA	2 L	24 hr	treatment	NA	2
77	W. Liu, M. He, Effects of ocean acidification on the metabolic rates of three species of bivalve from southern coast of China. Chinese Journal of Oceanology and Limnology 30, 206–211 (2012).	lab	herbivory	NA	cons	NA	Daya Bay, China	bay	NA	moll	scallop	Chlamys	nobilis	shell height 39.51-46.47 mm	NA	NA	NA	fed daily Platymonas subcordiformis to satiation	phyto	microalgae	Platymonas	subcordiformis	NA	NA	NA	NA	NA	2100	RCP 8.5, business as usual scenarios	Caldeira et al. 2003, Widdicombe et al. 2007	bubbling	NA	NA	10 L	4	5	NA	NA	NA	NA	5	5	NA	NA	2 L	24 hr	treatment	NA	2
77	W. Liu, M. He, Effects of ocean acidification on the metabolic rates of three species of bivalve from southern coast of China. Chinese Journal of Oceanology and Limnology 30, 206–211 (2012).	lab	herbivory	NA	cons	NA	Daya Bay, China	bay	NA	moll	mussel	Perna	viridis	shell height 39.51-46.47 mm	NA	NA	NA	fed daily Platymonas subcordiformis to satiation	phyto	microalgae	Platymonas	subcordiformis	NA	NA	NA	NA	NA	2100	RCP 8.5, business as usual scenarios	Caldeira et al. 2003, Widdicombe et al. 2007	bubbling	NA	NA	10 L	4	5	NA	NA	NA	NA	5	5	NA	NA	2 L	24 hr	treatment	NA	2
78	O. M. Lönnstedt, P. L. Munday, M. I. McCormick, M. C. O. Ferrari, D. P. Chivers, Ocean acidification and responses to predators: can sensory redundancy reduce the apparent impacts of elevated CO2 on fish? Ecology and Evolution (2013).	lab	predation	NA	cons	NA	Lizard Island, GBR, Australia	coral reef	NA	fish	fish	Pomacentrus	amboinensis	NA	larval	larv	NA	ad libitum 3 x per day with Artemia sp.	zoop	plankton	Artemia	spp.	NA	NA	NA	NA	NA	2100	NA	Doney 2010, Meinshausen et al. 2011	CO2 injection/dosing	NA	NA	35 L	20 to 30	2	NA	NA	NA	NA	4	4	NA	NA	15 L	overnight	ambient	NA	1
79	J. Lord, R. Whitlatch, Impact of temperature and prey shell thickness on feeding of the oyster drill Urosalpinx cinerea Say. Journal of Experimental Marine Biology and Ecology 448, 321–326 (2013).	lab	predation	NA	cons	NA	Avery Point, Groton, Connecticut	oyster reef	intertidal; oyster farm	moll	snail	Urosalpinx	cinerea	NA	NA	NA	NA	NA	moll	oyster	Crassostrea	virginica	NA	juv	juv	NA	NA	2100	NA	NA	NA	water bath	NA	6 x 10 cm	1	8	1 drill and 3 oysters per container	NA	NA	NA	270	270	NA	NA	NA	NA	NA	treatment	NA
81	M. I. McCormick, S.-A. Watson, S. D. Simpson, B. J. M. Allan, Effect of elevated CO2 and small boat noise on the kinematics of predator - prey interactions. Proceedings of the Royal Society B: Biological Sciences 285 (2018).	lab	predation	NA	both	NA	Lizard Island, GBR, Australia	coral reef	NA	fish	fish	Pseudochromis	fuscus	NA	adult	adult	NA	2 juvenile fish AM and PM daily; starved 24 hr	fish	fish	Pomacentrus	wardi	13.6±1.3 mm SL	larval	larv	NA	3 x per day to satiation of Artemia sp.	2100	NA	Collins et al. 2013	CO2 injection/dosing	NA	NA	35 L	NA	NA	figure caption	NA	NA	NA	6 to 8	6	6	NA	645 x 413 x 276 mm	15 min	ambient	NA	1
82	A. K. McLaskey, J. E. Keister, K. L. Schoo, M. B. Olson, B. A. Love, Direct and indirect effects of elevated CO2 are revealed through shifts in phytoplankton, copepod development, and fatty acid accumulation. PLOS One 14 (2019).	lab	herbivory	NA	both	NA	Anacortes, Washington	pelagic	NA	zoop	copepod	Acartia	hudsonica	NA	adult	adult	NA	surplus of R. salina	phyto	microalgae	Rhodomonas	salina	NA	NA	NA	NA	f/10 growth medium	2100	NA	IPCC 2014	bubbling	NA	NA	500 mL	45	NA	NA	NA	NA	NA	7	7	7	NA	250 mL	NA	NA	NA	15
82	A. K. McLaskey, J. E. Keister, K. L. Schoo, M. B. Olson, B. A. Love, Direct and indirect effects of elevated CO2 are revealed through shifts in phytoplankton, copepod development, and fatty acid accumulation. PLOS One 14 (2019).	lab	herbivory	NA	both	NA	Anacortes, Washington	pelagic	NA	zoop	copepod	Acartia	hudsonica	NA	adult	adult	NA	surplus of R. salina	phyto	microalgae	Rhodomonas	salina	NA	NA	NA	NA	f/10 growth medium	2100	NA	IPCC 2014	bubbling	NA	NA	500 mL	45	NA	NA	NA	NA	NA	5	5	5	NA	250 mL	NA	NA	NA	15
82	A. K. McLaskey, J. E. Keister, K. L. Schoo, M. B. Olson, B. A. Love, Direct and indirect effects of elevated CO2 are revealed through shifts in phytoplankton, copepod development, and fatty acid accumulation. PLOS One 14 (2019).	lab	herbivory	NA	cons	NA	Anacortes, Washington	pelagic	NA	zoop	copepod	Acartia	hudsonica	NA	adult	adult	NA	surplus of R. salina	phyto	microalgae	Rhodomonas	salina	NA	NA	NA	NA	f/10 growth medium	2100	NA	IPCC 2014	bubbling	NA	NA	500 mL	45	NA	NA	NA	NA	NA	7	7	NA	NA	250 mL	NA	NA	NA	15
82	A. K. McLaskey, J. E. Keister, K. L. Schoo, M. B. Olson, B. A. Love, Direct and indirect effects of elevated CO2 are revealed through shifts in phytoplankton, copepod development, and fatty acid accumulation. PLOS One 14 (2019).	lab	herbivory	NA	cons	NA	Anacortes, Washington	pelagic	NA	zoop	copepod	Acartia	hudsonica	NA	adult	adult	NA	surplus of R. salina	phyto	microalgae	Rhodomonas	salina	NA	NA	NA	NA	f/10 growth medium	2100	NA	IPCC 2014	bubbling	NA	NA	500 mL	45	NA	NA	NA	NA	NA	5	5	NA	NA	250 mL	NA	NA	NA	15
83	S. J. McMahon, J. M. Donelson, P. L. Munday, Food ration does not influence the effect of elevated CO2 on antipredator behaviour of a reef fish. Marine Ecology Progress Series 586, 155–165 (2018).	lab	predation	NA	cons	food (4% vs. 8% body wt/day)	GBR, Australia	coral reef	NA	fish	fish	Amphiprion	percula	NA	juv	juv	NA	larvae: ad libitum 2 x per day of rotifers/Artemia nauplii till 8 dph=commercial feed; juveniles: commercial pellets at treatment level	zoop	plankton	Artemia	spp.	NA	nauplii	NA	NA	NA	NA	RCP 8.5	NA	CO2 injection/dosing	NA	NA	70 L	NA	NA	NA	NA	NA	NA	parent: 196, juv: 50	50	NA	NA	150 x 90 x 90 mm	10 min	treatment	NA	1
83	S. J. McMahon, J. M. Donelson, P. L. Munday, Food ration does not influence the effect of elevated CO2 on antipredator behaviour of a reef fish. Marine Ecology Progress Series 586, 155–165 (2018).	lab	predation	NA	cons	food (4% vs. 8% body wt/day)	GBR, Australia	coral reef	NA	fish	fish	Amphiprion	percula	NA	juv	juv	NA	larvae: ad libitum 2 x per day of rotifers/Artemia nauplii till 8 dph=commercial feed; juveniles: commercial pellets at treatment level	zoop	plankton	Artemia	spp.	NA	nauplii	NA	NA	NA	NA	RCP 8.5	NA	CO2 injection/dosing	NA	NA	70 L	NA	NA	NA	NA	NA	NA	parent: 196, juv: 50	50	NA	NA	150 x 90 x 90 mm	10 min	treatment	NA	1
84	C. McSkimming, B. D. Russell, J. E. Tanner, S. D. Connell, A test of metabolic and consumptive responses to local and global perturbations: enhanced resources stimulate herbivores to counter expansion of weedy species. Mar. Freshwater Res. 67, 96–102 (2015).	lab	herbivory	NA	both	nitrogen (ambient vs. elevated)	South Australia	intertidal	>1m	moll	snail	Austrocochlea	constricta	NA	NA	NA	NA	NA	turf	turf algae	Feldmannia	spp.	NA	NA	NA	NA	NA	2100	RCP 8.5	Collins et al. 2013	bubbling	NA	NA	20 L	1 snail, 4 turf tiles (5 x 5 cm)	4 to 5	each microcosm divided in half (P/A of grazer)	experimental conditions gradually altered over 1 wk	NA	NA	36	36	36	Y	NA	NA	treatment	NA	1
85	C. Mellado, et al., Ocean acidification exacerbates the effects of paralytic shellfish toxins on the fitness of the edible mussel Mytilus chilensis. Science of The Total Environment 653, 455–464 (2019).	lab	herbivory	NA	cons	diet (paraltic shellfish toxin vs. non-toxic)	Huelmo Bay, Puerto Montt, Chile	NA	NA	moll	mussel	Mytilus	chilensis	2.4-2.9 cm shell length	juv	juv	NA	continuously Isochrysis galbana	phyto	microalgae	Isochrysis	galbana	NA	NA	NA	NA	f/2 culture medium	2100	NA	IPCC 2013	bubbling	NA	NA	4 L	9	5	NA	NA	NA	NA	79	79	NA	NA	0.5 L	30 min	ambient	NA	1
86	K. Menu-Courey, et al., Energy metabolism and survival of the juvenile recruits of the American lobster (Homarus americanus) exposed to a gradient of elevated seawater pCO2. Marine Environmental Research 143, 111–123 (2019).	lab	predation	NA	cons	NA	Baie des Chaleurs, Northumberland Strait	NA	NA	crust	lobster	Homarus	americanus	NA	juv	juv	NA	frozen Artemia 2 x per day, trt: blocks of herring	feed	blocks of herring	Clupea	harengus	NA	NA	NA	NA	NA	2100	NA	IPCC 2014	bubbling	NA	NA	500 L	15	4	NA	NA	NA	NA	40	40	NA	Y	3.5 in diam	NA	treatment	NA	1
87	N. L. Mertens, B. D. Russell, S. D. Connell, Escaping herbivory: ocean warming as a refuge for primary producers where consumer metabolism and consumption cannot pursue. Oecologia 179, 1223–1229 (2015).	microcosm	herbivory	NA	both	NA	O'Sullivan Beach, South Australia	kelp forest	NA	moll	snail	Turbo	undulatus	NA	NA	NA	NA	turfs	turf	turf algae	NA	NA	5x20 cm panels	NA	NA	NA	NA	2100	NA	NA	NA	chiller, heater	NA	NA	1	5	1 grazer; 3-5x20 cm panels of turfs	NA	NA	NA	56	56	56	Y	NA	NA	NA	treatment	NA
88	L. P. Miller, C. M. Matassa, G. C. Trussell, Climate change enhances the negative effects of predation risk on an intermediate consumer. Glob Change Biol 20, 3834–3844 (2014).	mesocosm	predation	NA	both	NA	Nahant, MA	intertidal	intertidal	moll	snail	Nucella	lapillus	8-14 mm shell length	NA	NA	NA	mussels	moll	mussel	Mytilus	edulis	9-16 mm shell length	juv	juv	NA	NA	2090-2099	NA	NA	NA	heater, heat lamp	NA	7.5 cm3	4	14	4 pred and 30 prey per cage	NA	NA	NA	30	30	30	NA	NA	NA	NA	NA	NA
89	R. J. Miranda, et al., Invasion-mediated effects on marine trophic interactions in a changing climate: positive feedbacks favour kelp persistence. Proceedings of the Royal Society B: Biological Sciences 286, 20182866 (2019).	lab	herbivory	NA	both	invasive algae (present vs. absent)	Coffs Harbour, Australia	rocky/subtidal reef	NA	moll	snail	Turbo	militaris	7.9+0.1 cm length	NA	NA	NA	NA	macro	kelp	Ecklonia	radiata	17.8+0.3 cm length	adult	adult	NA	NA	2081-2100	RCP 8.5	Ciais et al. 2013, Collins et al. 2013	NA	chiller, heater	NA	30 x 19.5 x 20.5 cm	1	3	NA	NA	NA	NA	alg: 15, herb: 21	21	15	Y	NA	NA	NA	treatment	1
89	R. J. Miranda, et al., Invasion-mediated effects on marine trophic interactions in a changing climate: positive feedbacks favour kelp persistence. Proceedings of the Royal Society B: Biological Sciences 286, 20182866 (2019).	lab	herbivory	NA	both	invasive algae (present vs. absent)	Coffs Harbour, Australia	rocky/subtidal reef	NA	moll	snail	Turbo	militaris	7.9+0.1 cm length	NA	NA	NA	NA	macro	fleshy	Sargassum	vestitum	20.9+0.3 cm length	adult	adult	NA	NA	2081-2100	RCP 8.5	Ciais et al. 2013, Collins et al. 2013	NA	chiller, heater	NA	30 x 19.5 x 20.5 cm	1	3	NA	NA	NA	NA	alg: 35, herb: 21	21	35	Y	NA	NA	NA	treatment	1
93	J. M. Navarro, et al., Ocean warming and elevated carbon dioxide: multiple stressor impacts on juvenile mussels from southern Chile. ICES Journal of Marine Science 73, 764–771 (2016).	lab	herbivory	NA	cons	NA	Chile	intertidal/subtidal	NA	moll	mussel	Mytilus	chilensis	length=24.2±0.4 mm, dry weight=33.4±1.6 mg)	juv	juv	NA	daily with Isochrysis galbana	phyto	microalgae	Isochrysis	galbana	NA	NA	NA	NA	NA	2100	RCP 8.5	IPCC 2013	bubbling	water bath	Y	3.5 L	5	4	NA	NA	NA	NA	80	80	NA	NA	0.4 L	NA	treatment	treatment	1
93	J. M. Navarro, et al., Ocean warming and elevated carbon dioxide: multiple stressor impacts on juvenile mussels from southern Chile. ICES Journal of Marine Science 73, 764–771 (2016).	lab	herbivory	NA	cons	NA	Chile	intertidal/subtidal	NA	moll	mussel	Mytilus	chilensis	length=24.2±0.4 mm, dry weight=33.4±1.6 mg)	juv	juv	NA	daily with Isochrysis galbana	phyto	microalgae	Isochrysis	galbana	NA	NA	NA	NA	NA	2100	RCP 8.5	IPCC 2013	bubbling	water bath	Y	3.5 L	5	4	NA	NA	NA	NA	80	80	NA	NA	0.4 L	NA	treatment	treatment	1
93	J. M. Navarro, et al., Ocean warming and elevated carbon dioxide: multiple stressor impacts on juvenile mussels from southern Chile. ICES Journal of Marine Science 73, 764–771 (2016).	lab	herbivory	NA	cons	NA	Chile	intertidal/subtidal	NA	moll	mussel	Mytilus	chilensis	length=24.2±0.4 mm, dry weight=33.4±1.6 mg)	juv	juv	NA	daily with Isochrysis galbana	phyto	microalgae	Isochrysis	galbana	NA	NA	NA	NA	NA	2100	RCP 8.5	IPCC 2013	bubbling	water bath	Y	3.5 L	5	4	NA	NA	NA	NA	80	80	NA	NA	0.4 L	NA	treatment	treatment	1
94	J. M. Navarro, et al., Impact of medium-term exposure to elevated pCO2 levels on the physiological energetics of the mussel Mytilus chilensis. Chemosphere 90, 1242–1248 (2013).	lab	herbivory	NA	cons	NA	Yaldad Bay, Chiloe, Chile	intertidal	NA	moll	mussel	Mytilus	chilensis	16.06±0.89 mm length; 17.09±4.52 mg dry tissue weight	juv	juv	NA	1.5 mg/L microalgae	phyto	microalgae	Isochrysis	galbana	NA	NA	NA	NA	NA	2100	IS92A scenario	IPCC Special report	bubbling	NA	NA	4 L	25	5	NA	NA	NA	NA	70	70	NA	NA	0.4 L	NA	ambient	NA	2
95	J. P. Nowicki, G. M. Miller, P. L. Munday, Interactive effects of elevated temperature and CO2 on foraging behavior of juvenile coral reef fish. Journal of Experimental Marine Biology and Ecology 412, 46–51 (2012).	lab	predation	NA	cons	NA	Orpheus Island, GBR, Australia	coral reef	NA	fish	fish	Amphiprion	melanopus	NA	juv (11 d)	juv	NA	fed Artemia nauplii and INVE NRD 2/4 pellets daily	zoop	plankton	Artemia	spp.	NA	NA	NA	NA	NA	2100	IPCC A1FI scenario	NA	bubbling	heater	Y	17 x 17 x 8 cm	1	17 to 30	NA	NA	NA	NA	21	21	NA	NA	2 L	60 min	treatment	treatment	1
95	J. P. Nowicki, G. M. Miller, P. L. Munday, Interactive effects of elevated temperature and CO2 on foraging behavior of juvenile coral reef fish. Journal of Experimental Marine Biology and Ecology 412, 46–51 (2012).	lab	predation	NA	cons	NA	Orpheus Island, GBR, Australia	coral reef	NA	fish	fish	Amphiprion	melanopus	NA	juv (11 d)	juv	NA	fed Artemia nauplii and INVE NRD 2/4 pellets daily	zoop	plankton	Artemia	spp.	NA	NA	NA	NA	NA	2100	IPCC A1FI scenario	NA	bubbling	heater	Y	17 x 17 x 8 cm	1	17 to 30	NA	NA	NA	NA	21	21	NA	NA	2 L	60 min	treatment	treatment	1
95	J. P. Nowicki, G. M. Miller, P. L. Munday, Interactive effects of elevated temperature and CO2 on foraging behavior of juvenile coral reef fish. Journal of Experimental Marine Biology and Ecology 412, 46–51 (2012).	lab	predation	NA	cons	NA	Orpheus Island, GBR, Australia	coral reef	NA	fish	fish	Amphiprion	melanopus	NA	juv (11 d)	juv	NA	fed Artemia nauplii and INVE NRD 2/4 pellets daily	zoop	plankton	Artemia	spp.	NA	NA	NA	NA	NA	2100	IPCC A1FI scenario	NA	bubbling	heater	Y	17 x 17 x 8 cm	1	17 to 30	NA	NA	NA	NA	21	21	NA	NA	2 L	60 min	treatment	treatment	1
96	M. I. O’Connor, Warming strengthens an herbivore–plant interaction. Ecology 90, 388–398 (2009).	mesocosm	herbivory	NA	both	NA	Radio Island Jetty, Morehead City, NC	subtidal	subtidal	crust	amphipod	Ampithoe	longimana	NA	adult	adult	NA	NA	macro	fleshy	Sargassum	filipendula	20 mg wet mass	NA	NA	NA	NA	NA	NA	NA	NA	climate room	NA	6 L	10 grazers, 20 g wet mass algae	2 to 4	NA	NA	NA	NA	11	11	11	NA	NA	NA	NA	NA	NA
96	M. I. O’Connor, Warming strengthens an herbivore–plant interaction. Ecology 90, 388–398 (2009).	mesocosm	herbivory	NA	both	NA	Radio Island Jetty, Morehead City, NC	subtidal	subtidal	crust	amphipod	Ampithoe	longimana	NA	adult	adult	NA	NA	macro	fleshy	Sargassum	filipendula	20 mg wet mass	NA	NA	NA	NA	NA	NA	NA	NA	climate room	NA	6 L	10 grazers, 20 g wet mass algae	2 to 4	NA	NA	NA	NA	17	17	17	NA	NA	NA	NA	NA	NA
96	M. I. O’Connor, Warming strengthens an herbivore–plant interaction. Ecology 90, 388–398 (2009).	mesocosm	herbivory	NA	both	NA	Radio Island Jetty, Morehead City, NC	subtidal	subtidal	crust	amphipod	Ampithoe	longimana	NA	adult	adult	NA	NA	macro	fleshy	Sargassum	filipendula	20 mg wet mass	NA	NA	NA	NA	NA	NA	NA	NA	climate room	NA	6 L	10 grazers, 20 g wet mass algae	4	NA	NA	NA	NA	14	14	14	NA	NA	NA	NA	NA	NA
97	M. B. Olson, K. Solem, B. Love, Microzooplankton grazing responds to simulated ocean acidification indirectly through changes in prey cellular characteristics. Marine Ecology Progress Series 604, 83–97 (2018).	lab	herbivory	NA	res	NA	Salish Sea	culture	35 m	zoop	ciliate	Eutintinnus	sp.	NA	NA	NA	NA	mixture of phytoplankton species	phyto	coccolithophore	Emiliania	huxleyi	NA	NA	NA	NA	f/2 medium	2100	NA	Houghton et al. 2001	bubbling	NA	NA	1 L	2.5 x 10^3 cells/mL	3	NA	NA	NA	NA	10	NA	10	NA	150 mL	NA	ambient	NA	20/mL
97	M. B. Olson, K. Solem, B. Love, Microzooplankton grazing responds to simulated ocean acidification indirectly through changes in prey cellular characteristics. Marine Ecology Progress Series 604, 83–97 (2018).	lab	herbivory	NA	res	NA	Salish Sea	culture	35 m	zoop	ciliate	Schmidingerella	sp.	NA	NA	NA	NA	mixture of phytoplankton species	phyto	coccolithophore	Emiliania	huxleyi	NA	NA	NA	NA	f/2 medium	2100	NA	Houghton et al. 2001	bubbling	NA	NA	1 L	2.5 x 10^3 cells/mL	3	NA	NA	NA	NA	8	NA	8	NA	150 mL	NA	ambient	NA	20/mL
97	M. B. Olson, K. Solem, B. Love, Microzooplankton grazing responds to simulated ocean acidification indirectly through changes in prey cellular characteristics. Marine Ecology Progress Series 604, 83–97 (2018).	lab	herbivory	NA	res	NA	Salish Sea	culture	35 m	zoop	dinoflagellate	Oxyrrhis	marina	NA	NA	NA	NA	mixture of phytoplankton species	phyto	coccolithophore	Emiliania	huxleyi	NA	NA	NA	NA	f/2 medium	2100	NA	Houghton et al. 2001	bubbling	NA	NA	1 L	2.5 x 10^3 cells/mL	3	NA	NA	NA	NA	10	NA	10	NA	150 mL	NA	ambient	NA	150/mL
98	I. Opstad, et al., Effects of high pCO2 on the northern krill Thysanoessa inermis in relation to carbonate chemistry of its collection area, Rijpfjorden. Marine Biology 165 (2018).	lab	herbivory	NA	cons	NA	Rijpfjorden, Svalbard	pelagic	124 m	crust	krill	Thysanoessa	inermis	NA	NA	NA	NA	algal mix (I. galbana, R. baltica, C. muelleri), shrimp feed	phyto	microalgae	Rhodomonas	baltica	NA	NA	NA	NA	NA	2100	RCP 8.5	Ciais et al. 2013, Riahi et al. 2011	acid addition (stock solution)	NA	NA	50 L	1	12	NA	NA	NA	NA	75	75	NA	NA	500 mL	30 min	treatment	NA	1
99	J. F. Pagès, et al., Contrasting effects of ocean warming on different components of plant-herbivore interactions. Marine Pollution Bulletin 134, 55–65 (2018).	lab	herbivory	NA	both	NA	Blanes, Ebre delta, Mediterranean	subtidal: seagrass and macroalgae	NA	echin	urchin	Paracentrotus	lividus	NA	NA	NA	NA	NA	plant	seagrass	Posidonia	oceanica	NA	NA	NA	NA	NA	2100	NA	NA	NA	NA	NA	200 L	herb: 5, res: 6	2	NA	NA	1°C every 6 hrs	NA	2 to 8	2	2	Y	NA	NA	NA	treatment	1
99	J. F. Pagès, et al., Contrasting effects of ocean warming on different components of plant-herbivore interactions. Marine Pollution Bulletin 134, 55–65 (2018).	lab	herbivory	NA	both	NA	Blanes, Ebre delta, Mediterranean	subtidal: seagrass and macroalgae	NA	echin	urchin	Paracentrotus	lividus	NA	NA	NA	NA	NA	plant	seagrass	Cymodocea	nodosa	NA	NA	NA	NA	NA	2100	NA	NA	NA	NA	NA	200 L	herb: 5, res: 6	2	NA	NA	1°C every 6 hrs	NA	2 to 8	2	2	Y	NA	NA	NA	treatment	1
99	J. F. Pagès, et al., Contrasting effects of ocean warming on different components of plant-herbivore interactions. Marine Pollution Bulletin 134, 55–65 (2018).	lab	herbivory	NA	both	NA	Blanes, Ebre delta, Mediterranean	subtidal: seagrass and macroalgae	NA	echin	urchin	Paracentrotus	lividus	NA	NA	NA	NA	NA	macro	fleshy	Cystoseira	mediterranea	NA	NA	NA	NA	NA	2100	NA	NA	NA	NA	NA	200 L	herb: 5, res: 6	2	NA	NA	1°C every 6 hrs	NA	2 to 8	2	2	Y	NA	NA	NA	treatment	1
100	R. M. Pearson, K. I. Jinks, C. J. Brown, T. A. Schlacher, R. M. Connolly, Functional changes in reef systems in warmer seas: Asymmetrical effects of altered grazing by a widespread crustacean mesograzer. Science of The Total Environment 644, 976–981 (2018).	lab	herbivory	NA	cons	NA	Queensland, Australia	shallow to intertidal	NA	crust	crab	Clibanarius	virescens	shell volumes between 500 and 1500 mm3	NA	NA	NA	algal pellets once every 4 days	feed	algal pellets	NA	NA	NA	NA	NA	NA	NA	2100	RCP 8.5	Moss et al. 2010	NA	water bath	NA	NA	10	1	NA	NA	gradually over 6 hr	NA	0.0416667	0.0416667	NA	Y	NA	NA	NA	treatment	1
101	S. A. Pedersen, et al., Multigenerational exposure to ocean acidification during food limitation reveals consequences for copepod scope for growth and vital rates. Environmental Science & Technology 48, 12275–12284 (2014).	lab	herbivory	NA	cons	NA	Norway?	NA	NA	zoop	copepod	Calanus	finmarchicus	NA	subadult C5 (F1 generation)	juv	NA	Rhodomonas baltica	phyto	microalgae	Rhodomonas	baltica	NA	NA	NA	NA	NA	2100	NA	Houghton et al. 2001	NA	NA	NA	50 L	NA	3	NA	NA	NA	NA	<136	NA	NA	NA	50 mL	NA	treatment	NA	1
102	C. M. Phelps, M. C. Boyce, M. J. Huggett, Future climate change scenarios differentially affect three abundant algal species in southwestern Australia. Marine Environmental Research 126, 69–80 (2017).	lab	herbivory	NA	res	NA	Western Australia	temperate reef	0.5-2 m	crust	amphipod	Allorchestes	compressa	NA	NA	NA	NA	mixed algal diet	macro	fleshy	Sargassum	linearifolium	250-530 mm total length	NA	NA	NA	NA	2070-2100	NA	IPCC 2007	CO2 controller (Aquatronica)	heater	Y	50 L	NA	5	NA	gradual over 12 hr	gradual over 12 hr	NA	14	NA	14	NA	dishes	NA	ambient	ambient	6
102	C. M. Phelps, M. C. Boyce, M. J. Huggett, Future climate change scenarios differentially affect three abundant algal species in southwestern Australia. Marine Environmental Research 126, 69–80 (2017).	lab	herbivory	NA	res	NA	Western Australia	temperate reef	0.5-2 m	crust	amphipod	Allorchestes	compressa	NA	NA	NA	NA	mixed algal diet	macro	fleshy	Laurencia	brongniartii	125-195 mm total length	NA	NA	NA	NA	2070-2100	NA	IPCC 2007	CO2 controller (Aquatronica)	heater	Y	50 L	NA	5	NA	gradual over 12 hr	gradual over 12 hr	NA	14	NA	14	NA	dishes	NA	ambient	ambient	6
102	C. M. Phelps, M. C. Boyce, M. J. Huggett, Future climate change scenarios differentially affect three abundant algal species in southwestern Australia. Marine Environmental Research 126, 69–80 (2017).	lab	herbivory	NA	res	NA	Western Australia	temperate reef	0.5-2 m	moll	snail	Strigosella lepida or Thalotia conica	NA	5-6 mm shell base diameter	NA	NA	NA	NA	macro	fleshy	Sargassum	linearifolium	250-530 mm total length	NA	NA	NA	NA	2070-2100	NA	IPCC 2007	CO2 controller (Aquatronica)	heater	Y	50 L	NA	5	NA	gradual over 12 hr	gradual over 12 hr	NA	14	NA	14	NA	dishes	NA	ambient	ambient	1
102	C. M. Phelps, M. C. Boyce, M. J. Huggett, Future climate change scenarios differentially affect three abundant algal species in southwestern Australia. Marine Environmental Research 126, 69–80 (2017).	lab	herbivory	NA	res	NA	Western Australia	temperate reef	0.5-2 m	moll	snail	Strigosella lepida or Thalotia conica	NA	5-6 mm shell base diameter	NA	NA	NA	NA	macro	kelp	Ecklonia	radiata	250-530 mm total length	NA	NA	NA	NA	2070-2100	NA	IPCC 2007	CO2 controller (Aquatronica)	heater	Y	50 L	NA	5	NA	gradual over 12 hr	gradual over 12 hr	NA	14	NA	14	NA	dishes	NA	ambient	ambient	1
102	C. M. Phelps, M. C. Boyce, M. J. Huggett, Future climate change scenarios differentially affect three abundant algal species in southwestern Australia. Marine Environmental Research 126, 69–80 (2017).	lab	herbivory	NA	res	NA	Western Australia	temperate reef	0.5-2 m	moll	snail	Strigosella lepida or Thalotia conica	NA	5-6 mm shell base diameter	NA	NA	NA	NA	macro	fleshy	Laurencia	brongniartii	125-195 mm total length	NA	NA	NA	NA	2070-2100	NA	IPCC 2007	CO2 controller (Aquatronica)	heater	Y	50 L	NA	5	NA	gradual over 12 hr	gradual over 12 hr	NA	14	NA	14	NA	dishes	NA	ambient	ambient	1
102	C. M. Phelps, M. C. Boyce, M. J. Huggett, Future climate change scenarios differentially affect three abundant algal species in southwestern Australia. Marine Environmental Research 126, 69–80 (2017).	lab	herbivory	NA	res	NA	Western Australia	temperate reef	0.5-2 m	crust	amphipod	Allorchestes	compressa	NA	NA	NA	NA	mixed algal diet	macro	fleshy	Sargassum	linearifolium	250-530 mm total length	NA	NA	NA	NA	2070-2100	NA	IPCC 2007	CO2 controller (Aquatronica)	heater	Y	50 L	NA	5	NA	gradual over 12 hr	gradual over 12 hr	NA	14	NA	14	NA	dishes	NA	ambient	ambient	6
102	C. M. Phelps, M. C. Boyce, M. J. Huggett, Future climate change scenarios differentially affect three abundant algal species in southwestern Australia. Marine Environmental Research 126, 69–80 (2017).	lab	herbivory	NA	res	NA	Western Australia	temperate reef	0.5-2 m	crust	amphipod	Allorchestes	compressa	NA	NA	NA	NA	mixed algal diet	macro	fleshy	Laurencia	brongniartii	125-195 mm total length	NA	NA	NA	NA	2070-2100	NA	IPCC 2007	CO2 controller (Aquatronica)	heater	Y	50 L	NA	5	NA	gradual over 12 hr	gradual over 12 hr	NA	14	NA	14	NA	dishes	NA	ambient	ambient	6
102	C. M. Phelps, M. C. Boyce, M. J. Huggett, Future climate change scenarios differentially affect three abundant algal species in southwestern Australia. Marine Environmental Research 126, 69–80 (2017).	lab	herbivory	NA	res	NA	Western Australia	temperate reef	0.5-2 m	moll	snail	Strigosella lepida or Thalotia conica	lepida	5-6 mm shell base diameter	NA	NA	NA	NA	macro	fleshy	Sargassum	linearifolium	250-530 mm total length	NA	NA	NA	NA	2070-2100	NA	IPCC 2007	CO2 controller (Aquatronica)	heater	Y	50 L	NA	5	NA	gradual over 12 hr	gradual over 12 hr	NA	14	NA	14	NA	dishes	NA	ambient	ambient	1
102	C. M. Phelps, M. C. Boyce, M. J. Huggett, Future climate change scenarios differentially affect three abundant algal species in southwestern Australia. Marine Environmental Research 126, 69–80 (2017).	lab	herbivory	NA	res	NA	Western Australia	temperate reef	0.5-2 m	moll	snail	Strigosella lepida or Thalotia conica	lepida	5-6 mm shell base diameter	NA	NA	NA	NA	macro	kelp	Ecklonia	radiata	250-530 mm total length	NA	NA	NA	NA	2070-2100	NA	IPCC 2007	CO2 controller (Aquatronica)	heater	Y	50 L	NA	5	NA	gradual over 12 hr	gradual over 12 hr	NA	14	NA	14	NA	dishes	NA	ambient	ambient	1
102	C. M. Phelps, M. C. Boyce, M. J. Huggett, Future climate change scenarios differentially affect three abundant algal species in southwestern Australia. Marine Environmental Research 126, 69–80 (2017).	lab	herbivory	NA	res	NA	Western Australia	temperate reef	0.5-2 m	moll	snail	Strigosella lepida or Thalotia conica	lepida	5-6 mm shell base diameter	NA	NA	NA	NA	macro	fleshy	Laurencia	brongniartii	125-195 mm total length	NA	NA	NA	NA	2070-2100	NA	IPCC 2007	CO2 controller (Aquatronica)	heater	Y	50 L	NA	5	NA	gradual over 12 hr	gradual over 12 hr	NA	14	NA	14	NA	dishes	NA	ambient	ambient	1
102	C. M. Phelps, M. C. Boyce, M. J. Huggett, Future climate change scenarios differentially affect three abundant algal species in southwestern Australia. Marine Environmental Research 126, 69–80 (2017).	lab	herbivory	NA	res	NA	Western Australia	temperate reef	0.5-2 m	crust	amphipod	Allorchestes	compressa	NA	NA	NA	NA	mixed algal diet	macro	fleshy	Sargassum	linearifolium	250-530 mm total length	NA	NA	NA	NA	2070-2100	NA	IPCC 2007	CO2 controller (Aquatronica)	heater	Y	50 L	NA	5	NA	gradual over 12 hr	gradual over 12 hr	NA	14	NA	14	NA	dishes	NA	ambient	ambient	6
102	C. M. Phelps, M. C. Boyce, M. J. Huggett, Future climate change scenarios differentially affect three abundant algal species in southwestern Australia. Marine Environmental Research 126, 69–80 (2017).	lab	herbivory	NA	res	NA	Western Australia	temperate reef	0.5-2 m	crust	amphipod	Allorchestes	compressa	NA	NA	NA	NA	mixed algal diet	macro	fleshy	Laurencia	brongniartii	125-195 mm total length	NA	NA	NA	NA	2070-2100	NA	IPCC 2007	CO2 controller (Aquatronica)	heater	Y	50 L	NA	5	NA	gradual over 12 hr	gradual over 12 hr	NA	14	NA	14	NA	dishes	NA	ambient	ambient	6
102	C. M. Phelps, M. C. Boyce, M. J. Huggett, Future climate change scenarios differentially affect three abundant algal species in southwestern Australia. Marine Environmental Research 126, 69–80 (2017).	lab	herbivory	NA	res	NA	Western Australia	temperate reef	0.5-2 m	moll	snail	Strigosella lepida or Thalotia conica	lepida	5-6 mm shell base diameter	NA	NA	NA	NA	macro	fleshy	Sargassum	linearifolium	250-530 mm total length	NA	NA	NA	NA	2070-2100	NA	IPCC 2007	CO2 controller (Aquatronica)	heater	Y	50 L	NA	5	NA	gradual over 12 hr	gradual over 12 hr	NA	14	NA	14	NA	dishes	NA	ambient	ambient	1
102	C. M. Phelps, M. C. Boyce, M. J. Huggett, Future climate change scenarios differentially affect three abundant algal species in southwestern Australia. Marine Environmental Research 126, 69–80 (2017).	lab	herbivory	NA	res	NA	Western Australia	temperate reef	0.5-2 m	moll	snail	Strigosella lepida or Thalotia conica	lepida	5-6 mm shell base diameter	NA	NA	NA	NA	macro	kelp	Ecklonia	radiata	250-530 mm total length	NA	NA	NA	NA	2070-2100	NA	IPCC 2007	CO2 controller (Aquatronica)	heater	Y	50 L	NA	5	NA	gradual over 12 hr	gradual over 12 hr	NA	14	NA	14	NA	dishes	NA	ambient	ambient	1
102	C. M. Phelps, M. C. Boyce, M. J. Huggett, Future climate change scenarios differentially affect three abundant algal species in southwestern Australia. Marine Environmental Research 126, 69–80 (2017).	lab	herbivory	NA	res	NA	Western Australia	temperate reef	0.5-2 m	moll	snail	Strigosella lepida or Thalotia conica	lepida	5-6 mm shell base diameter	NA	NA	NA	NA	macro	fleshy	Laurencia	brongniartii	125-195 mm total length	NA	NA	NA	NA	2070-2100	NA	IPCC 2007	CO2 controller (Aquatronica)	heater	Y	50 L	NA	5	NA	gradual over 12 hr	gradual over 12 hr	NA	14	NA	14	NA	dishes	NA	ambient	ambient	1
102	C. M. Phelps, M. C. Boyce, M. J. Huggett, Future climate change scenarios differentially affect three abundant algal species in southwestern Australia. Marine Environmental Research 126, 69–80 (2017).	lab	herbivory	NA	res	NA	Western Australia	temperate reef	0.5-2 m	crust	amphipod	Allorchestes	compressa	NA	NA	NA	NA	mixed algal diet	macro	fleshy	Sargassum	linearifolium	250-530 mm total length	NA	NA	NA	NA	2070-2100	NA	IPCC 2007	CO2 controller (Aquatronica)	heater	Y	50 L	NA	5	NA	gradual over 12 hr	gradual over 12 hr	NA	14	NA	14	NA	dishes	NA	ambient	ambient	6
102	C. M. Phelps, M. C. Boyce, M. J. Huggett, Future climate change scenarios differentially affect three abundant algal species in southwestern Australia. Marine Environmental Research 126, 69–80 (2017).	lab	herbivory	NA	res	NA	Western Australia	temperate reef	0.5-2 m	crust	amphipod	Allorchestes	compressa	NA	NA	NA	NA	mixed algal diet	macro	kelp	Ecklonia	radiata	250-530 mm total length	NA	NA	NA	NA	2070-2100	NA	IPCC 2007	CO2 controller (Aquatronica)	heater	Y	50 L	NA	5	NA	gradual over 12 hr	gradual over 12 hr	NA	14	NA	14	NA	dishes	NA	ambient	ambient	6
102	C. M. Phelps, M. C. Boyce, M. J. Huggett, Future climate change scenarios differentially affect three abundant algal species in southwestern Australia. Marine Environmental Research 126, 69–80 (2017).	lab	herbivory	NA	res	NA	Western Australia	temperate reef	0.5-2 m	crust	amphipod	Allorchestes	compressa	NA	NA	NA	NA	mixed algal diet	macro	fleshy	Laurencia	brongniartii	125-195 mm total length	NA	NA	NA	NA	2070-2100	NA	IPCC 2007	CO2 controller (Aquatronica)	heater	Y	50 L	NA	5	NA	gradual over 12 hr	gradual over 12 hr	NA	14	NA	14	NA	dishes	NA	ambient	ambient	6
102	C. M. Phelps, M. C. Boyce, M. J. Huggett, Future climate change scenarios differentially affect three abundant algal species in southwestern Australia. Marine Environmental Research 126, 69–80 (2017).	lab	herbivory	NA	res	NA	Western Australia	temperate reef	0.5-2 m	moll	snail	Strigosella lepida or Thalotia conica	NA	5-6 mm shell base diameter	NA	NA	NA	NA	macro	fleshy	Sargassum	linearifolium	250-530 mm total length	NA	NA	NA	NA	2070-2100	NA	IPCC 2007	CO2 controller (Aquatronica)	heater	Y	50 L	NA	5	NA	gradual over 12 hr	gradual over 12 hr	NA	14	NA	14	NA	dishes	NA	ambient	ambient	1
102	C. M. Phelps, M. C. Boyce, M. J. Huggett, Future climate change scenarios differentially affect three abundant algal species in southwestern Australia. Marine Environmental Research 126, 69–80 (2017).	lab	herbivory	NA	res	NA	Western Australia	temperate reef	0.5-2 m	moll	snail	Strigosella lepida or Thalotia conica	NA	5-6 mm shell base diameter	NA	NA	NA	NA	macro	fleshy	Laurencia	brongniartii	125-195 mm total length	NA	NA	NA	NA	2070-2100	NA	IPCC 2007	CO2 controller (Aquatronica)	heater	Y	50 L	NA	5	NA	gradual over 12 hr	gradual over 12 hr	NA	14	NA	14	NA	dishes	NA	ambient	ambient	1
102	C. M. Phelps, M. C. Boyce, M. J. Huggett, Future climate change scenarios differentially affect three abundant algal species in southwestern Australia. Marine Environmental Research 126, 69–80 (2017).	lab	herbivory	NA	res	NA	Western Australia	temperate reef	0.5-2 m	crust	amphipod	Allorchestes	compressa	NA	NA	NA	NA	mixed algal diet	macro	fleshy	Sargassum	linearifolium	250-530 mm total length	NA	NA	NA	NA	2070-2100	NA	IPCC 2007	CO2 controller (Aquatronica)	heater	Y	50 L	NA	5	NA	gradual over 12 hr	gradual over 12 hr	NA	14	NA	14	NA	dishes	NA	ambient	ambient	6
102	C. M. Phelps, M. C. Boyce, M. J. Huggett, Future climate change scenarios differentially affect three abundant algal species in southwestern Australia. Marine Environmental Research 126, 69–80 (2017).	lab	herbivory	NA	res	NA	Western Australia	temperate reef	0.5-2 m	crust	amphipod	Allorchestes	compressa	NA	NA	NA	NA	mixed algal diet	macro	kelp	Ecklonia	radiata	250-530 mm total length	NA	NA	NA	NA	2070-2100	NA	IPCC 2007	CO2 controller (Aquatronica)	heater	Y	50 L	NA	5	NA	gradual over 12 hr	gradual over 12 hr	NA	14	NA	14	NA	dishes	NA	ambient	ambient	6
102	C. M. Phelps, M. C. Boyce, M. J. Huggett, Future climate change scenarios differentially affect three abundant algal species in southwestern Australia. Marine Environmental Research 126, 69–80 (2017).	lab	herbivory	NA	res	NA	Western Australia	temperate reef	0.5-2 m	crust	amphipod	Allorchestes	compressa	NA	NA	NA	NA	mixed algal diet	macro	fleshy	Laurencia	brongniartii	125-195 mm total length	NA	NA	NA	NA	2070-2100	NA	IPCC 2007	CO2 controller (Aquatronica)	heater	Y	50 L	NA	5	NA	gradual over 12 hr	gradual over 12 hr	NA	14	NA	14	NA	dishes	NA	ambient	ambient	6
102	C. M. Phelps, M. C. Boyce, M. J. Huggett, Future climate change scenarios differentially affect three abundant algal species in southwestern Australia. Marine Environmental Research 126, 69–80 (2017).	lab	herbivory	NA	res	NA	Western Australia	temperate reef	0.5-2 m	moll	snail	Strigosella lepida or Thalotia conica	lepida	5-6 mm shell base diameter	NA	NA	NA	NA	macro	fleshy	Sargassum	linearifolium	250-530 mm total length	NA	NA	NA	NA	2070-2100	NA	IPCC 2007	CO2 controller (Aquatronica)	heater	Y	50 L	NA	5	NA	gradual over 12 hr	gradual over 12 hr	NA	14	NA	14	NA	dishes	NA	ambient	ambient	1
102	C. M. Phelps, M. C. Boyce, M. J. Huggett, Future climate change scenarios differentially affect three abundant algal species in southwestern Australia. Marine Environmental Research 126, 69–80 (2017).	lab	herbivory	NA	res	NA	Western Australia	temperate reef	0.5-2 m	moll	snail	Strigosella lepida or Thalotia conica	lepida	5-6 mm shell base diameter	NA	NA	NA	NA	macro	kelp	Ecklonia	radiata	250-530 mm total length	NA	NA	NA	NA	2070-2100	NA	IPCC 2007	CO2 controller (Aquatronica)	heater	Y	50 L	NA	5	NA	gradual over 12 hr	gradual over 12 hr	NA	14	NA	14	NA	dishes	NA	ambient	ambient	1
102	C. M. Phelps, M. C. Boyce, M. J. Huggett, Future climate change scenarios differentially affect three abundant algal species in southwestern Australia. Marine Environmental Research 126, 69–80 (2017).	lab	herbivory	NA	res	NA	Western Australia	temperate reef	0.5-2 m	moll	snail	Strigosella lepida or Thalotia conica	lepida	5-6 mm shell base diameter	NA	NA	NA	NA	macro	fleshy	Laurencia	brongniartii	125-195 mm total length	NA	NA	NA	NA	2070-2100	NA	IPCC 2007	CO2 controller (Aquatronica)	heater	Y	50 L	NA	5	NA	gradual over 12 hr	gradual over 12 hr	NA	14	NA	14	NA	dishes	NA	ambient	ambient	1
102	C. M. Phelps, M. C. Boyce, M. J. Huggett, Future climate change scenarios differentially affect three abundant algal species in southwestern Australia. Marine Environmental Research 126, 69–80 (2017).	lab	herbivory	NA	res	NA	Western Australia	temperate reef	0.5-2 m	crust	amphipod	Allorchestes	compressa	NA	NA	NA	NA	mixed algal diet	macro	fleshy	Sargassum	linearifolium	250-530 mm total length	NA	NA	NA	NA	2070-2100	NA	IPCC 2007	CO2 controller (Aquatronica)	heater	Y	50 L	NA	5	NA	gradual over 12 hr	gradual over 12 hr	NA	14	NA	14	NA	dishes	NA	ambient	ambient	6
102	C. M. Phelps, M. C. Boyce, M. J. Huggett, Future climate change scenarios differentially affect three abundant algal species in southwestern Australia. Marine Environmental Research 126, 69–80 (2017).	lab	herbivory	NA	res	NA	Western Australia	temperate reef	0.5-2 m	crust	amphipod	Allorchestes	compressa	NA	NA	NA	NA	mixed algal diet	macro	kelp	Ecklonia	radiata	250-530 mm total length	NA	NA	NA	NA	2070-2100	NA	IPCC 2007	CO2 controller (Aquatronica)	heater	Y	50 L	NA	5	NA	gradual over 12 hr	gradual over 12 hr	NA	14	NA	14	NA	dishes	NA	ambient	ambient	6
102	C. M. Phelps, M. C. Boyce, M. J. Huggett, Future climate change scenarios differentially affect three abundant algal species in southwestern Australia. Marine Environmental Research 126, 69–80 (2017).	lab	herbivory	NA	res	NA	Western Australia	temperate reef	0.5-2 m	crust	amphipod	Allorchestes	compressa	NA	NA	NA	NA	mixed algal diet	macro	fleshy	Laurencia	brongniartii	125-195 mm total length	NA	NA	NA	NA	2070-2100	NA	IPCC 2007	CO2 controller (Aquatronica)	heater	Y	50 L	NA	5	NA	gradual over 12 hr	gradual over 12 hr	NA	14	NA	14	NA	dishes	NA	ambient	ambient	6
102	C. M. Phelps, M. C. Boyce, M. J. Huggett, Future climate change scenarios differentially affect three abundant algal species in southwestern Australia. Marine Environmental Research 126, 69–80 (2017).	lab	herbivory	NA	res	NA	Western Australia	temperate reef	0.5-2 m	moll	snail	Strigosella lepida or Thalotia conica	lepida	5-6 mm shell base diameter	NA	NA	NA	NA	macro	fleshy	Sargassum	linearifolium	250-530 mm total length	NA	NA	NA	NA	2070-2100	NA	IPCC 2007	CO2 controller (Aquatronica)	heater	Y	50 L	NA	5	NA	gradual over 12 hr	gradual over 12 hr	NA	14	NA	14	NA	dishes	NA	ambient	ambient	1
102	C. M. Phelps, M. C. Boyce, M. J. Huggett, Future climate change scenarios differentially affect three abundant algal species in southwestern Australia. Marine Environmental Research 126, 69–80 (2017).	lab	herbivory	NA	res	NA	Western Australia	temperate reef	0.5-2 m	moll	snail	Strigosella lepida or Thalotia conica	lepida	5-6 mm shell base diameter	NA	NA	NA	NA	macro	fleshy	Laurencia	brongniartii	125-195 mm total length	NA	NA	NA	NA	2070-2100	NA	IPCC 2007	CO2 controller (Aquatronica)	heater	Y	50 L	NA	5	NA	gradual over 12 hr	gradual over 12 hr	NA	14	NA	14	NA	dishes	NA	ambient	ambient	1
103	S. Pincebourde, E. Sanford, J. Casas, B. Helmuth, Temporal coincidence of environmental stress events modulates predation rates. Ecology Letters 15, 680–688 (2012).	lab	predation	NA	both	NA	Bodega Marine Reserve, CA	intertidal	intertidal	echin	seastar	Pisaster	ochraceus	205.7 ± 49.1 g (SD) wet body mass	NA	NA	NA	NA	moll	mussel	Mytilus	californianus	49 ± 4.3 mm (SD) shell length	juv	juv	NA	NA	NA	NA	NA	NA	chiller, heater	NA	75 L	4 pred, 48 prey	3	NA	NA	7 days prior at BTi=13C and BTe=15C	NA	20	20	20	NA	NA	NA	NA	NA	NA
104	J. C. A. Pistevos, I. Nagelkerken, T. Rossi, M. Olmos, S. D. Connell, Ocean acidification and global warming impair shark hunting behaviour and growth. Scientific Reports 5, 16293 (2015).	mesocosm	predation	NA	cons	NA	Gulf St. Vincent, South Australia	subtidal	NA	fish	shark	Heterodontus	portusjacksoni	NA	juv	juv	NA	ad libitum mussel and prawn meat	feed	mussels and prawn meat	NA	NA	NA	NA	NA	NA	NA	2100	NA	NA	bubbling	chiller, heater in water bath	Y	eggs: 40 L, juv: 100 or 150 L	1 to 8 or 1 to 4	4	NA	NA	steady increase by 1°C over 7 days	NA	eggs: 108 to 143, juv: min 60	NA	NA	Y	NA	NA	treatment	treatment	1 to 8
104	J. C. A. Pistevos, I. Nagelkerken, T. Rossi, M. Olmos, S. D. Connell, Ocean acidification and global warming impair shark hunting behaviour and growth. Scientific Reports 5, 16293 (2015).	mesocosm	predation	NA	cons	NA	Gulf St. Vincent, South Australia	subtidal	NA	fish	shark	Heterodontus	portusjacksoni	NA	juv	juv	NA	ad libitum mussel and prawn meat	feed	mussels and prawn meat	NA	NA	NA	NA	NA	NA	NA	2100	NA	NA	bubbling	chiller, heater in water bath	Y	eggs: 40 L, juv: 100 or 150 L	1 to 8 or 1 to 4	4	NA	NA	steady increase by 1°C over 7 days	NA	eggs: 108 to 143, juv: min 60	NA	NA	Y	NA	NA	treatment	treatment	1 to 8
104	J. C. A. Pistevos, I. Nagelkerken, T. Rossi, M. Olmos, S. D. Connell, Ocean acidification and global warming impair shark hunting behaviour and growth. Scientific Reports 5, 16293 (2015).	mesocosm	predation	NA	cons	NA	Gulf St. Vincent, South Australia	subtidal	NA	fish	shark	Heterodontus	portusjacksoni	NA	juv	juv	NA	ad libitum mussel and prawn meat	feed	mussels and prawn meat	NA	NA	NA	NA	NA	NA	NA	2100	NA	NA	bubbling	chiller, heater in water bath	Y	eggs: 40 L, juv: 100 or 150 L	1 to 8 or 1 to 4	4	NA	NA	steady increase by 1°C over 7 days	NA	eggs: 108 to 143, juv: min 60	NA	NA	Y	NA	NA	treatment	treatment	1 to 8
105	A. G. B. Poore, et al., Direct and indirect effects of ocean acidification and warming on a marine plant–herbivore interaction. Oecologia 173, 1113–1124 (2013).	lab	herbivory	NA	res	NA	Charlesworth Bay, Coffs Harbour, New South Wales, Australia	macroalgal bed	1-3 m	crust	amphipod	Peramphithoe	parmerong	NA	NA	NA	NA	NA	macro	fleshy	Sargassum	linearifolium	NA	apical fronds	NA	NA	NA	2070-2100	NA	IPCC 2007, Caldeira and Wickett 2005, Doney et al. 2009, Hobday and Lough 2011	bubbling	heater	Y	NA	NA	NA	NA	NA	NA	NA	14	NA	14	NA	50 mL	NA	treatment	treatment	1
105	A. G. B. Poore, et al., Direct and indirect effects of ocean acidification and warming on a marine plant–herbivore interaction. Oecologia 173, 1113–1124 (2013).	lab	herbivory	NA	res	NA	Charlesworth Bay, Coffs Harbour, New South Wales, Australia	macroalgal bed	1-3 m	crust	amphipod	Peramphithoe	parmerong	NA	NA	NA	NA	NA	macro	fleshy	Sargassum	linearifolium	NA	apical fronds	NA	NA	NA	2070-2100	NA	IPCC 2007, Caldeira and Wickett 2005, Doney et al. 2009, Hobday and Lough 2011	bubbling	heater	Y	NA	NA	NA	NA	NA	NA	NA	14	NA	14	NA	50 mL	NA	treatment	treatment	1
105	A. G. B. Poore, et al., Direct and indirect effects of ocean acidification and warming on a marine plant–herbivore interaction. Oecologia 173, 1113–1124 (2013).	lab	herbivory	NA	res	NA	Charlesworth Bay, Coffs Harbour, New South Wales, Australia	macroalgal bed	1-3 m	crust	amphipod	Peramphithoe	parmerong	NA	NA	NA	NA	NA	macro	fleshy	Sargassum	linearifolium	NA	apical fronds	NA	NA	NA	2070-2100	NA	IPCC 2007, Caldeira and Wickett 2005, Doney et al. 2009, Hobday and Lough 2011	bubbling	heater	Y	NA	NA	NA	NA	NA	NA	NA	14	NA	14	NA	50 mL	NA	treatment	treatment	1
106	A. G. B. Poore, S. E. Graham, M. Byrne, S. A. Dworjanyn, Effects of ocean warming and lowered pH on algal growth and palatability to a grazing gastropod. Marine Biology 163 (2016).	lab	herbivory	NA	res	NA	Charlesworth Bay and Mutton Bird Island, South Australia	intertidal/subtidal	intertidal to 1–2 m at low tide	moll	snail	Phasianotrochus	eximius	NA	NA	NA	NA	mixed diet of local seaweeds	macro	fleshy	Dictyopteris	acrostichoides	NA	apical fronds	NA	NA	NA	2100	business-as-usual ARS scenario	IPCC 2013	bubbling	heater	Y	NA	NA	NA	NA	NA	NA	NA	14	NA	14	NA	50 mL	NA	ambient	ambient	1
106	A. G. B. Poore, S. E. Graham, M. Byrne, S. A. Dworjanyn, Effects of ocean warming and lowered pH on algal growth and palatability to a grazing gastropod. Marine Biology 163 (2016).	lab	herbivory	NA	res	NA	Charlesworth Bay and Mutton Bird Island, South Australia	intertidal/subtidal	intertidal to 1–2 m at low tide	moll	snail	Phasianotrochus	eximius	NA	NA	NA	NA	mixed diet of local seaweeds	macro	fleshy	Dictyopteris	acrostichoides	NA	apical fronds	NA	NA	NA	2100	business-as-usual ARS scenario	IPCC 2013	bubbling	heater	Y	NA	NA	NA	NA	NA	NA	NA	14	NA	14	NA	50 mL	NA	ambient	ambient	1
106	A. G. B. Poore, S. E. Graham, M. Byrne, S. A. Dworjanyn, Effects of ocean warming and lowered pH on algal growth and palatability to a grazing gastropod. Marine Biology 163 (2016).	lab	herbivory	NA	res	NA	Charlesworth Bay and Mutton Bird Island, South Australia	intertidal/subtidal	intertidal to 1–2 m at low tide	moll	snail	Phasianotrochus	eximius	NA	NA	NA	NA	mixed diet of local seaweeds	macro	fleshy	Dictyopteris	acrostichoides	NA	apical fronds	NA	NA	NA	2100	business-as-usual ARS scenario	IPCC 2013	bubbling	heater	Y	NA	NA	NA	NA	NA	NA	NA	14	NA	14	NA	50 mL	NA	ambient	ambient	1
106	A. G. B. Poore, S. E. Graham, M. Byrne, S. A. Dworjanyn, Effects of ocean warming and lowered pH on algal growth and palatability to a grazing gastropod. Marine Biology 163 (2016).	lab	herbivory	NA	res	NA	Charlesworth Bay and Mutton Bird Island, South Australia	intertidal/subtidal	intertidal to 1–2 m at low tide	moll	snail	Phasianotrochus	eximius	NA	NA	NA	NA	mixed diet of local seaweeds	macro	fleshy	Dictyopteris	acrostichoides	NA	apical fronds	NA	NA	NA	2100	business-as-usual ARS scenario	IPCC 2013	bubbling	heater	Y	NA	NA	NA	NA	NA	NA	NA	14	NA	14	NA	50 mL	NA	ambient	ambient	1
106	A. G. B. Poore, S. E. Graham, M. Byrne, S. A. Dworjanyn, Effects of ocean warming and lowered pH on algal growth and palatability to a grazing gastropod. Marine Biology 163 (2016).	lab	herbivory	NA	res	NA	Charlesworth Bay and Mutton Bird Island, South Australia	intertidal/subtidal	intertidal to 1–2 m at low tide	moll	snail	Phasianotrochus	eximius	NA	NA	NA	NA	mixed diet of local seaweeds	algae	algae	Dictyopteris	acrostichoides	NA	apical fronds	NA	NA	NA	2100	business-as-usual ARS scenario	IPCC 2013	bubbling	heater	Y	NA	NA	NA	NA	NA	NA	NA	14	NA	NA	NA	50 mL	NA	ambient	ambient	1
106	A. G. B. Poore, S. E. Graham, M. Byrne, S. A. Dworjanyn, Effects of ocean warming and lowered pH on algal growth and palatability to a grazing gastropod. Marine Biology 163 (2016).	lab	herbivory	NA	res	NA	Charlesworth Bay and Mutton Bird Island, South Australia	intertidal/subtidal	intertidal to 1–2 m at low tide	moll	snail	Phasianotrochus	eximius	NA	NA	NA	NA	mixed diet of local seaweeds	macro	fleshy	Pterocladia	capillacea	NA	apical fronds	NA	NA	NA	2100	business-as-usual ARS scenario	IPCC 2013	bubbling	heater	Y	NA	NA	NA	NA	NA	NA	NA	14	NA	14	NA	50 mL	NA	ambient	ambient	1
106	A. G. B. Poore, S. E. Graham, M. Byrne, S. A. Dworjanyn, Effects of ocean warming and lowered pH on algal growth and palatability to a grazing gastropod. Marine Biology 163 (2016).	lab	herbivory	NA	res	NA	Charlesworth Bay and Mutton Bird Island, South Australia	intertidal/subtidal	intertidal to 1–2 m at low tide	moll	snail	Phasianotrochus	eximius	NA	NA	NA	NA	mixed diet of local seaweeds	macro	fleshy	Pterocladia	capillacea	NA	apical fronds	NA	NA	NA	2100	business-as-usual ARS scenario	IPCC 2013	bubbling	heater	Y	NA	NA	NA	NA	NA	NA	NA	14	NA	14	NA	50 mL	NA	ambient	ambient	1
106	A. G. B. Poore, S. E. Graham, M. Byrne, S. A. Dworjanyn, Effects of ocean warming and lowered pH on algal growth and palatability to a grazing gastropod. Marine Biology 163 (2016).	lab	herbivory	NA	res	NA	Charlesworth Bay and Mutton Bird Island, South Australia	intertidal/subtidal	intertidal to 1–2 m at low tide	moll	snail	Phasianotrochus	eximius	NA	NA	NA	NA	mixed diet of local seaweeds	macro	fleshy	Pterocladia	capillacea	NA	apical fronds	NA	NA	NA	2100	business-as-usual ARS scenario	IPCC 2013	bubbling	heater	Y	NA	NA	NA	NA	NA	NA	NA	14	NA	14	NA	50 mL	NA	ambient	ambient	1
106	A. G. B. Poore, S. E. Graham, M. Byrne, S. A. Dworjanyn, Effects of ocean warming and lowered pH on algal growth and palatability to a grazing gastropod. Marine Biology 163 (2016).	lab	herbivory	NA	res	NA	Charlesworth Bay and Mutton Bird Island, South Australia	intertidal/subtidal	intertidal to 1–2 m at low tide	moll	snail	Phasianotrochus	eximius	NA	NA	NA	NA	mixed diet of local seaweeds	macro	fleshy	Pterocladia	capillacea	NA	apical fronds	NA	NA	NA	2100	business-as-usual ARS scenario	IPCC 2013	bubbling	heater	Y	NA	NA	NA	NA	NA	NA	NA	14	NA	14	NA	50 mL	NA	ambient	ambient	1
106	A. G. B. Poore, S. E. Graham, M. Byrne, S. A. Dworjanyn, Effects of ocean warming and lowered pH on algal growth and palatability to a grazing gastropod. Marine Biology 163 (2016).	lab	herbivory	NA	res	NA	Charlesworth Bay and Mutton Bird Island, South Australia	intertidal/subtidal	intertidal to 1–2 m at low tide	moll	snail	Phasianotrochus	eximius	NA	NA	NA	NA	mixed diet of local seaweeds	algae	algae	Pterocladia	capillacea	NA	apical fronds	NA	NA	NA	2100	business-as-usual ARS scenario	IPCC 2013	bubbling	heater	Y	NA	NA	NA	NA	NA	NA	NA	14	NA	NA	NA	50 mL	NA	ambient	ambient	1
106	A. G. B. Poore, S. E. Graham, M. Byrne, S. A. Dworjanyn, Effects of ocean warming and lowered pH on algal growth and palatability to a grazing gastropod. Marine Biology 163 (2016).	lab	herbivory	NA	res	NA	Charlesworth Bay and Mutton Bird Island, South Australia	intertidal/subtidal	intertidal to 1–2 m at low tide	moll	snail	Phasianotrochus	eximius	NA	NA	NA	NA	mixed diet of local seaweeds	macro	fleshy	Halopeltis	australis	NA	apical fronds	NA	NA	NA	2100	business-as-usual ARS scenario	IPCC 2013	bubbling	heater	Y	NA	NA	NA	NA	NA	NA	NA	14	NA	14	NA	50 mL	NA	ambient	ambient	1
106	A. G. B. Poore, S. E. Graham, M. Byrne, S. A. Dworjanyn, Effects of ocean warming and lowered pH on algal growth and palatability to a grazing gastropod. Marine Biology 163 (2016).	lab	herbivory	NA	res	NA	Charlesworth Bay and Mutton Bird Island, South Australia	intertidal/subtidal	intertidal to 1–2 m at low tide	moll	snail	Phasianotrochus	eximius	NA	NA	NA	NA	mixed diet of local seaweeds	macro	fleshy	Halopeltis	australis	NA	apical fronds	NA	NA	NA	2100	business-as-usual ARS scenario	IPCC 2013	bubbling	heater	Y	NA	NA	NA	NA	NA	NA	NA	14	NA	14	NA	50 mL	NA	ambient	ambient	1
106	A. G. B. Poore, S. E. Graham, M. Byrne, S. A. Dworjanyn, Effects of ocean warming and lowered pH on algal growth and palatability to a grazing gastropod. Marine Biology 163 (2016).	lab	herbivory	NA	res	NA	Charlesworth Bay and Mutton Bird Island, South Australia	intertidal/subtidal	intertidal to 1–2 m at low tide	moll	snail	Phasianotrochus	eximius	NA	NA	NA	NA	mixed diet of local seaweeds	macro	fleshy	Halopeltis	australis	NA	apical fronds	NA	NA	NA	2100	business-as-usual ARS scenario	IPCC 2013	bubbling	heater	Y	NA	NA	NA	NA	NA	NA	NA	14	NA	14	NA	50 mL	NA	ambient	ambient	1
106	A. G. B. Poore, S. E. Graham, M. Byrne, S. A. Dworjanyn, Effects of ocean warming and lowered pH on algal growth and palatability to a grazing gastropod. Marine Biology 163 (2016).	lab	herbivory	NA	res	NA	Charlesworth Bay and Mutton Bird Island, South Australia	intertidal/subtidal	intertidal to 1–2 m at low tide	moll	snail	Phasianotrochus	eximius	NA	NA	NA	NA	mixed diet of local seaweeds	macro	fleshy	Halopeltis	australis	NA	apical fronds	NA	NA	NA	2100	business-as-usual ARS scenario	IPCC 2013	bubbling	heater	Y	NA	NA	NA	NA	NA	NA	NA	14	NA	14	NA	50 mL	NA	ambient	ambient	1
106	A. G. B. Poore, S. E. Graham, M. Byrne, S. A. Dworjanyn, Effects of ocean warming and lowered pH on algal growth and palatability to a grazing gastropod. Marine Biology 163 (2016).	lab	herbivory	NA	res	NA	Charlesworth Bay and Mutton Bird Island, South Australia	intertidal/subtidal	intertidal to 1–2 m at low tide	moll	snail	Phasianotrochus	eximius	NA	NA	NA	NA	mixed diet of local seaweeds	algae	algae	Halopeltis	australis	NA	apical fronds	NA	NA	NA	2100	business-as-usual ARS scenario	IPCC 2013	bubbling	heater	Y	NA	NA	NA	NA	NA	NA	NA	14	NA	NA	NA	50 mL	NA	ambient	ambient	1
106	A. G. B. Poore, S. E. Graham, M. Byrne, S. A. Dworjanyn, Effects of ocean warming and lowered pH on algal growth and palatability to a grazing gastropod. Marine Biology 163 (2016).	lab	herbivory	NA	res	NA	Charlesworth Bay and Mutton Bird Island, South Australia	intertidal/subtidal	intertidal to 1–2 m at low tide	moll	snail	Phasianotrochus	eximius	NA	NA	NA	NA	mixed diet of local seaweeds	macro	fleshy	Dilophus	intermedia	NA	apical fronds	NA	NA	NA	2100	business-as-usual ARS scenario	IPCC 2013	bubbling	heater	Y	NA	NA	NA	NA	NA	NA	NA	14	NA	14	NA	50 mL	NA	ambient	ambient	1
106	A. G. B. Poore, S. E. Graham, M. Byrne, S. A. Dworjanyn, Effects of ocean warming and lowered pH on algal growth and palatability to a grazing gastropod. Marine Biology 163 (2016).	lab	herbivory	NA	res	NA	Charlesworth Bay and Mutton Bird Island, South Australia	intertidal/subtidal	intertidal to 1–2 m at low tide	moll	snail	Phasianotrochus	eximius	NA	NA	NA	NA	mixed diet of local seaweeds	macro	fleshy	Dilophus	intermedia	NA	apical fronds	NA	NA	NA	2100	business-as-usual ARS scenario	IPCC 2013	bubbling	heater	Y	NA	NA	NA	NA	NA	NA	NA	14	NA	14	NA	50 mL	NA	ambient	ambient	1
106	A. G. B. Poore, S. E. Graham, M. Byrne, S. A. Dworjanyn, Effects of ocean warming and lowered pH on algal growth and palatability to a grazing gastropod. Marine Biology 163 (2016).	lab	herbivory	NA	res	NA	Charlesworth Bay and Mutton Bird Island, South Australia	intertidal/subtidal	intertidal to 1–2 m at low tide	moll	snail	Phasianotrochus	eximius	NA	NA	NA	NA	mixed diet of local seaweeds	macro	fleshy	Dilophus	intermedia	NA	apical fronds	NA	NA	NA	2100	business-as-usual ARS scenario	IPCC 2013	bubbling	heater	Y	NA	NA	NA	NA	NA	NA	NA	14	NA	14	NA	50 mL	NA	ambient	ambient	1
106	A. G. B. Poore, S. E. Graham, M. Byrne, S. A. Dworjanyn, Effects of ocean warming and lowered pH on algal growth and palatability to a grazing gastropod. Marine Biology 163 (2016).	lab	herbivory	NA	res	NA	Charlesworth Bay and Mutton Bird Island, South Australia	intertidal/subtidal	intertidal to 1–2 m at low tide	moll	snail	Phasianotrochus	eximius	NA	NA	NA	NA	mixed diet of local seaweeds	macro	fleshy	Dilophus	intermedia	NA	apical fronds	NA	NA	NA	2100	business-as-usual ARS scenario	IPCC 2013	bubbling	heater	Y	NA	NA	NA	NA	NA	NA	NA	14	NA	14	NA	50 mL	NA	ambient	ambient	1
106	A. G. B. Poore, S. E. Graham, M. Byrne, S. A. Dworjanyn, Effects of ocean warming and lowered pH on algal growth and palatability to a grazing gastropod. Marine Biology 163 (2016).	lab	herbivory	NA	res	NA	Charlesworth Bay and Mutton Bird Island, South Australia	intertidal/subtidal	intertidal to 1–2 m at low tide	moll	snail	Phasianotrochus	eximius	NA	NA	NA	NA	mixed diet of local seaweeds	algae	algae	Dilophus	intermedia	NA	apical fronds	NA	NA	NA	2100	business-as-usual ARS scenario	IPCC 2013	bubbling	heater	Y	NA	NA	NA	NA	NA	NA	NA	14	NA	NA	NA	50 mL	NA	ambient	ambient	1
106	A. G. B. Poore, S. E. Graham, M. Byrne, S. A. Dworjanyn, Effects of ocean warming and lowered pH on algal growth and palatability to a grazing gastropod. Marine Biology 163 (2016).	lab	herbivory	NA	res	NA	Charlesworth Bay and Mutton Bird Island, South Australia	intertidal/subtidal	intertidal to 1–2 m at low tide	moll	snail	Phasianotrochus	eximius	NA	NA	NA	NA	mixed diet of local seaweeds	macro	fleshy	Zonaria	diesingiana	NA	apical fronds	NA	NA	NA	2100	business-as-usual ARS scenario	IPCC 2013	bubbling	heater	Y	NA	NA	NA	NA	NA	NA	NA	14	NA	14	NA	50 mL	NA	ambient	ambient	1
106	A. G. B. Poore, S. E. Graham, M. Byrne, S. A. Dworjanyn, Effects of ocean warming and lowered pH on algal growth and palatability to a grazing gastropod. Marine Biology 163 (2016).	lab	herbivory	NA	res	NA	Charlesworth Bay and Mutton Bird Island, South Australia	intertidal/subtidal	intertidal to 1–2 m at low tide	moll	snail	Phasianotrochus	eximius	NA	NA	NA	NA	mixed diet of local seaweeds	macro	fleshy	Zonaria	diesingiana	NA	apical fronds	NA	NA	NA	2100	business-as-usual ARS scenario	IPCC 2013	bubbling	heater	Y	NA	NA	NA	NA	NA	NA	NA	14	NA	14	NA	50 mL	NA	ambient	ambient	1
106	A. G. B. Poore, S. E. Graham, M. Byrne, S. A. Dworjanyn, Effects of ocean warming and lowered pH on algal growth and palatability to a grazing gastropod. Marine Biology 163 (2016).	lab	herbivory	NA	res	NA	Charlesworth Bay and Mutton Bird Island, South Australia	intertidal/subtidal	intertidal to 1–2 m at low tide	moll	snail	Phasianotrochus	eximius	NA	NA	NA	NA	mixed diet of local seaweeds	macro	fleshy	Zonaria	diesingiana	NA	apical fronds	NA	NA	NA	2100	business-as-usual ARS scenario	IPCC 2013	bubbling	heater	Y	NA	NA	NA	NA	NA	NA	NA	14	NA	14	NA	50 mL	NA	ambient	ambient	1
106	A. G. B. Poore, S. E. Graham, M. Byrne, S. A. Dworjanyn, Effects of ocean warming and lowered pH on algal growth and palatability to a grazing gastropod. Marine Biology 163 (2016).	lab	herbivory	NA	res	NA	Charlesworth Bay and Mutton Bird Island, South Australia	intertidal/subtidal	intertidal to 1–2 m at low tide	moll	snail	Phasianotrochus	eximius	NA	NA	NA	NA	mixed diet of local seaweeds	macro	fleshy	Zonaria	diesingiana	NA	apical fronds	NA	NA	NA	2100	business-as-usual ARS scenario	IPCC 2013	bubbling	heater	Y	NA	NA	NA	NA	NA	NA	NA	14	NA	14	NA	50 mL	NA	ambient	ambient	1
106	A. G. B. Poore, S. E. Graham, M. Byrne, S. A. Dworjanyn, Effects of ocean warming and lowered pH on algal growth and palatability to a grazing gastropod. Marine Biology 163 (2016).	lab	herbivory	NA	res	NA	Charlesworth Bay and Mutton Bird Island, South Australia	intertidal/subtidal	intertidal to 1–2 m at low tide	moll	snail	Phasianotrochus	eximius	NA	NA	NA	NA	mixed diet of local seaweeds	algae	algae	Zonaria	diesingiana	NA	apical fronds	NA	NA	NA	2100	business-as-usual ARS scenario	IPCC 2013	bubbling	heater	Y	NA	NA	NA	NA	NA	NA	NA	14	NA	NA	NA	50 mL	NA	ambient	ambient	1
106	A. G. B. Poore, S. E. Graham, M. Byrne, S. A. Dworjanyn, Effects of ocean warming and lowered pH on algal growth and palatability to a grazing gastropod. Marine Biology 163 (2016).	lab	herbivory	NA	res	NA	Charlesworth Bay and Mutton Bird Island, South Australia	intertidal/subtidal	intertidal to 1–2 m at low tide	moll	snail	Phasianotrochus	eximius	NA	NA	NA	NA	mixed diet of local seaweeds	macro	fleshy	Sargassum	vestitum	NA	apical fronds	NA	NA	NA	2100	business-as-usual ARS scenario	IPCC 2013	bubbling	heater	Y	NA	NA	NA	NA	NA	NA	NA	14	NA	14	NA	50 mL	NA	ambient	ambient	1
106	A. G. B. Poore, S. E. Graham, M. Byrne, S. A. Dworjanyn, Effects of ocean warming and lowered pH on algal growth and palatability to a grazing gastropod. Marine Biology 163 (2016).	lab	herbivory	NA	res	NA	Charlesworth Bay and Mutton Bird Island, South Australia	intertidal/subtidal	intertidal to 1–2 m at low tide	moll	snail	Phasianotrochus	eximius	NA	NA	NA	NA	mixed diet of local seaweeds	macro	fleshy	Sargassum	vestitum	NA	apical fronds	NA	NA	NA	2100	business-as-usual ARS scenario	IPCC 2013	bubbling	heater	Y	NA	NA	NA	NA	NA	NA	NA	14	NA	14	NA	50 mL	NA	ambient	ambient	1
106	A. G. B. Poore, S. E. Graham, M. Byrne, S. A. Dworjanyn, Effects of ocean warming and lowered pH on algal growth and palatability to a grazing gastropod. Marine Biology 163 (2016).	lab	herbivory	NA	res	NA	Charlesworth Bay and Mutton Bird Island, South Australia	intertidal/subtidal	intertidal to 1–2 m at low tide	moll	snail	Phasianotrochus	eximius	NA	NA	NA	NA	mixed diet of local seaweeds	macro	fleshy	Sargassum	vestitum	NA	apical fronds	NA	NA	NA	2100	business-as-usual ARS scenario	IPCC 2013	bubbling	heater	Y	NA	NA	NA	NA	NA	NA	NA	14	NA	14	NA	50 mL	NA	ambient	ambient	1
106	A. G. B. Poore, S. E. Graham, M. Byrne, S. A. Dworjanyn, Effects of ocean warming and lowered pH on algal growth and palatability to a grazing gastropod. Marine Biology 163 (2016).	lab	herbivory	NA	res	NA	Charlesworth Bay and Mutton Bird Island, South Australia	intertidal/subtidal	intertidal to 1–2 m at low tide	moll	snail	Phasianotrochus	eximius	NA	NA	NA	NA	mixed diet of local seaweeds	macro	fleshy	Sargassum	vestitum	NA	apical fronds	NA	NA	NA	2100	business-as-usual ARS scenario	IPCC 2013	bubbling	heater	Y	NA	NA	NA	NA	NA	NA	NA	14	NA	14	NA	50 mL	NA	ambient	ambient	1
106	A. G. B. Poore, S. E. Graham, M. Byrne, S. A. Dworjanyn, Effects of ocean warming and lowered pH on algal growth and palatability to a grazing gastropod. Marine Biology 163 (2016).	lab	herbivory	NA	res	NA	Charlesworth Bay and Mutton Bird Island, South Australia	intertidal/subtidal	intertidal to 1–2 m at low tide	moll	snail	Phasianotrochus	eximius	NA	NA	NA	NA	mixed diet of local seaweeds	algae	algae	Sargassum	vestitum	NA	apical fronds	NA	NA	NA	2100	business-as-usual ARS scenario	IPCC 2013	bubbling	heater	Y	NA	NA	NA	NA	NA	NA	NA	14	NA	NA	NA	50 mL	NA	ambient	ambient	1
107	E. J. Provost, et al., Climate-driven disparities among ecological interactions threaten kelp forest persistence. Global Change Biology (2016).	mesocosm	predation	NA	both	NA	Coffs Harbour, Eastern Australia	kelp forest	NA	crust	lobster	Sagmariasus	verreauxi	2.24 ± 0.03 kg biomass	adult	adult	NA	ad libitum school whiting and squid tubes	echin	urchin	Centrostephanus	rodgersii	292.6 ± 12.8 g biomass	NA	NA	NA	ad libitum kelp	2081-2100	RCP 8.5	Ciais et al. 2013, Collins et al. 2013	bubbling	chiller, heater	Y	1100 L	3 urchins, 1 lobster	3	NA	NA	NA	NA	14	14	14	Y	NA	NA	treatment	treatment	1
107	E. J. Provost, et al., Climate-driven disparities among ecological interactions threaten kelp forest persistence. Global Change Biology (2016).	mesocosm	predation	NA	both	NA	Coffs Harbour, Eastern Australia	kelp forest	NA	crust	lobster	Sagmariasus	verreauxi	2.24 ± 0.03 kg biomass	adult	adult	NA	ad libitum school whiting and squid tubes	echin	urchin	Centrostephanus	rodgersii	292.6 ± 12.8 g biomass	NA	NA	NA	ad libitum kelp	2081-2100	RCP 8.5	Ciais et al. 2013, Collins et al. 2013	bubbling	chiller, heater	Y	1100 L	4 urchins, 1 lobster	3	NA	NA	NA	NA	23	23	23	Y	NA	NA	treatment	treatment	1
107	E. J. Provost, et al., Climate-driven disparities among ecological interactions threaten kelp forest persistence. Global Change Biology (2016).	mesocosm	predation	NA	both	NA	Coffs Harbour, Eastern Australia	kelp forest	NA	crust	lobster	Sagmariasus	verreauxi	2.24 ± 0.03 kg biomass	adult	adult	NA	ad libitum school whiting and squid tubes	echin	urchin	Centrostephanus	rodgersii	292.6 ± 12.8 g biomass	NA	NA	NA	ad libitum kelp	2081-2100	RCP 8.5	Ciais et al. 2013, Collins et al. 2013	bubbling	chiller, heater	Y	1100 L	3 urchins, 1 lobster	3	NA	NA	NA	NA	14	14	14	Y	NA	NA	treatment	treatment	1
107	E. J. Provost, et al., Climate-driven disparities among ecological interactions threaten kelp forest persistence. Global Change Biology (2016).	mesocosm	predation	NA	both	NA	Coffs Harbour, Eastern Australia	kelp forest	NA	crust	lobster	Sagmariasus	verreauxi	2.24 ± 0.03 kg biomass	adult	adult	NA	ad libitum school whiting and squid tubes	echin	urchin	Centrostephanus	rodgersii	292.6 ± 12.8 g biomass	NA	NA	NA	ad libitum kelp	2081-2100	RCP 8.5	Ciais et al. 2013, Collins et al. 2013	bubbling	chiller, heater	Y	1100 L	4 urchins, 1 lobster	3	NA	NA	NA	NA	23	23	23	Y	NA	NA	treatment	treatment	1
107	E. J. Provost, et al., Climate-driven disparities among ecological interactions threaten kelp forest persistence. Global Change Biology (2016).	mesocosm	predation	NA	both	NA	Coffs Harbour, Eastern Australia	kelp forest	NA	crust	lobster	Sagmariasus	verreauxi	2.24 ± 0.03 kg biomass	adult	adult	NA	ad libitum school whiting and squid tubes	echin	urchin	Centrostephanus	rodgersii	292.6 ± 12.8 g biomass	NA	NA	NA	ad libitum kelp	2081-2100	RCP 8.5	Ciais et al. 2013, Collins et al. 2013	bubbling	chiller, heater	Y	1100 L	3 urchins, 1 lobster	3	NA	NA	NA	NA	14	14	14	Y	NA	NA	treatment	treatment	1
107	E. J. Provost, et al., Climate-driven disparities among ecological interactions threaten kelp forest persistence. Global Change Biology (2016).	mesocosm	predation	NA	both	NA	Coffs Harbour, Eastern Australia	kelp forest	NA	crust	lobster	Sagmariasus	verreauxi	2.24 ± 0.03 kg biomass	adult	adult	NA	ad libitum school whiting and squid tubes	echin	urchin	Centrostephanus	rodgersii	292.6 ± 12.8 g biomass	NA	NA	NA	ad libitum kelp	2081-2100	RCP 8.5	Ciais et al. 2013, Collins et al. 2013	bubbling	chiller, heater	Y	1100 L	4 urchins, 1 lobster	3	NA	NA	NA	NA	23	23	23	Y	NA	NA	treatment	treatment	1
109	S. P. S. Rastrick, et al., Feeding plasticity more than metabolic rate drives the productivity of economically important filter feeders in response to elevated CO2 and reduced salinity. ICES Journal of Marine Science 75, 2117–2128 (2018).	lab	herbivory	NA	cons	NA	Austevoll, Norway	shallow subtidal	NA	ascidian	tunicate	Ciona	intestinalis	3.8±0.1 g FW, 5.0±0.5 cm length	adult	adult	Y	NA	phyto	suspended particles	NA	NA	NA	NA	NA	NA	NA	2100	NA	Caldeira and Wickett 2003	pH 5.5 seawater addition	NA	NA	4 L	5	3	NA	changed over ~6 hr	NA	NA	26	NA	NA	NA	5 x 22 x 10 cm	1 hr	treatment	NA	NA
109	S. P. S. Rastrick, et al., Feeding plasticity more than metabolic rate drives the productivity of economically important filter feeders in response to elevated CO2 and reduced salinity. ICES Journal of Marine Science 75, 2117–2128 (2018).	lab	herbivory	NA	cons	NA	Austevoll, Norway	shallow subtidal	NA	moll	mussel	Mytilus	edulis	16.3±0.6 g FW, 5.0±0.06 cm length	adult	adult	NA	NA	phyto	suspended particles	NA	NA	NA	NA	NA	NA	NA	2100	NA	Caldeira and Wickett 2003	pH 5.5 seawater addition	NA	NA	4 L	3	3	NA	changed over ~6 hr	NA	NA	26	26	NA	NA	3.8 x 19.5 x 8 cm	1 hr	treatment	NA	NA
110	W. A. Rich, et al., Physiological and biochemical responses of a coralline alga and a sea urchin to climate change: Implications for herbivory. Marine Environmental Research 142, 100–107 (2018).	lab	herbivory	NA	both	NA	Florianopolois, Brazil	rocky intertidal	NA	echin	urchin	Echinometra	lucunter	NA	NA	NA	NA	NA	CCA	calc algae	Jania	rubens	NA	NA	NA	NA	NA	2100	NA	Caldeira and Wickett 2005, IPCC 2014	bubbling	chiller, heater	Y	38 L	1	4	NA	NA	gradual increase over 3 days	NA	21	21	21	Y	NA	NA	treatment	treatment	1
110	W. A. Rich, et al., Physiological and biochemical responses of a coralline alga and a sea urchin to climate change: Implications for herbivory. Marine Environmental Research 142, 100–107 (2018).	lab	herbivory	NA	both	NA	Florianopolois, Brazil	rocky intertidal	NA	echin	urchin	Echinometra	lucunter	NA	NA	NA	NA	NA	CCA	calc algae	Jania	rubens	NA	NA	NA	NA	NA	2100	NA	Caldeira and Wickett 2005, IPCC 2014	bubbling	chiller, heater	Y	38 L	1	4	NA	NA	gradual increase over 3 days	NA	21	21	21	Y	NA	NA	treatment	treatment	1
110	W. A. Rich, et al., Physiological and biochemical responses of a coralline alga and a sea urchin to climate change: Implications for herbivory. Marine Environmental Research 142, 100–107 (2018).	lab	herbivory	NA	both	NA	Florianopolois, Brazil	rocky intertidal	NA	echin	urchin	Echinometra	lucunter	NA	NA	NA	NA	NA	CCA	calc algae	Jania	rubens	NA	NA	NA	NA	NA	2100	NA	Caldeira and Wickett 2005, IPCC 2014	bubbling	chiller, heater	Y	38 L	1	4	NA	NA	gradual increase over 3 days	NA	21	21	21	Y	NA	NA	treatment	treatment	1
111	I. F. Rodil, P. Lucena-Moya, C. Olabarria, F. Arenas, Alteration of macroalgal subsidies by climate-associated stressors affects behavior of wrack-reliant beach consumers. Ecosystems 18, 428–440 (2015).	lab	herbivory	NA	res	NA	algae: Praia Norte, Viana do Castelo (off Portugal), amphipods: Playa de Patos, Vigo	intertidal rock pools	intertidal	crust	amphipod	Talitrus	saltator	NA	adult	adult	NA	NA	macro	kelp	Laminaria	ochroleuca	16.7±2.7 cm frond length	NA	NA	NA	NA	2100	NA	IPCC 2013	NA	chiller, heater	NA	400 L	8	4	NA	NA	NA	NA	5	NA	5	NA	28 x 28 x 14 cm	24 hr	NA	ambient	5
111	I. F. Rodil, P. Lucena-Moya, C. Olabarria, F. Arenas, Alteration of macroalgal subsidies by climate-associated stressors affects behavior of wrack-reliant beach consumers. Ecosystems 18, 428–440 (2015).	lab	herbivory	NA	res	NA	algae: Praia Norte, Viana do Castelo (off Portugal), amphipods: Playa de Patos, Vigo	intertidal rock pools	intertidal	crust	amphipod	Talitrus	saltator	NA	adult	adult	NA	NA	macro	fleshy	Sargassum	muticum	18.5±3.2 cm frond length	NA	NA	NA	NA	2100	NA	IPCC 2013	NA	chiller, heater	NA	400 L	8	4	NA	NA	NA	NA	5	NA	5	NA	28 x 28 x 14 cm	24 hr	NA	ambient	5
113	J. A. Runge, et al., End of the century CO 2 concentrations do not have a negative effect on vital rates of Calanus finmarchicus , an ecologically critical planktonic species in North Atlantic ecosystems. ICES Journal of Marine Science 73, 937–950 (2016).	lab	herbivory	NA	cons	NA	Bjorn afjord, Norway	pelagic	20-30, 300 m	zoop	copepod	Calanus	finmarchicus	NA	adult (female), C5 stage	adult	NA	algal mix(6–8 mm Rhodomonas baltica, 6–8 mm,Skeletonema costatum (6–7 mm ESD),and Chaetoceros mulleri (4–6 mm ESD))	phyto	microalgae	Rhodomonas	baltica	NA	NA	NA	NA	NA	NA	NA	NA	stock solution addition	NA	NA	40 L	13,000 to 50,000 eggs	2	NA	NA	NA	NA	49?	NA	NA	NA	2 L	NA	treatment	NA	4/L
114	B. D. Russell, et al., Ocean acidification and rising temperatures may increase biofilm primary productivity but decrease grazer consumption. Philosophical Transactions of the Royal Society B: Biological Sciences 368, 20120438–20120438 (2013).	microcosm	herbivory	NA	both	NA	Plymouth, UK	rocky intertidal	NA	moll	snail	Littorina	littorea	NA	adult	adult	NA	NA	turf	biofilm seeded from panels previously inoculated in low intertidal for 6 wks (May-Jun 2011)	NA	NA	NA	NA	NA	NA	NA	2100	NA	Blackford & Gilbert 2007	bubbling	heater	Y	NA	NA	NA	NA	NA	NA	NA	14	14	14	NA	9 L	NA	treatment	treatment	1 per section
114	B. D. Russell, et al., Ocean acidification and rising temperatures may increase biofilm primary productivity but decrease grazer consumption. Philosophical Transactions of the Royal Society B: Biological Sciences 368, 20120438–20120438 (2013).	microcosm	herbivory	NA	both	NA	Plymouth, UK	rocky intertidal	NA	moll	snail	Littorina	littorea	NA	adult	adult	NA	NA	turf	biofilm seeded from panels previously inoculated in low intertidal for 6 wks (May-Jun 2011)	NA	NA	NA	NA	NA	NA	NA	2100	NA	Blackford & Gilbert 2007	bubbling	heater	Y	NA	NA	NA	NA	NA	NA	NA	herb: 180, alg: 14	180	14	NA	9 L	NA	treatment	treatment	1 per section
114	B. D. Russell, et al., Ocean acidification and rising temperatures may increase biofilm primary productivity but decrease grazer consumption. Philosophical Transactions of the Royal Society B: Biological Sciences 368, 20120438–20120438 (2013).	microcosm	herbivory	NA	both	NA	Plymouth, UK	rocky intertidal	NA	moll	snail	Littorina	littorea	NA	adult	adult	NA	NA	turf	biofilm seeded from panels previously inoculated in low intertidal for 6 wks (May-Jun 2011)	NA	NA	NA	NA	NA	NA	NA	2050-2100	NA	Blackford & Gilbert 2007	bubbling	heater	Y	NA	NA	NA	NA	NA	NA	NA	14	14	14	NA	9 L	NA	treatment	treatment	1 per section
114	B. D. Russell, et al., Ocean acidification and rising temperatures may increase biofilm primary productivity but decrease grazer consumption. Philosophical Transactions of the Royal Society B: Biological Sciences 368, 20120438–20120438 (2013).	microcosm	herbivory	NA	both	NA	Plymouth, UK	rocky intertidal	NA	moll	snail	Littorina	littorea	NA	adult	adult	NA	NA	turf	biofilm seeded from panels previously inoculated in low intertidal for 6 wks (May-Jun 2011)	NA	NA	NA	NA	NA	NA	NA	2050-2100	NA	Blackford & Gilbert 2007	bubbling	heater	Y	NA	NA	NA	NA	NA	NA	NA	herb: 180, alg: 14	180	14	NA	9 L	NA	treatment	treatment	1 per section
114	B. D. Russell, et al., Ocean acidification and rising temperatures may increase biofilm primary productivity but decrease grazer consumption. Philosophical Transactions of the Royal Society B: Biological Sciences 368, 20120438–20120438 (2013).	microcosm	herbivory	NA	both	NA	Plymouth, UK	rocky intertidal	NA	moll	snail	Littorina	littorea	NA	adult	adult	NA	NA	turf	biofilm seeded from panels previously inoculated in low intertidal for 6 wks (May-Jun 2011)	NA	NA	NA	NA	NA	NA	NA	2100	NA	Blackford & Gilbert 2007	bubbling	heater	Y	NA	NA	NA	NA	NA	NA	NA	14	14	14	NA	9 L	NA	treatment	treatment	1 per section
114	B. D. Russell, et al., Ocean acidification and rising temperatures may increase biofilm primary productivity but decrease grazer consumption. Philosophical Transactions of the Royal Society B: Biological Sciences 368, 20120438–20120438 (2013).	microcosm	herbivory	NA	both	NA	Plymouth, UK	rocky intertidal	NA	moll	snail	Littorina	littorea	NA	adult	adult	NA	NA	turf	biofilm seeded from panels previously inoculated in low intertidal for 6 wks (May-Jun 2011)	NA	NA	NA	NA	NA	NA	NA	2100	NA	Blackford & Gilbert 2007	bubbling	heater	Y	NA	NA	NA	NA	NA	NA	NA	herb: 180, alg: 14	180	14	NA	9 L	NA	treatment	treatment	1 per section
115	G. K. Saba, O. Schofield, J. J. Torres, E. H. Ombres, D. K. Steinberg, Increased feeding and nutrient excretion of adult antarctic krill, euphausia superba, exposed to enhanced carbon dioxide (co2). PLOS ONE 7, e52224 (2012).	lab	herbivory	NA	both	NA	Adelaide Island, West Antartic Peninsula	pelagic	NA	crust	krill	Euphausia	superba	NA	adult	adult	NA	NA	phyto	phytoplankton	NA	NA	NA	NA	NA	NA	NA	2100	NA	NA	bubbling	NA	NA	2 L	1	10	NA	NA	NA	NA	1	1	1	NA	NA	NA	NA	NA	NA
116	D. E. Sadler, A. J. Lemasson, A. M. Knights, The effects of elevated CO2 on shell properties and susceptibility to predation in mussels Mytilus edulis. Marine Environmental Research 139, 162–168 (2018).	lab	herbivory	NA	cons	NA	Plymouth	NA	NA	moll	urchin	Mytilus	edulis	40-60 ± 10mm	adult	adult	NA	3 xs/week of ~mL shellfish diet	phyto	microalgae	Tetraselmis	NA	NA	NA	NA	NA	NA	2100	NA	Stocker et al. 2013	bubbling	NA	NA	NA	30	3	NA	NA	NA	NA	56	56	NA	NA	400 mL	NA	treatment	NA	1
117	E. Sampaio, I. F. Rodil, F. Vaz-Pinto, A. Fernández, F. Arenas, Interaction strength between different grazers and macroalgae mediated by ocean acidification over warming gradients. Marine Environmental Research 125, 25–33 (2017).	mesocosm	herbivory	NA	both	NA	Viana do Castelo	rocky intertidal	NA	crust	amphipod	Melita	palmata	0.96±0.19 cm body length	adult	adult	NA	NA	macro	fleshy	Ulva	rigida	NA	NA	NA	NA	NA	2100	business-as-usual	IPCC 2013	CO2 injected	heater	Y	100 L	12 2-L cylinders	1	NA	NA	NA	NA	2	2	2	Y	NA	24 hr: herb	treatment	NA	0.009 ind/m2
117	E. Sampaio, I. F. Rodil, F. Vaz-Pinto, A. Fernández, F. Arenas, Interaction strength between different grazers and macroalgae mediated by ocean acidification over warming gradients. Marine Environmental Research 125, 25–33 (2017).	mesocosm	herbivory	NA	both	NA	Viana do Castelo	rocky intertidal	NA	moll	snail	Gibbula	umbilicalis	1.05±0.018 cm body length	adult	adult	NA	NA	macro	fleshy	Ulva	rigida	NA	NA	NA	NA	NA	2100	business-as-usual	IPCC 2013	CO2 injected	heater	Y	100 L	12 2-L cylinders	1	NA	NA	NA	NA	2	2	2	Y	NA	24 hr: herb	treatment	NA	0.009 ind/m2
117	E. Sampaio, I. F. Rodil, F. Vaz-Pinto, A. Fernández, F. Arenas, Interaction strength between different grazers and macroalgae mediated by ocean acidification over warming gradients. Marine Environmental Research 125, 25–33 (2017).	mesocosm	herbivory	NA	both	NA	Viana do Castelo	rocky intertidal	NA	crust	amphipod	Melita	palmata	0.96±0.19 cm body length	adult	adult	NA	NA	macro	fleshy	Ulva	rigida	NA	NA	NA	NA	NA	2100	business-as-usual	IPCC 2013	CO2 injected	heater	Y	100 L	12 2-L cylinders	1	NA	NA	NA	NA	2	2	2	Y	NA	24 hr: herb	treatment	NA	0.009 ind/m2
117	E. Sampaio, I. F. Rodil, F. Vaz-Pinto, A. Fernández, F. Arenas, Interaction strength between different grazers and macroalgae mediated by ocean acidification over warming gradients. Marine Environmental Research 125, 25–33 (2017).	mesocosm	herbivory	NA	both	NA	Viana do Castelo	rocky intertidal	NA	moll	snail	Gibbula	umbilicalis	1.05±0.018 cm body length	adult	adult	NA	NA	macro	fleshy	Ulva	rigida	NA	NA	NA	NA	NA	2100	business-as-usual	IPCC 2013	CO2 injected	heater	Y	100 L	12 2-L cylinders	1	NA	NA	NA	NA	2	2	2	Y	NA	24 hr: herb	treatment	NA	0.009 ind/m2
117	E. Sampaio, I. F. Rodil, F. Vaz-Pinto, A. Fernández, F. Arenas, Interaction strength between different grazers and macroalgae mediated by ocean acidification over warming gradients. Marine Environmental Research 125, 25–33 (2017).	mesocosm	herbivory	NA	both	NA	Viana do Castelo	rocky intertidal	NA	crust	amphipod	Melita	palmata	0.96±0.19 cm body length	adult	adult	NA	NA	macro	fleshy	Ulva	rigida	NA	NA	NA	NA	NA	2100	business-as-usual	IPCC 2013	CO2 injected	heater	Y	100 L	12 2-L cylinders	1	NA	NA	NA	NA	2	2	2	Y	NA	24 hr: herb	treatment	NA	0.009 ind/m2
117	E. Sampaio, I. F. Rodil, F. Vaz-Pinto, A. Fernández, F. Arenas, Interaction strength between different grazers and macroalgae mediated by ocean acidification over warming gradients. Marine Environmental Research 125, 25–33 (2017).	mesocosm	herbivory	NA	both	NA	Viana do Castelo	rocky intertidal	NA	moll	snail	Gibbula	umbilicalis	1.05±0.018 cm body length	adult	adult	NA	NA	macro	fleshy	Ulva	rigida	NA	NA	NA	NA	NA	2100	business-as-usual	IPCC 2013	CO2 injected	heater	Y	100 L	12 2-L cylinders	1	NA	NA	NA	NA	2	2	2	Y	NA	24 hr: herb	treatment	NA	0.009 ind/m2
118	E. Sanford, et al., Ocean acidification increases the vulnerability of native oysters to predation by invasive snails. Proceedings of the Royal Society B: Biological Sciences 281, 20132681–20132681 (2014).	lab	predation	NA	both	NA	Tomales Bay, California	estuary	intertidal	moll	snail	Urosalpinx	cinerea	1.6–2.5 mm shell length	juv	juv	Y	fed small barnacles (Chthamalus dalli)	moll	oyster	Ostrea	lurida	varied	juv	juv	NA	100,000 cells/mL Isochyrsis galbana (cultured) every other day	2100	NA	Moss et al. 2010	bubbling	NA	NA	prey: 4.5 L	prey: ~1000	prey: 18	NA	NA	NA	NA	pred: 13, prey: 20	NA	NA	NA	4.5 L	NA	treatment	NA	4
119	J. B. Schram, K. M. Schoenrock, J. B. McClintock, C. D. Amsler, R. A. Angus, Seawater acidification more than warming presents a challenge for two Antarctic macroalgal‑associated amphipods. Marine Ecology Progress Series 554, 81–97 (2016).	lab	herbivory	NA	cons	NA	Palmer Station, Antarctica	NA	5-30 m	crust	amphipod	Gondogeneia	antarctica	NA	adult	adult	NA	fed Palmaria decipiens (red macroalga) 5 mm disks (diameter) ad libitum	macro	fleshy	Palmaria	decipiens	NA	NA	NA	NA	NA	2100	NA	IPCC 2014	bubbling	water bath	Y	15 x 15 x 13 cm	16	12	NA	NA	NA	NA	78	78	NA	Y	NA	NA	treatment	treatment	16
119	J. B. Schram, K. M. Schoenrock, J. B. McClintock, C. D. Amsler, R. A. Angus, Seawater acidification more than warming presents a challenge for two Antarctic macroalgal‑associated amphipods. Marine Ecology Progress Series 554, 81–97 (2016).	lab	herbivory	NA	cons	NA	Palmer Station, Antarctica	NA	5-30 m	crust	amphipod	Gondogeneia	antarctica	NA	adult	adult	NA	fed Palmaria decipiens (red macroalga) 5 mm disks (diameter) ad libitum	macro	fleshy	Palmaria	decipiens	NA	NA	NA	NA	NA	2100	NA	IPCC 2014	bubbling	water bath	Y	15 x 15 x 13 cm	16	12	NA	NA	NA	NA	78	78	NA	Y	NA	NA	treatment	treatment	16
119	J. B. Schram, K. M. Schoenrock, J. B. McClintock, C. D. Amsler, R. A. Angus, Seawater acidification more than warming presents a challenge for two Antarctic macroalgal‑associated amphipods. Marine Ecology Progress Series 554, 81–97 (2016).	lab	herbivory	NA	cons	NA	Palmer Station, Antarctica	NA	5-30 m	crust	amphipod	Gondogeneia	antarctica	NA	adult	adult	NA	fed Palmaria decipiens (red macroalga) 5 mm disks (diameter) ad libitum	macro	fleshy	Palmaria	decipiens	NA	NA	NA	NA	NA	2100	NA	IPCC 2014	bubbling	water bath	Y	15 x 15 x 13 cm	16	12	NA	NA	NA	NA	78	78	NA	Y	NA	NA	treatment	treatment	16
119	J. B. Schram, K. M. Schoenrock, J. B. McClintock, C. D. Amsler, R. A. Angus, Seawater acidification more than warming presents a challenge for two Antarctic macroalgal‑associated amphipods. Marine Ecology Progress Series 554, 81–97 (2016).	lab	herbivory	NA	cons	NA	Palmer Station, Antarctica	NA	5-30 m	crust	amphipod	Paradexamine	fissicauda	NA	adult	adult	NA	fed Palmaria decipiens (red macroalga) 5 mm disks (diameter) ad libitum	macro	fleshy	Palmaria	decipiens	NA	NA	NA	NA	NA	2100	NA	IPCC 2014	bubbling	water bath	Y	15 x 15 x 13 cm	10	12	NA	NA	NA	NA	78	78	NA	Y	NA	NA	treatment	treatment	10
119	J. B. Schram, K. M. Schoenrock, J. B. McClintock, C. D. Amsler, R. A. Angus, Seawater acidification more than warming presents a challenge for two Antarctic macroalgal‑associated amphipods. Marine Ecology Progress Series 554, 81–97 (2016).	lab	herbivory	NA	cons	NA	Palmer Station, Antarctica	NA	5-30 m	crust	amphipod	Paradexamine	fissicauda	NA	adult	adult	NA	fed Palmaria decipiens (red macroalga) 5 mm disks (diameter) ad libitum	macro	fleshy	Palmaria	decipiens	NA	NA	NA	NA	NA	2100	NA	IPCC 2014	bubbling	water bath	Y	15 x 15 x 13 cm	10	12	NA	NA	NA	NA	78	78	NA	Y	NA	NA	treatment	treatment	10
119	J. B. Schram, K. M. Schoenrock, J. B. McClintock, C. D. Amsler, R. A. Angus, Seawater acidification more than warming presents a challenge for two Antarctic macroalgal‑associated amphipods. Marine Ecology Progress Series 554, 81–97 (2016).	lab	herbivory	NA	cons	NA	Palmer Station, Antarctica	NA	5-30 m	crust	amphipod	Paradexamine	fissicauda	NA	adult	adult	NA	fed Palmaria decipiens (red macroalga) 5 mm disks (diameter) ad libitum	macro	fleshy	Palmaria	decipiens	NA	NA	NA	NA	NA	2100	NA	IPCC 2014	bubbling	water bath	Y	15 x 15 x 13 cm	10	12	NA	NA	NA	NA	78	78	NA	Y	NA	NA	treatment	treatment	10
120	J. B. Schram, K. M. Schoenrock, J. B. McClintock, C. D. Amsler, R. A. Angus, Ocean warming and acidification alter Antarctic macroalgal biochemical composition but not amphipod grazer feeding preferences. Marine Ecology Progress Series 581, 45–56 (2017).	lab	herbivory	NA	both	NA	Palmer Station, Antarctica	NA	5-30 m	crust	amphipod	Gondogeneia	antarctica	NA	adult	adult	NA	NA	macro	fleshy	Desmarestia	anceps	NA	NA	NA	NA	NA	2100	NA	IPCC 2013	bubbling	water bath	Y	15 x 15 x 13 cm	10?	12	NA	NA	NA	NA	alg=39, amph=79	79	39	Y	NA	NA	treatment	treatment	10
120	J. B. Schram, K. M. Schoenrock, J. B. McClintock, C. D. Amsler, R. A. Angus, Ocean warming and acidification alter Antarctic macroalgal biochemical composition but not amphipod grazer feeding preferences. Marine Ecology Progress Series 581, 45–56 (2017).	lab	herbivory	NA	both	NA	Palmer Station, Antarctica	NA	5-30 m	crust	amphipod	Gondogeneia	antarctica	NA	adult	adult	NA	NA	macro	fleshy	Desmarestia	anceps	NA	NA	NA	NA	NA	2100	NA	IPCC 2013	bubbling	water bath	Y	15 x 15 x 13 cm	10?	12	NA	NA	NA	NA	alg=39, amph=79	79	39	Y	NA	NA	treatment	treatment	10
120	J. B. Schram, K. M. Schoenrock, J. B. McClintock, C. D. Amsler, R. A. Angus, Ocean warming and acidification alter Antarctic macroalgal biochemical composition but not amphipod grazer feeding preferences. Marine Ecology Progress Series 581, 45–56 (2017).	lab	herbivory	NA	both	NA	Palmer Station, Antarctica	NA	5-30 m	crust	amphipod	Gondogeneia	antarctica	NA	adult	adult	NA	NA	macro	fleshy	Desmarestia	anceps	NA	NA	NA	NA	NA	2100	NA	IPCC 2013	bubbling	water bath	Y	15 x 15 x 13 cm	10?	12	NA	NA	NA	NA	alg=39, amph=79	79	39	Y	NA	NA	treatment	treatment	10
120	J. B. Schram, K. M. Schoenrock, J. B. McClintock, C. D. Amsler, R. A. Angus, Ocean warming and acidification alter Antarctic macroalgal biochemical composition but not amphipod grazer feeding preferences. Marine Ecology Progress Series 581, 45–56 (2017).	lab	herbivory	NA	both	NA	Palmer Station, Antarctica	NA	5-30 m	crust	amphipod	Gondogeneia	antarctica	NA	adult	adult	NA	NA	macro	fleshy	Desmarestia	menziesii	NA	NA	NA	NA	NA	2100	NA	IPCC 2013	bubbling	water bath	Y	15 x 15 x 13 cm	10?	12	NA	NA	NA	NA	alg=39, amph=79	79	39	Y	NA	NA	treatment	treatment	10
120	J. B. Schram, K. M. Schoenrock, J. B. McClintock, C. D. Amsler, R. A. Angus, Ocean warming and acidification alter Antarctic macroalgal biochemical composition but not amphipod grazer feeding preferences. Marine Ecology Progress Series 581, 45–56 (2017).	lab	herbivory	NA	both	NA	Palmer Station, Antarctica	NA	5-30 m	crust	amphipod	Gondogeneia	antarctica	NA	adult	adult	NA	NA	macro	fleshy	Desmarestia	menziesii	NA	NA	NA	NA	NA	2100	NA	IPCC 2013	bubbling	water bath	Y	15 x 15 x 13 cm	10?	12	NA	NA	NA	NA	alg=39, amph=79	79	39	Y	NA	NA	treatment	treatment	10
120	J. B. Schram, K. M. Schoenrock, J. B. McClintock, C. D. Amsler, R. A. Angus, Ocean warming and acidification alter Antarctic macroalgal biochemical composition but not amphipod grazer feeding preferences. Marine Ecology Progress Series 581, 45–56 (2017).	lab	herbivory	NA	both	NA	Palmer Station, Antarctica	NA	5-30 m	crust	amphipod	Gondogeneia	antarctica	NA	adult	adult	NA	NA	macro	fleshy	Desmarestia	menziesii	NA	NA	NA	NA	NA	2100	NA	IPCC 2013	bubbling	water bath	Y	15 x 15 x 13 cm	10?	12	NA	NA	NA	NA	alg=39, amph=79	79	39	Y	NA	NA	treatment	treatment	10
121	S. K. Seroy, D. Grunbaum, Individual and population level effects of ocean acidification on a predator-prey system with inducible defenses: bryozoan-nudibranch interactions in the Salish Sea. Marine Ecology Progress Series 607, 1–18 (2018).	lab	prey survival	NA	res	predator (cue vs. no cue)	Friday Washington (Salish Sea)	kelp	NA	moll	nudibranch	Corambe	steinbergae	2.52? 8.73 mm with a mean length of 5.30 mm	NA	NA	NA	NA	bryo	bryozoan	Membranipora	membranacea	quartered colonies	NA	NA	NA	fed 50,000 cells/ml of Isochrysis galbana and 5000 cells/ml of Dunaliella sp. 3 times daily	2100	NA	Feely et al. 2004, 2009	bubbling	NA	NA	NA	4	3	NA	NA	NA	NA	15	NA	15	Y	300 µm cages	NA	treatment	NA	1
121	S. K. Seroy, D. Grunbaum, Individual and population level effects of ocean acidification on a predator-prey system with inducible defenses: bryozoan-nudibranch interactions in the Salish Sea. Marine Ecology Progress Series 607, 1–18 (2018).	lab	prey survival	NA	res	predator (cue vs. no cue)	Friday Washington (Salish Sea)	kelp	NA	moll	nudibranch	Corambe	steinbergae	2.52? 8.73 mm with a mean length of 5.30 mm	NA	NA	NA	NA	bryo	bryozoan	Membranipora	membranacea	quartered colonies	NA	NA	NA	fed 50,000 cells/ml of Isochrysis galbana and 5000 cells/ml of Dunaliella sp. 3 times daily	2100	NA	Feely et al. 2004, 2009	bubbling	NA	NA	NA	4	3	NA	NA	NA	NA	15	NA	NA	Y	300 µm cages	NA	treatment	NA	1
122	Y. Shang, et al., Synergistic effects of nano-ZnO and low pH of sea water on the physiological energetics of the thick shell mussel Mytilus coruscus. Frontiers in Physiology 9 (2018).	lab	herbivory	NA	cons	NA	Gouqi Island, Zhejiang Province, China	NA	NA	moll	mussel	Mytilus	coruscus	shell length: 8.0 ± 2.0 cm; dry weight 1.6 ± 0.9 g	adult	adult	NA	fed daily with the microalgae Chlorella spp. (2.5 x_x0002_ 10^5 cells/mL)	phyto	microalgae	Chlorella	spp	2.5 x 10^4 cells/mL	NA	NA	NA	NA	2100	NA	Orr et al. 2005	CO2 injection/dosing	NA	NA	NA	30	3	3 repeated experimental tanks, and each tank contained 30 mussels	NA	NA	NA	14	14	NA	NA	NA	NA	treatment	NA	NA
123	D. P. Small, P. Calosi, D. Boothroyd, S. Widdicombe, J. I. Spicer, The sensitivity of the early benthic juvenile stage of the European lobster Homarus gammarus (L.) to elevated pCO2 and temperature. Marine Biology 163 (2016).	lab	predation	NA	cons	NA	Padstow, UK	NA	NA	crust	lobster	Homarus	gammarus	NA	stage IV juv	juv	NA	fed daily brine shrimp, frozen copepods and krill	feed	squid meat	Loligo	vulgaris	mean wet mass (±SE) = 143 ± 7 mg	NA	NA	NA	NA	2100	NA	Caldeira and Wickett 2003, 2005, Sokolev et al. 2009	bubbling	chiller, heater	Y	NA	6	3	NA	NA	NA	NA	35	35	NA	NA	NA	NA	treatment	NA	NA
123	D. P. Small, P. Calosi, D. Boothroyd, S. Widdicombe, J. I. Spicer, The sensitivity of the early benthic juvenile stage of the European lobster Homarus gammarus (L.) to elevated pCO2 and temperature. Marine Biology 163 (2016).	lab	predation	NA	cons	NA	Padstow, UK	NA	NA	crust	lobster	Homarus	gammarus	NA	stage IV juv	juv	NA	fed daily brine shrimp, frozen copepods and krill	feed	squid meat	Loligo	vulgaris	mean wet mass (±SE) = 143 ± 7 mg	NA	NA	NA	NA	2100	NA	Caldeira and Wickett 2003, 2005, Sokolev et al. 2009	bubbling	chiller, heater	Y	NA	6	3	NA	NA	NA	NA	35	35	NA	NA	NA	NA	treatment	NA	NA
123	D. P. Small, P. Calosi, D. Boothroyd, S. Widdicombe, J. I. Spicer, The sensitivity of the early benthic juvenile stage of the European lobster Homarus gammarus (L.) to elevated pCO2 and temperature. Marine Biology 163 (2016).	lab	predation	NA	cons	NA	Padstow, UK	NA	NA	crust	lobster	Homarus	gammarus	NA	stage IV juv	juv	NA	fed daily brine shrimp, frozen copepods and krill	feed	squid meat	Loligo	vulgaris	mean wet mass (±SE) = 143 ± 7 mg	NA	NA	NA	NA	2100	NA	Caldeira and Wickett 2003, 2005, Sokolev et al. 2009	bubbling	chiller, heater	Y	NA	6	3	NA	NA	NA	NA	35	35	NA	NA	NA	NA	treatment	NA	NA
124	J. N. Smith, et al., Reduced heterotrophy in the stony coral Galaxea fascicularis after life-long exposure to elevated carbon dioxide. Scientific Reports 6 (2016).	field	predation	NA	cons	NA	Upa-Upasina Reef, Papua New Guinea	CO2 seeps (coral reef)	NA	cnid	coral	Galaxea	fascicularis	NA	NA	NA	NA	NA	zoop	plankton	NA	NA	NA	NA	NA	NA	NA	2100	NA	NA	CO2 seep	NA	NA	NA	NA	NA	NA	NA	NA	NA	vent	NA	NA	NA	NA	NA	treatment	NA	NA
124	J. N. Smith, et al., Reduced heterotrophy in the stony coral Galaxea fascicularis after life-long exposure to elevated carbon dioxide. Scientific Reports 6 (2016).	field	predation	NA	cons	NA	Upa-Upasina Reef, Papua New Guinea	CO2 seeps (coral reef)	NA	cnid	coral	Galaxea	fascicularis	NA	NA	NA	NA	NA	zoop	plankton	NA	NA	NA	NA	NA	NA	NA	2100	NA	NA	CO2 seep	NA	NA	NA	NA	NA	NA	NA	NA	NA	vent	NA	NA	NA	NA	NA	treatment	NA	NA
124	J. N. Smith, et al., Reduced heterotrophy in the stony coral Galaxea fascicularis after life-long exposure to elevated carbon dioxide. Scientific Reports 6 (2016).	field	predation	NA	cons	NA	Upa-Upasina Reef, Papua New Guinea	CO2 seeps (coral reef)	NA	cnid	coral	Galaxea	fascicularis	NA	NA	NA	NA	starved 12 hr prior	zoop	plankton	NA	NA	NA	NA	NA	NA	NA	2100	NA	NA	CO2 seep	NA	NA	NA	NA	NA	NA	NA	NA	NA	vent	NA	NA	NA	NA	NA	treatment	NA	NA
124	J. N. Smith, et al., Reduced heterotrophy in the stony coral Galaxea fascicularis after life-long exposure to elevated carbon dioxide. Scientific Reports 6 (2016).	field	predation	NA	cons	NA	Upa-Upasina Reef, Papua New Guinea	CO2 seeps (coral reef)	NA	cnid	coral	Galaxea	fascicularis	NA	NA	NA	NA	starved 12 hr prior	zoop	plankton	NA	NA	NA	NA	NA	NA	NA	2100	NA	NA	CO2 seep	NA	NA	NA	NA	NA	NA	NA	NA	NA	vent	NA	NA	NA	NA	NA	treatment	NA	NA
125	M. Stumpp, et al., Digestion in sea urchin larvae impaired under ocean acidification. Nature Climate Change 3, 1044–1049 (2013).	lab	herbivory	NA	cons	NA	Oslo Fjord, Norway	kelp forest	NA	echin	urchin	Strongylocentrotus	droebachiensis	NA	larval	larv	NA	fed daily Rhodomonas sp.	phyto	microalgae	Rhodomonas	spp.	NA	NA	NA	NA	NA	2100	NA	NA	CO2 addition	NA	NA	5 L	NA	3	NA	NA	NA	NA	24	24	NA	NA	100 mL	NA	treatment	NA	15
126	M. Stumpp, J. Wren, F. Melzner, M. C. Thorndyke, S. T. Dupont, CO2 induced seawater acidification impacts sea urchin larval development I: Elevated metabolic rates decrease scope for growth and induce developmental delay. Comparative Biochemistry and Physiology Part A 160, 331–340 (2011).	lab	herbivory	NA	cons	NA	California	NA	NA	echin	urchin	Strongylocentrotus	purpuratus	NA	larval	larv	NA	NA	phyto	microalgae	Rhodomonas	sp.	150 ug C/L	NA	NA	NA	NA	NA	NA	NA	bubbling	NA	NA	NA	15	7	15 larvae transferred to bottles with food (7 replicates)	NA	NA	NA	16	16	NA	NA	NA	NA	treatment	NA	NA
127	T. Sun, X. Tang, B. Zhou, Y. Wang, Comparative studies on the effects of seawater acidification caused by CO2 and HCl enrichment on physiological changes in Mytilus edulis. Chemosphere 144, 2368–2376 (2016).	lab	herbivory	NA	cons	NA	Laoshan Bay, Qingdao, Shandong Province, China	intertidal	NA	moll	mussel	Mytilus	edulis	39.82±0.22 mm shell length	NA	NA	NA	NA	phyto	microalgae	Platymonas	helgolandica	1.5 x 10^5 cells/mL	NA	NA	NA	NA	2100	NA	Orr et al. 2005	bubbling	NA	NA	NA	NA	3	control: 1 tank; CO2 enriched: 3 tanks	1 week to lab	NA	NA	21	21	NA	NA	NA	NA	treatment	NA	NA
128	P. Thor, E. O. Oliva, Ocean acidification elicits different energetic responses in an Arctic and a boreal population of the copepod Pseudocalanus acuspes. Marine Biology 162, 799–807 (2015).	lab	herbivory	NA	cons	NA	Gullmarsfjord, Skagerrak	NA	0-40 m	zoop	copepod	Pseudocalanus	acuspes	NA	females	NA	NA	NA	phyto	microalgae	Rhodomonas	baltica	~150 ug C/L	NA	NA	NA	NA	2100	NA	Caldeira and Wickett 2005, Cao et al. 2007	bubbling	NA	NA	NA	8	3	For each of the nine treatments, three replicates were prepared in 620-mL glass bottles, and eight females were added to each	NA	NA	NA	10	NA	NA	NA	NA	NA	treatment	NA	NA
128	P. Thor, E. O. Oliva, Ocean acidification elicits different energetic responses in an Arctic and a boreal population of the copepod Pseudocalanus acuspes. Marine Biology 162, 799–807 (2015).	lab	herbivory	NA	cons	NA	Gullmarsfjord, Skagerrak	NA	0-40 m	zoop	copepod	Pseudocalanus	acuspes	NA	females	NA	NA	NA	phyto	microalgae	Rhodomonas	baltica	~300 ug C/L	NA	NA	NA	NA	2100	NA	Caldeira and Wickett 2005, Cao et al. 2007	bubbling	NA	NA	NA	8	3	For each of the nine treatments, three replicates were prepared in 620-mL glass bottles, and eight females were added to each	NA	NA	NA	10	NA	NA	NA	NA	NA	treatment	NA	NA
128	P. Thor, E. O. Oliva, Ocean acidification elicits different energetic responses in an Arctic and a boreal population of the copepod Pseudocalanus acuspes. Marine Biology 162, 799–807 (2015).	lab	herbivory	NA	cons	NA	Gullmarsfjord, Skagerrak	NA	0-40 m	zoop	copepod	Pseudocalanus	acuspes	NA	females	NA	NA	NA	phyto	microalgae	Rhodomonas	baltica	~600 ug C/L	NA	NA	NA	NA	2100	NA	Caldeira and Wickett 2005, Cao et al. 2007	bubbling	NA	NA	NA	8	3	For each of the nine treatments, three replicates were prepared in 620-mL glass bottles, and eight females were added to each	NA	NA	NA	10	NA	NA	NA	NA	NA	treatment	NA	NA
128	P. Thor, E. O. Oliva, Ocean acidification elicits different energetic responses in an Arctic and a boreal population of the copepod Pseudocalanus acuspes. Marine Biology 162, 799–807 (2015).	lab	herbivory	NA	cons	NA	Kongsfjord, Svalbard	NA	0-40 m	zoop	copepod	Pseudocalanus	acuspes	NA	females	NA	NA	NA	phyto	microalgae	Rhodomonas	baltica	~150 ug C/L	NA	NA	NA	NA	2100	NA	Caldeira and Wickett 2005, Cao et al. 2007	bubbling	NA	NA	NA	8	3	For each of the nine treatments, three replicates were prepared in 620-mL glass bottles, and eight females were added to each	NA	NA	NA	10	10	NA	NA	NA	NA	treatment	NA	NA
128	P. Thor, E. O. Oliva, Ocean acidification elicits different energetic responses in an Arctic and a boreal population of the copepod Pseudocalanus acuspes. Marine Biology 162, 799–807 (2015).	lab	herbivory	NA	cons	NA	Kongsfjord, Svalbard	NA	0-40 m	zoop	copepod	Pseudocalanus	acuspes	NA	females	NA	NA	NA	phyto	microalgae	Rhodomonas	baltica	~300 ug C/L	NA	NA	NA	NA	2100	NA	Caldeira and Wickett 2005, Cao et al. 2007	bubbling	NA	NA	NA	8	3	For each of the nine treatments, three replicates were prepared in 620-mL glass bottles, and eight females were added to each	NA	NA	NA	10	10	NA	NA	NA	NA	treatment	NA	NA
128	P. Thor, E. O. Oliva, Ocean acidification elicits different energetic responses in an Arctic and a boreal population of the copepod Pseudocalanus acuspes. Marine Biology 162, 799–807 (2015).	lab	herbivory	NA	cons	NA	Kongsfjord, Svalbard	NA	0-40 m	zoop	copepod	Pseudocalanus	acuspes	NA	females	NA	NA	NA	phyto	microalgae	Rhodomonas	baltica	~600 ug C/L	NA	NA	NA	NA	2100	NA	Caldeira and Wickett 2005, Cao et al. 2007	bubbling	NA	NA	NA	8	3	For each of the nine treatments, three replicates were prepared in 620-mL glass bottles, and eight females were added to each	NA	NA	NA	10	10	NA	NA	NA	NA	treatment	NA	NA
129	F. Tomas, B. Martínez-Crego, G. Hernán, R. Santos, Responses of seagrass to anthropogenic and natural disturbances do not equally translate to its consumers. Glob Change Biol 21, 4021–4030 (2015).	lab	herbivory	NA	res	nutrients, simulated herbivory	Ria Formosa lagoon, Portugal	estuary/subtidal	NA	echin	urchin	Paracentrotus	lividus	1.5-4.5 cm diameter	NA	NA	NA	fed freshly collected Ulva sp	plant	seagrass	Cymodocea	nodosa	2 cm^2	shoots	NA	NA	NA	NA	NA	NA	CO2 injection	NA	NA	26 L	21–22 shoots consisting of rhizome units containing 2–4 shoots	6	NA	NA	NA	NA	42	NA	42	NA	500 mL	herbs: 24 to 48 hr	ambient	NA	1
130	E. K. Towle, A. C. Baker, C. Langdon, Preconditioning to high CO2 exacerbates the response of the Caribbean branching coral Porites porites to high temperature stress. Marine Ecology Progress Series 546, 75–84 (2016).	lab	predation	NA	cons	NA	Evan's Reef, Florida Keys, USA	coral reef	4-5 m	cnid	coral	Porites	porites	~5 cm branch height (nubbins)	NA	NA	NA	NA	zoop	rotifer	NA	NA	NA	NA	NA	NA	NA	2075-2100	business as usual	IPCC 2013; warming = 1 C above max monthly mean (Manzello et al. 2007)	bubbling	NA	Y	60 L	10	4	NA	NA	0.5°C per day (10 days)	NA	pH: 160, temp: 70	NA	NA	NA	1 L	NA	ambient	ambient	1
130	E. K. Towle, A. C. Baker, C. Langdon, Preconditioning to high CO2 exacerbates the response of the Caribbean branching coral Porites porites to high temperature stress. Marine Ecology Progress Series 546, 75–84 (2016).	lab	predation	NA	cons	NA	Evan's Reef, Florida Keys, USA	coral reef	4-5 m	cnid	coral	Porites	porites	~5 cm branch height (nubbins)	NA	NA	NA	NA	zoop	rotifer	NA	NA	NA	NA	NA	NA	NA	2075-2100	business as usual	IPCC 2013; warming = 1 C above max monthly mean (Manzello et al. 2007)	bubbling	NA	Y	60 L	10	4	NA	NA	0.5°C per day (10 days)	NA	pH: 160, temp: 70	NA	NA	NA	1 L	NA	ambient	ambient	1
130	E. K. Towle, A. C. Baker, C. Langdon, Preconditioning to high CO2 exacerbates the response of the Caribbean branching coral Porites porites to high temperature stress. Marine Ecology Progress Series 546, 75–84 (2016).	lab	predation	NA	cons	NA	Evan's Reef, Florida Keys, USA	coral reef	4-5 m	cnid	coral	Porites	porites	~5 cm branch height (nubbins)	NA	NA	NA	NA	zoop	rotifer	NA	NA	NA	NA	NA	NA	NA	2075-2100	business as usual	IPCC 2013; warming = 1 C above max monthly mean (Manzello et al. 2007)	bubbling	NA	Y	60 L	10	4	NA	NA	0.5°C per day (10 days)	NA	pH: 160, temp: 70	NA	NA	NA	1 L	NA	ambient	ambient	1
131	C. A. Vargas, et al., CO2-driven ocean acidification disrupts the filter feeding behavior in Chilean gastropod and bivalve species from different geographic localities. Estuaries and Coasts 38, 1163–1177 (2015).	lab	herbivory	NA	cons	NA	Antofasgasta, Chile	intertidal	NA	moll	abalone	Concholepas	concholepas	newly hatched	larval	larv	NA	NA	phyto	microalgae	Isochrysis	galbana	NA	NA	NA	NA	NA	2110	RCP 8.5 scenario	Meinhausen et al. 2011	equilibration	NA	NA	250 L	NA	1	NA	NA	NA	NA	45.5 to 56	45.5	NA	NA	1000 mL	NA	treatment	NA	30
131	C. A. Vargas, et al., CO2-driven ocean acidification disrupts the filter feeding behavior in Chilean gastropod and bivalve species from different geographic localities. Estuaries and Coasts 38, 1163–1177 (2015).	lab	herbivory	NA	cons	NA	Antofasgasta, Chile	intertidal	NA	moll	abalone	Concholepas	concholepas	newly hatched	larval	larv	NA	NA	phyto	microalgae	Isochrysis	galbana	NA	NA	NA	NA	NA	2110	RCP 8.5 scenario	Meinhausen et al. 2011	equilibration	NA	NA	250 L	NA	1	NA	NA	NA	NA	45.5 to 56	45.5	NA	NA	1000 mL	NA	treatment	NA	30
131	C. A. Vargas, et al., CO2-driven ocean acidification disrupts the filter feeding behavior in Chilean gastropod and bivalve species from different geographic localities. Estuaries and Coasts 38, 1163–1177 (2015).	lab	herbivory	NA	cons	NA	Calfuco, S Chile	intertidal	NA	moll	abalone	Concholepas	concholepas	newly hatched	larval	larv	NA	NA	phyto	microalgae	Isochrysis	galbana	NA	NA	NA	NA	NA	2110	RCP 8.5 scenario	Meinhausen et al. 2011	equilibration	NA	NA	5 L	NA	NA	NA	NA	NA	NA	45.5 to 56	45.5	NA	NA	1000 mL	NA	treatment	NA	30
131	C. A. Vargas, et al., CO2-driven ocean acidification disrupts the filter feeding behavior in Chilean gastropod and bivalve species from different geographic localities. Estuaries and Coasts 38, 1163–1177 (2015).	lab	herbivory	NA	cons	NA	Calfuco, S Chile	intertidal	NA	moll	abalone	Concholepas	concholepas	newly hatched	larval	larv	NA	NA	phyto	microalgae	Isochrysis	galbana	NA	NA	NA	NA	NA	2110	RCP 8.5 scenario	Meinhausen et al. 2011	equilibration	NA	NA	5 L	NA	NA	NA	NA	NA	NA	45.5 to 56	45.5	NA	NA	1000 mL	NA	treatment	NA	30
131	C. A. Vargas, et al., CO2-driven ocean acidification disrupts the filter feeding behavior in Chilean gastropod and bivalve species from different geographic localities. Estuaries and Coasts 38, 1163–1177 (2015).	lab	herbivory	NA	cons	NA	Calfuco, S Chile	intertidal	NA	moll	mussel	Perumytilus	purpuratus	12±1.4 mm length	juv	juv	NA	>10 ug Chl a/L ad libitum	phyto	microalgae	Isochrysis	galbana	NA	NA	NA	NA	NA	2110	RCP 8.5 scenario	Meinhausen et al. 2011	equilibration	NA	NA	22 L	10	3	NA	NA	NA	NA	42	42	NA	NA	140 mL	NA	treatment	NA	1
131	C. A. Vargas, et al., CO2-driven ocean acidification disrupts the filter feeding behavior in Chilean gastropod and bivalve species from different geographic localities. Estuaries and Coasts 38, 1163–1177 (2015).	lab	herbivory	NA	cons	NA	Calfuco, S Chile	intertidal	NA	moll	mussel	Perumytilus	purpuratus	12±1.4 mm length	juv	juv	NA	>10 ug Chl a/L ad libitum	phyto	microalgae	Isochrysis	galbana	NA	NA	NA	NA	NA	2110	RCP 8.5 scenario	Meinhausen et al. 2011	equilibration	NA	NA	22 L	10	3	NA	NA	NA	NA	42	42	NA	NA	140 mL	NA	treatment	NA	1
131	C. A. Vargas, et al., CO2-driven ocean acidification disrupts the filter feeding behavior in Chilean gastropod and bivalve species from different geographic localities. Estuaries and Coasts 38, 1163–1177 (2015).	lab	herbivory	NA	cons	NA	Las Cruces, Central Chile	intertidal	NA	moll	abalone	Concholepas	concholepas	newly hatched	larval	larv	NA	NA	phyto	microalgae	Isochrysis	galbana	NA	NA	NA	NA	NA	2110	RCP 8.5 scenario	Meinhausen et al. 2011	equilibration	NA	NA	5 L	NA	NA	NA	NA	NA	NA	45.5 to 56	45.5	NA	NA	1000 mL	NA	treatment	NA	30
131	C. A. Vargas, et al., CO2-driven ocean acidification disrupts the filter feeding behavior in Chilean gastropod and bivalve species from different geographic localities. Estuaries and Coasts 38, 1163–1177 (2015).	lab	herbivory	NA	cons	NA	Las Cruces, Central Chile	intertidal	NA	moll	abalone	Concholepas	concholepas	newly hatched	larval	larv	NA	NA	phyto	microalgae	Isochrysis	galbana	NA	NA	NA	NA	NA	2110	RCP 8.5 scenario	Meinhausen et al. 2011	equilibration	NA	NA	5 L	NA	NA	NA	NA	NA	NA	45.5 to 56	45.5	NA	NA	1000 mL	NA	treatment	NA	30
131	C. A. Vargas, et al., CO2-driven ocean acidification disrupts the filter feeding behavior in Chilean gastropod and bivalve species from different geographic localities. Estuaries and Coasts 38, 1163–1177 (2015).	lab	herbivory	NA	cons	NA	Las Cruces, Central Chile	intertidal	NA	moll	mussel	Perumytilus	purpuratus	12±1.4 mm length	juv	juv	NA	>10 ug Chl a/L ad libitum	phyto	microalgae	Isochrysis	galbana	NA	NA	NA	NA	NA	2110	RCP 8.5 scenario	Meinhausen et al. 2011	equilibration	NA	NA	22 L	10	3	NA	NA	NA	NA	42	42	NA	NA	140 mL	NA	treatment	NA	1
131	C. A. Vargas, et al., CO2-driven ocean acidification disrupts the filter feeding behavior in Chilean gastropod and bivalve species from different geographic localities. Estuaries and Coasts 38, 1163–1177 (2015).	lab	herbivory	NA	cons	NA	Las Cruces, Central Chile	intertidal	NA	moll	mussel	Perumytilus	purpuratus	12±1.4 mm length	juv	juv	NA	>10 ug Chl a/L ad libitum	phyto	microalgae	Isochrysis	galbana	NA	NA	NA	NA	NA	2110	RCP 8.5 scenario	Meinhausen et al. 2011	equilibration	NA	NA	22 L	10	3	NA	NA	NA	NA	42	42	NA	NA	140 mL	NA	treatment	NA	1
132	C. A. Vargas, et al., CO2-driven ocean acidification reduces larval feeding efficiency and changes food selectivity in the mollusk Concholepas concholepas. Journal of Plankton Research 35, 1059–1068 (2013).	lab	herbivory	NA	cons	NA	Las Cruces, Chile; seawater containing the natural-food assemblage used in our experiments was collected from the first 5 m of the water column off Calfuco in a clean plastic bucket	intertidal/subtidal	NA	moll	abalone	Concholepas	concholepas	NA	larval	larv	NA	NA	phyto	natural assemblage of plankton including cyanobacteria (Cyan), nanoflagellates (NF), dinoflagellates (Din), ciliates (Cil), pennate (PD), solitary centric (CD) and chain forming diatoms (DC)	NA	NA	NA	NA	NA	NA	NA	2100	worst-case scenario	Caldeira and Wickett 2003	CO2 equilibration	NA	NA	0.5 L	10 egg capsules	NA	NA	NA	NA	NA	45.5 to 56	45.5	NA	NA	500 mL	NA	treatment	NA	30
132	C. A. Vargas, et al., CO2-driven ocean acidification reduces larval feeding efficiency and changes food selectivity in the mollusk Concholepas concholepas. Journal of Plankton Research 35, 1059–1068 (2013).	lab	herbivory	NA	cons	NA	Calfuco, Chile; seawater containing the natural-food assemblage used in our experiments was collected from the first 5 m of the water column off Calfuco in a clean plastic bucket	intertidal/subtidal	NA	moll	abalone	Concholepas	concholepas	NA	larval	larv	NA	NA	phyto	natural assemblage of plankton including cyanobacteria (Cyan), nanoflagellates (NF), dinoflagellates (Din), ciliates (Cil), pennate (PD), solitary centric (CD) and chain forming diatoms (DC)	NA	NA	NA	NA	NA	NA	NA	2100	worst-case scenario	Caldeira and Wickett 2003	CO2 equilibration	NA	NA	0.5 L	10 egg capsules	NA	NA	NA	NA	NA	45.5 to 56	45.5	NA	NA	500 mL	NA	treatment	NA	30
132	C. A. Vargas, et al., CO2-driven ocean acidification reduces larval feeding efficiency and changes food selectivity in the mollusk Concholepas concholepas. Journal of Plankton Research 35, 1059–1068 (2013).	lab	herbivory	NA	cons	NA	Calfuco, Chile; seawater containing the natural-food assemblage used in our experiments was collected from the first 5 m of the water column off Calfuco in a clean plastic bucket	intertidal/subtidal	NA	moll	abalone	Concholepas	concholepas	NA	larval	larv	NA	NA	phyto	natural assemblage of plankton including cyanobacteria (Cyan), nanoflagellates (NF), dinoflagellates (Din), ciliates (Cil), pennate (PD), solitary centric (CD) and chain forming diatoms (DC)	NA	NA	NA	NA	NA	NA	NA	2100	worst-case scenario	Caldeira and Wickett 2003	CO2 equilibration	NA	NA	0.5 L	10 egg capsules	NA	NA	NA	NA	NA	45.5 to 56	45.5	NA	NA	500 mL	NA	treatment	NA	30
132	C. A. Vargas, et al., CO2-driven ocean acidification reduces larval feeding efficiency and changes food selectivity in the mollusk Concholepas concholepas. Journal of Plankton Research 35, 1059–1068 (2013).	lab	herbivory	NA	cons	NA	Calfuco, Chile; seawater containing the natural-food assemblage used in our experiments was collected from the first 5 m of the water column off Calfuco in a clean plastic bucket	intertidal/subtidal	NA	moll	abalone	Concholepas	concholepas	NA	larval	larv	NA	NA	phyto	natural assemblage of plankton including cyanobacteria (Cyan), nanoflagellates (NF), dinoflagellates (Din), ciliates (Cil), pennate (PD), solitary centric (CD) and chain forming diatoms (DC)	NA	NA	NA	NA	NA	NA	NA	2100	worst-case scenario	Caldeira and Wickett 2003	CO2 equilibration	NA	NA	0.5 L	10 egg capsules	NA	NA	NA	NA	NA	45.5 to 56	45.5	NA	NA	500 mL	NA	treatment	NA	30
133	G.-N. Wang, M. Yagi, R. Yin, W.-Q. Lu, A. Ishimatsu, Effects of elevated seawater CO2 on feed intake, oxygen consumption and morphology of Aristotle’s lantern in the sea urchin Anthocidaris crassispina. Journal of Marine Science and Technology 21, 192–200 (2013).	lab	herbivory	NA	cons	NA	Nagasaki, Japan	rocky shore	NA	echin	urchin	Anthocidaris	crassispina	mean wet weight of 58.1 ± 1.4 (SE) g and mean test diameter 50.6 ± 3.4 mm	adult	adult	NA	fed a sufficient amount of the green alga Undaria pinnatifida	feed	artificial food pellets (dried algae and agar)	NA	NA	1.5 cm × 1.5 cm × 1 cm, 5-7 g	NA	NA	NA	NA	2100	A1FI scenario	IPCC 2001	bubbling	NA	NA	NA	1	21	21 containers per treatment	NA	NA	NA	140	140	NA	NA	NA	NA	treatment	NA	NA
134	Y. Wang, L. Li, M. Hu, W. Lu, Physiological energetics of the thick shell mussel Mytilus coruscus exposed to seawater acidification and thermal stress. Science of The Total Environment 514, 261–272 (2015).	lab	herbivory	NA	cons	NA	Shengsi Island, China	mussel raft	NA	moll	mussel	Mytilus	coruscus	27 ± 2 mm shell length,	juv	juv	NA	fed daily twice with the microalgae algae Chlorella spp. (25,000 cells/mL)	phyto	microalgae	Chlorella	spp.	2.5 × 10^4 cells/ml	NA	NA	NA	NA	2100	A2 scenario	Caldeira and Wickett 2003, 2005, IPCC 2007	bubbling	NA	Y	NA	30	3	3 replicate tanks of 30 mussels per treatment	NA	gradually increased temp ~1°C per day until 25C	NA	14	14	NA	NA	NA	NA	treatment	treatment	NA
134	Y. Wang, L. Li, M. Hu, W. Lu, Physiological energetics of the thick shell mussel Mytilus coruscus exposed to seawater acidification and thermal stress. Science of The Total Environment 514, 261–272 (2015).	lab	herbivory	NA	cons	NA	Shengsi Island, China	mussel raft	NA	moll	mussel	Mytilus	coruscus	27 ± 2 mm shell length,	juv	juv	NA	fed daily twice with the microalgae algae Chlorella spp. (25,000 cells/mL)	phyto	microalgae	Chlorella	spp.	2.5 × 10^4 cells/ml	NA	NA	NA	NA	2100	A2 scenario	Caldeira and Wickett 2003, 2005, IPCC 2007	bubbling	NA	Y	NA	30	3	3 replicate tanks of 30 mussels per treatment	NA	gradually increased temp ~1°C per day until 25C	NA	14	14	NA	NA	NA	NA	treatment	treatment	NA
134	Y. Wang, L. Li, M. Hu, W. Lu, Physiological energetics of the thick shell mussel Mytilus coruscus exposed to seawater acidification and thermal stress. Science of The Total Environment 514, 261–272 (2015).	lab	herbivory	NA	cons	NA	Shengsi Island, China	mussel raft	NA	moll	mussel	Mytilus	coruscus	27 ± 2 mm shell length,	juv	juv	NA	fed daily twice with the microalgae algae Chlorella spp. (25,000 cells/mL)	phyto	microalgae	Chlorella	spp.	2.5 × 10^4 cells/ml	NA	NA	NA	NA	2100	A2 scenario	Caldeira and Wickett 2003, 2005, IPCC 2007	bubbling	NA	Y	NA	30	3	3 replicate tanks of 30 mussels per treatment	NA	gradually increased temp ~1°C per day until 25C	NA	14	14	NA	NA	NA	NA	treatment	treatment	NA
135	S.-A. Watson, J. B. Fields, P. L. Munday, Ocean acidification alters predator behaviour and reduces predation rate. Biology Letters 13, 20160797 (2017).	lab	predation	NA	cons	NA	Lizard Island, GBR	coral reef	NA	moll	snail	Conus	marmoreus	39.9±1.4 mm shell width	NA	NA	NA	fed strawberry and humpbacked conch at equal rates	moll	snail	Gibberulus	gibbosus	NA	NA	NA	NA	NA	2100	NA	NA	CO2 dosing	NA	NA	32 L	3 to 4	3	NA	NA	NA	NA	20	20	NA	NA	32 L	NA	ambient	NA	1
136	J. M. Wright, L. M. Parker, W. A. O’Connor, E. Scanes, P. M. Ross, Ocean acidification affects both the predator and prey to alter interactions between the oyster Crassostrea gigas (Thunberg, 1793) and the whelk Tenguella marginalba (Blainville, 1832). Marine Biology 165 (2018).	lab	predation	NA	both	NA	Port Stephens NSW, Australia; lat and long in next columns are for oysters (Tilligerry Creek). Lat and long for whelk collection are: Boat Harbour (32°47_x0004_S, 152°06_x0004_E) and Anna Bay (32°47_x0004_S, 152°04_x0004_E)	intertidal/estuarine	NA	moll	snail	Morula	marginalba	2.85 ± 0.38 g	adult	adult	NA	fed C. gigas and Saccostrea glomerata	moll	oyster	Crassostrea	gigas	1.20 ± 0.24 g mass	juv	juv	NA	fed algal diet of Chaetoceros muelleri, Tahitian Isochrysis aff. Galbana, and Pavlova lutheri (1.19x10^8 cells/oyster/day)	2100	NA	IPCC 2013	bubbling	NA	NA	750 L	prey: 420, pred: 64	3	NA	gradual increase over 5 days	NA	NA	42	42	42	NA	750 L	NA	treatment	NA	NA
137	J. M. Wright, L. M. Parker, W. A. O’Connor, E. Scanes, P. M. Ross, Ocean acidification affects both the predator and prey to alter interactions between the oyster Crassostrea gigas (Thunberg, 1793) and the whelk Tenguella marginalba (Blainville, 1832). Marine Biology 165 (2018).	lab	predation	NA	both	NA	Port Stephens, Australia	intertidal	NA	moll	snail	Tenguella	marginalba	mass 1.75 ± 0.04 g, height 18.34 ± 0.24 mm, length of aperture 14.23 ± 0.21 mm	adult	adult	NA	T. marginalba were fed ad libitum C. gigas	moll	oyster	Crassostrea	gigas	mass 0.45 ± 0.02 g, height 16.75 ± 0.29 mm,length 9.97 ± 0.17 mm	young adult	adult	NA	fed to excess on a mixed algal diet consisting of Chaetoceros muelleri, Tisochrysis lutea and Pavlova lutheri at a concentration of 1.19 × 108 cells/oyster/day	2100	NA	IPCC 2013	CO2 injection/dosing	NA	NA	NA	NA	3	n=3 per treatment	NA	NA	NA	42	42	42	NA	NA	NA	treatment	NA	NA
138	X. Xu, F. Yang, L. Zhao, X. Yan, Seawater acidification affects the physiological energetics and spawning capacity of the Manila clam Ruditapes philippinarum during gonadal maturation. Comparative Biochemistry and Physiology Part A 196, 20–29 (2016).	lab	herbivory	NA	cons	absorption efficiency	Liangshui Bay, China	intertidal	NA	moll	clam	Ruditapes	philippinarum	32.2±2 mm shell length	adult	adult	NA	2x/day ad libitum (~20K cells/mL of microalgae)	phyto	microalgae	Isochrysis	galbana	NA	NA	NA	NA	NA	2100	NA	Caldeira and Wickett 2003	bubbling	NA	NA	NA	NA	6	NA	lab: 2 wks; pH conditions: 2 wks; target temp: 30 days of gradual increasing temps; feeding: 30 min to aquarium	NA	NA	40	40	NA	NA	NA	NA	ambient	NA	NA
139	X.-Y. Xu, K. R. Yip, P. K. S. Shin, S. G. Cheung, Predator–prey interaction between muricid gastropods and mussels under ocean acidification. Marine Pollution Bulletin 124, 911–916 (2017).	lab	predation	NA	both	NA	Wu Kai Sha Pier, Hong Kong	rocky shore	NA	moll	snail	Thais	clavigera	30-33 mm shell length	NA	NA	NA	2 x per week mussels	moll	mussel	Brachidontes	variabilis	7-11 mm shell length	NA	NA	NA	2 x per wk with green alga (Dunaliella tertiolecta)	2100	NA	IPCC 2007	bubbling	NA	NA	sm glass bottle	10 gastropod; 2 lg and 3 sm mussels	5	NA	NA	NA	NA	pred: min 30, prey: 7	30	7	Y	NA	NA	treatment	NA	1
139	X.-Y. Xu, K. R. Yip, P. K. S. Shin, S. G. Cheung, Predator–prey interaction between muricid gastropods and mussels under ocean acidification. Marine Pollution Bulletin 124, 911–916 (2017).	lab	predation	NA	both	NA	Wu Kai Sha Pier, Hong Kong	rocky shore	NA	moll	snail	Thais	clavigera	30-33 mm shell length	NA	NA	NA	2 x per week mussels	moll	mussel	Brachidontes	variabilis	14-18 mm shell length	NA	NA	NA	2 x per wk with green alga (Dunaliella tertiolecta)	2100	NA	IPCC 2007	bubbling	NA	NA	sm glass bottle	10 gastropod; 2 lg and 3 sm mussels	5	NA	NA	NA	NA	pred: min 30, prey: 7	30	7	Y	NA	NA	treatment	NA	1
140	E. H. Yee, S. N. Murray, Effects of temperature on activity, food consumption rates, and gut passage times of seaweed-eating Tegula species (Trochidae) from California. Marine Biology 145, 895–903 (2004).	lab	herbivory	NA	cons	NA	Shaw's Cove, Laguna Beach, CA	intertidal	intertidal	moll	snail	Tegula	aureotincta	22-23.6 mm max shell diam	NA	NA	NA	kelp ad libitum	macro	kelp	Eisenia arborea sporophylls or Egregia menziesii laminae	NA	NA	NA	NA	NA	NA	NA	NA	NA	NA	NA	NA	2 L	2	7	NA	NA	4C increases	NA	7 to 14	7	NA	NA	NA	NA	NA	treatment	NA
140	E. H. Yee, S. N. Murray, Effects of temperature on activity, food consumption rates, and gut passage times of seaweed-eating Tegula species (Trochidae) from California. Marine Biology 145, 895–903 (2004).	lab	herbivory	NA	cons	NA	Piedras Blancas, CA	intertidal	intertidal	moll	snail	Tegula	brunnea	22.1-23.1 mm max shell diam	NA	NA	NA	kelp ad libitum	macro	kelp	Eisenia arborea sporophylls or Egregia menziesii laminae	NA	NA	NA	NA	NA	NA	NA	NA	NA	NA	NA	NA	2 L	2	7	NA	NA	4C increases	NA	7 to 14	7	NA	NA	NA	NA	NA	treatment	NA
140	E. H. Yee, S. N. Murray, Effects of temperature on activity, food consumption rates, and gut passage times of seaweed-eating Tegula species (Trochidae) from California. Marine Biology 145, 895–903 (2004).	lab	herbivory	NA	cons	NA	Cayucos, CA	intertidal	intertidal	moll	snail	Tegula	funebralis	22.6-23.4 mm max shell diam	NA	NA	NA	kelp ad libitum	macro	kelp	Eisenia arborea sporophylls or Egregia menziesii laminae	NA	NA	NA	NA	NA	NA	NA	NA	NA	NA	NA	NA	2 L	2	7	NA	NA	4C increases	NA	7 to 14	7	NA	NA	NA	NA	NA	treatment	NA
140	E. H. Yee, S. N. Murray, Effects of temperature on activity, food consumption rates, and gut passage times of seaweed-eating Tegula species (Trochidae) from California. Marine Biology 145, 895–903 (2004).	lab	herbivory	NA	cons	NA	Crystal Cove State Park, CA	intertidal	intertidal	moll	snail	Tegula	funebralis	22.4-23.1 mm max shell diam	NA	NA	NA	kelp ad libitum	macro	kelp	Eisenia arborea sporophylls or Egregia menziesii laminae	NA	NA	NA	NA	NA	NA	NA	NA	NA	NA	NA	NA	2 L	2	7	NA	NA	4C increases	NA	7 to 14	7	NA	NA	NA	NA	NA	treatment	NA
141	X. Yuan, et al., Bioenergetic trade-offs in the sea cucumber Apostichopus japonicus (Echinodermata: Holothuroidea) in response to CO2-driven ocean acidification. Environmental Science and Pollution Research 23, 8453–8461 (2016).	lab	herbivory	NA	cons	NA	Dalian Coast	subtidal	NA	echin	cucumber	Apostichopus	japonicus	~40 g wet wt	NA	NA	NA	ad libitum dailyL mud and algae powder	feed	dried coastal mud and algae powder	NA	NA	NA	NA	NA	NA	NA	2100	NA	Dorey et al. 2013, IPCC 2013	bubbling	NA	NA	NA	NA	4	4 ind in 4 replicates	1 week to lab, 1 week to treatments	NA	NA	60	60	NA	NA	NA	NA	treatment	NA	NA
142	H. Zhang, P. K. S. Shin, S. G. Cheung, Physiological responses and scope for growth in a marine scavenging gastropod, Nassarius festivus (Powys, 1835), are affected by salinity and temperature but not by ocean acidification. ICES Journal of Marine Science 73, 814–824 (2016).	lab	predation	NA	cons	NA	Starfish Bay, Hong Kong	sandy beach	0 m	moll	snail	Nassarius	festivus	13±2 mm shell length	adult	adult	NA	clam for 2 h to satiation every 3-4 days	feed	clam tissue	Ruditapes	philippinarum	NA	NA	NA	NA	NA	2100	RCP 8.5	Collins et al. 2013	bubbling	chiller, heater	NA	NA	NA	5	20 individuals per glass bottle, 5 replicates per treatment	2 weeks to lab; not to treatments	NA	NA	29	29	NA	NA	NA	NA	treatment	NA	NA
142	H. Zhang, P. K. S. Shin, S. G. Cheung, Physiological responses and scope for growth in a marine scavenging gastropod, Nassarius festivus (Powys, 1835), are affected by salinity and temperature but not by ocean acidification. ICES Journal of Marine Science 73, 814–824 (2016).	lab	predation	NA	cons	NA	Starfish Bay, Hong Kong	sandy beach	0 m	moll	snail	Nassarius	festivus	13±2 mm shell length	adult	adult	NA	clam for 2 h to satiation every 3-4 days	feed	clam tissue	Ruditapes	philippinarum	NA	NA	NA	NA	NA	2100	RCP 8.5	Collins et al. 2013	bubbling	chiller, heater	NA	NA	NA	5	20 individuals per glass bottle, 5 replicates per treatment	2 weeks to lab; not to treatments	NA	NA	29	29	NA	NA	NA	NA	treatment	NA	NA
143	X. Zhao, et al., Ocean acidification adversely influences metabolism, extracellular pH and calcification of an economically important marine bivalve, Tegillarca granosa. Marine Environmental Research 125, 82–89 (2017).	lab	herbivory	NA	cons	NA	Zhejiang, China	intertidal	NA	moll	clam	Tegillarca	granosa	shell length of 20.03 ± 1.27 mm	NA	NA	NA	fed twice daily with microalgae Platymonas subcordiformis at a rate of ~5% dry tissue weight	phyto	microalgae	Platymonas	subcordiformis	2.7 x 10^5 cells/mL	NA	NA	NA	NA	2100	NA	Caldeira and Wickett 2005, IPCC 2014	bubbling	NA	NA	NA	20 (5=feeding)	NA	Eight replicate experimental aquariums (volume ¼ 22.5 L) were nested at each of the four investigated pH levels. Each replicate experimental aquarium contained 20 blood clams.	NA	NA	NA	40	40	NA	NA	NA	NA	treatment	NA	NA
12	S. Benítez, et al., Ontogenetic variability in the feeding behavior of a marine amphipod in response to ocean acidification. Marine Pollution Bulletin (2016)	lab	herbivory	Y	res	NA	Calfuco beach, Chile	rocky shoreline	NA	crust	amphipod	Ochestoidea	tuberculata	NA	juv	juv	NA	NA	macro	kelp	Durvillaea	antarctica	NA	NA	NA	NA	NA	2100	NA	Caldeira and Wickett, 2003; Feely et al., 2004; Meinshausen et al., 2011).	bubbling	NA	NA	4 L	several discs	8	NA	NA	NA	NA	10	NA	10	NA	5 x 5 cm	NA	ambient	NA	5 to 10
12	S. Benítez, et al., Ontogenetic variability in the feeding behavior of a marine amphipod in response to ocean acidification. Marine Pollution Bulletin (2016)	lab	herbivory	Y	res	NA	Calfuco beach, Chile	rocky shoreline	NA	crust	amphipod	Ochestoidea	tuberculata	NA	adult	adult	NA	NA	macro	kelp	Durvillaea	antarctica	NA	NA	NA	NA	NA	2100	NA	Caldeira and Wickett, 2003; Feely et al., 2004; Meinshausen et al., 2011).	bubbling	NA	NA	4 L	several discs	8	NA	NA	NA	NA	10	NA	10	NA	5 x 5 cm	NA	ambient	NA	5 to 10
31	C. Duarte, et al., Ocean acidification induces changes in algal palatability and herbivore feeding behavior and performance. Oecologia 180, 453–462 (2016).	lab	herbivory	Y	res	NA	Calfuco, Chile	intertidal	NA	crust	amphipod	Orchestoidea	turbeculata	NA	juv	juv	NA	NA	macro	kelp	Durvillea	antarctica	NA	NA	NA	NA	NA	2070-2110	RCP 8.5	Meinshausen et al. 2011	bubbling	NA	NA	4 L	4	10	10 containers each with 4 amphipods & pieces of both algae treatments	NA	NA	NA	10	NA	10	NA	5x5 cm	NA	ambient	NA	4
96	M. I. O’Connor, Warming strengthens an herbivore–plant interaction. Ecology 90, 388–398 (2009).	mesocosm	herbivory	Y	res	NA	Radio Island Jetty, Morehead City, NC	subtidal	subtidal	crust	amphipod	Ampithoe	longimana	NA	adult	adult	NA	NA	macro	fleshy	Sargassum	filipendula	30 mg pieces	NA	NA	NA	NA	NA	NA	NA	NA	climate room	NA	small cup	1 grazer, 30 mg pieces of algae	32	NA	NA	NA	NA	14	NA	14	NA	NA	NA	NA	NA	NA
96	M. I. O’Connor, Warming strengthens an herbivore–plant interaction. Ecology 90, 388–398 (2009).	mesocosm	herbivory	Y	res	NA	Radio Island Jetty, Morehead City, NC	subtidal	subtidal	crust	amphipod	Ampithoe	longimana	NA	adult	adult	NA	NA	macro	fleshy	Sargassum	filipendula	30 mg pieces	NA	NA	NA	NA	NA	NA	NA	NA	climate room	NA	small cup	1 grazer, 30 mg pieces of algae	32	NA	NA	NA	NA	14	NA	14	NA	NA	NA	NA	NA	NA
108	S. Raddatz, T. Guy-Haim, G. Rilov, M. Wahl, Future warming and acidification effects on anti-fouling and anti-herbivory traits of the brown alga Fucus vesiculosus (Phaeophyceae). Journal of Phycology 53, 44–58 (2017).	mesocosm	herbivory	Y	res	NA	Kiel Fjord, Baltic Sea	rocky coast	0.5-1 m	crust	isopod	Idotea	baltica	2-2.5 cm body length	NA	NA	NA	NA	macro	fleshy	Fucus	vesiculosus	NA	NA	NA	NA	NA	2100	NA	NA	bubbling	chiller, heater	Y	1500 L	NA	3	NA	NA	NA	NA	63 to 84	NA	63	NA	30 mL	NA	ambient	ambient	1
108	S. Raddatz, T. Guy-Haim, G. Rilov, M. Wahl, Future warming and acidification effects on anti-fouling and anti-herbivory traits of the brown alga Fucus vesiculosus (Phaeophyceae). Journal of Phycology 53, 44–58 (2017).	mesocosm	herbivory	Y	res	NA	Kiel Fjord, Baltic Sea	rocky coast	0.5-1 m	crust	isopod	Idotea	baltica	2-2.5 cm body length	NA	NA	NA	NA	macro	fleshy	Fucus	vesiculosus	NA	NA	NA	NA	NA	2100	NA	NA	bubbling	chiller, heater	Y	1500 L	NA	3	NA	NA	NA	NA	63 to 84	NA	63	NA	30 mL	NA	ambient	ambient	1
108	S. Raddatz, T. Guy-Haim, G. Rilov, M. Wahl, Future warming and acidification effects on anti-fouling and anti-herbivory traits of the brown alga Fucus vesiculosus (Phaeophyceae). Journal of Phycology 53, 44–58 (2017).	mesocosm	herbivory	Y	res	NA	Kiel Fjord, Baltic Sea	rocky coast	0.5-1 m	crust	isopod	Idotea	baltica	2-2.5 cm body length	NA	NA	NA	NA	macro	fleshy	Fucus	vesiculosus	NA	NA	NA	NA	NA	2100	NA	NA	bubbling	chiller, heater	Y	1500 L	NA	3	NA	NA	NA	NA	63 to 84	NA	63	NA	30 mL	NA	ambient	ambient	1
108	S. Raddatz, T. Guy-Haim, G. Rilov, M. Wahl, Future warming and acidification effects on anti-fouling and anti-herbivory traits of the brown alga Fucus vesiculosus (Phaeophyceae). Journal of Phycology 53, 44–58 (2017).	mesocosm	herbivory	Y	res	NA	Kiel Fjord, Baltic Sea	rocky coast	0.5-1 m	crust	isopod	Idotea	baltica	2-2.5 cm body length	NA	NA	NA	NA	macro	fleshy	Fucus	vesiculosus	NA	NA	NA	NA	NA	2100	NA	NA	bubbling	chiller, heater	Y	1500 L	NA	3	NA	NA	NA	NA	63 to 84	NA	63	NA	30 mL	NA	ambient	ambient	1
108	S. Raddatz, T. Guy-Haim, G. Rilov, M. Wahl, Future warming and acidification effects on anti-fouling and anti-herbivory traits of the brown alga Fucus vesiculosus (Phaeophyceae). Journal of Phycology 53, 44–58 (2017).	mesocosm	herbivory	Y	res	NA	Kiel Fjord, Baltic Sea	rocky coast	0.5-1 m	crust	isopod	Idotea	baltica	2-2.5 cm body length	NA	NA	NA	NA	macro	fleshy	Fucus	vesiculosus	NA	NA	NA	NA	NA	2100	NA	NA	bubbling	chiller, heater	Y	1500 L	NA	3	NA	NA	NA	NA	63 to 84	NA	63	NA	30 mL	NA	ambient	ambient	1
108	S. Raddatz, T. Guy-Haim, G. Rilov, M. Wahl, Future warming and acidification effects on anti-fouling and anti-herbivory traits of the brown alga Fucus vesiculosus (Phaeophyceae). Journal of Phycology 53, 44–58 (2017).	mesocosm	herbivory	Y	res	NA	Kiel Fjord, Baltic Sea	rocky coast	0.5-1 m	crust	isopod	Idotea	baltica	2-2.5 cm body length	NA	NA	NA	NA	macro	fleshy	Fucus	vesiculosus	NA	NA	NA	NA	NA	2100	NA	NA	bubbling	chiller, heater	Y	1500 L	NA	3	NA	NA	NA	NA	63 to 84	NA	63	NA	30 mL	NA	ambient	ambient	1
108	S. Raddatz, T. Guy-Haim, G. Rilov, M. Wahl, Future warming and acidification effects on anti-fouling and anti-herbivory traits of the brown alga Fucus vesiculosus (Phaeophyceae). Journal of Phycology 53, 44–58 (2017).	mesocosm	herbivory	Y	res	NA	Kiel Fjord, Baltic Sea	rocky coast	0.5-1 m	crust	isopod	Idotea	baltica	2-2.5 cm body length	NA	NA	NA	NA	macro	fleshy	Fucus	vesiculosus	NA	NA	NA	NA	NA	2100	NA	NA	bubbling	chiller, heater	Y	1500 L	NA	3	NA	NA	NA	NA	63 to 84	NA	63	NA	30 mL	NA	ambient	ambient	1
108	S. Raddatz, T. Guy-Haim, G. Rilov, M. Wahl, Future warming and acidification effects on anti-fouling and anti-herbivory traits of the brown alga Fucus vesiculosus (Phaeophyceae). Journal of Phycology 53, 44–58 (2017).	mesocosm	herbivory	Y	res	NA	Kiel Fjord, Baltic Sea	rocky coast	0.5-1 m	crust	isopod	Idotea	baltica	2-2.5 cm body length	NA	NA	NA	NA	macro	fleshy	Fucus	vesiculosus	NA	NA	NA	NA	NA	2100	NA	NA	bubbling	chiller, heater	Y	1500 L	NA	3	NA	NA	NA	NA	63 to 84	NA	63	NA	30 mL	NA	ambient	ambient	1
108	S. Raddatz, T. Guy-Haim, G. Rilov, M. Wahl, Future warming and acidification effects on anti-fouling and anti-herbivory traits of the brown alga Fucus vesiculosus (Phaeophyceae). Journal of Phycology 53, 44–58 (2017).	mesocosm	herbivory	Y	res	NA	Kiel Fjord, Baltic Sea	rocky coast	0.5-1 m	crust	isopod	Idotea	baltica	2-2.5 cm body length	NA	NA	NA	NA	macro	fleshy	Fucus	vesiculosus	NA	NA	NA	NA	NA	2100	NA	NA	bubbling	chiller, heater	Y	1500 L	NA	3	NA	NA	NA	NA	63 to 84	NA	63	NA	30 mL	NA	ambient	ambient	1
108	S. Raddatz, T. Guy-Haim, G. Rilov, M. Wahl, Future warming and acidification effects on anti-fouling and anti-herbivory traits of the brown alga Fucus vesiculosus (Phaeophyceae). Journal of Phycology 53, 44–58 (2017).	mesocosm	herbivory	Y	res	NA	Kiel Fjord, Baltic Sea	rocky coast	0.5-1 m	crust	isopod	Idotea	baltica	2-2.5 cm body length	NA	NA	NA	NA	macro	fleshy	Fucus	vesiculosus	NA	NA	NA	NA	NA	2100	NA	NA	bubbling	chiller, heater	Y	1500 L	NA	3	NA	NA	NA	NA	63 to 84	NA	63	NA	30 mL	NA	ambient	ambient	1
108	S. Raddatz, T. Guy-Haim, G. Rilov, M. Wahl, Future warming and acidification effects on anti-fouling and anti-herbivory traits of the brown alga Fucus vesiculosus (Phaeophyceae). Journal of Phycology 53, 44–58 (2017).	mesocosm	herbivory	Y	res	NA	Kiel Fjord, Baltic Sea	rocky coast	0.5-1 m	crust	isopod	Idotea	baltica	2-2.5 cm body length	NA	NA	NA	NA	macro	fleshy	Fucus	vesiculosus	NA	NA	NA	NA	NA	2100	NA	NA	bubbling	chiller, heater	Y	1500 L	NA	3	NA	NA	NA	NA	63 to 84	NA	63	NA	30 mL	NA	ambient	ambient	1
108	S. Raddatz, T. Guy-Haim, G. Rilov, M. Wahl, Future warming and acidification effects on anti-fouling and anti-herbivory traits of the brown alga Fucus vesiculosus (Phaeophyceae). Journal of Phycology 53, 44–58 (2017).	mesocosm	herbivory	Y	res	NA	Kiel Fjord, Baltic Sea	rocky coast	0.5-1 m	crust	isopod	Idotea	baltica	2-2.5 cm body length	NA	NA	NA	NA	macro	fleshy	Fucus	vesiculosus	NA	NA	NA	NA	NA	2100	NA	NA	bubbling	chiller, heater	Y	1500 L	NA	3	NA	NA	NA	NA	63 to 84	NA	63	NA	30 mL	NA	ambient	ambient	1
129	F. Tomas, B. Martínez-Crego, G. Hernán, R. Santos, Responses of seagrass to anthropogenic and natural disturbances do not equally translate to its consumers. Glob Change Biol 21, 4021–4030 (2015).	lab	herbivory	Y	res	nutrients, simulated herbivory	Ria Formosa lagoon, Portugal	estuary/subtidal	NA	crust	isopod	Synischia	hectica	1.5-4.5 cm diameter	NA	NA	NA	fed freshly collected Ulva sp	plant	seagrass	Cymodocea	nodosa	2 cm^2	shoots	NA	NA	NA	NA	NA	NA	CO2 injection	NA	NA	26 L	21–22 shoots consisting of rhizome units containing 2–4 shoots	6	NA	NA	NA	NA	42	NA	42	NA	500 mL	herbs: 24 to 48 hr	ambient	NA	1
129	F. Tomas, B. Martínez-Crego, G. Hernán, R. Santos, Responses of seagrass to anthropogenic and natural disturbances do not equally translate to its consumers. Glob Change Biol 21, 4021–4030 (2015).	lab	herbivory	Y	res	nutrients, simulated herbivory	Ria Formosa lagoon, Portugal	estuary/subtidal	NA	echin	urchin	Paracentrotus	lividus	1.5-4.5 cm diameter	NA	NA	NA	fed freshly collected Ulva sp	plant	seagrass	Cymodocea	nodosa	2 cm^2	shoots	NA	NA	NA	NA	NA	NA	CO2 injection	NA	NA	26 L	21–22 shoots consisting of rhizome units containing 2–4 shoots	6	NA	NA	NA	NA	42	NA	42	NA	500 mL	herbs: 24 to 48 hr	ambient	NA	1
2	B. J. M. Allan, P. Domenici, M. I. McCormick, S.-A. Watson, P. L. Munday, Elevated CO2 affects predator-prey interactions through altered performance. PLOS One 8, e58520 (2013).	lab	prey survival	NA	res	NA	GBR, Australia	coral reef	NA	fish	fish	Pseudochromis	fuscus	range 64–83 mm SL, 72.3 ± 0.6 mean ± SD	adult	adult	NA	fed 2 juv reef fish for 2 days	fish	fish	Pomacentrus	amboinensis	range 10.3–15.1 mm SL, 12.6 ± 1.5 mean ± SD	recruit	larv	NA	fed 4 times/ day ad libitum: newly hatched Artemia sp.	2100	NA	Meinhausen et al. 2011	bubbling	NA	NA	30 L	NA	4	8 replicate 35 L aquariums, 4 housing small groups of P. amboinensis and 4 housing P. fuscus	NA	NA	NA	4	NA	4	NA	38 x 58 x 10 cm	30 min	ambient	NA	1
20	D. P. Chivers, et al., Impaired learning of predators and lower prey survival under elevated CO2: a consequence of neurotransmitter interference. Glob Change Biol 20, 515–522 (2014).	lab/field	predation	NA	res	gabazine: w/ vs. w/o	GBR, Australia	coral reef	NA	pred community	pred community	NA	NA	NA	NA	NA	NA	fed 4x per day Artemia larvae	fish	fish	Pomacentrus	amboinensis	NA	recruit	larv	NA	NA	2100	NA	NA	CO2 diffusion	NA	NA	35 L	small groups	? (maybe see Gattuso et al. 2010)	Seawater was pumped from the ocean into 2 x 60 l header tanks where it was diffused with ambient air (control) or CO2 to achieve the desired pH. A pH-controller (Aqua Medic, Germany) attached to the CO2 treatment header tank maintained pH at the desired level. A water pump in the sump rapidly dissolved CO2 into the seawater and also served as a vigorous stirrer. Control or elevated-CO2 seawater w…	NA	NA	NA	4	NA	4	N	18x15x18 cm patch reefs	40 to 60 min w/ cage	ambient	NA	NA
40	M. C. O. Ferrari, et al., Intrageneric variation in antipredator responses of coral reef fishes affected by ocean acidification: implications for climate change projections on marine communities. Global Change Biology 17, 2980–2986 (2011).	lab/field	predation	NA	res	NA	GBR, Australia	coral reef	NA	pred community	pred community	NA	NA	NA	NA	NA	NA	NA	fish	fish	Pomacentrus	chrysurus	1.19±0.07 cm SL	larval	larv	NA	fed 3x per day Artemia nauplii	2100	NA	Meehl et al. 2007, Raupach et al. 2007	bubbling	NA	NA	35 L	NA	NA	NA	NA	NA	NA	4	NA	4	NA	18 x 12 x 12 cm patch reefs	30 min w/ cage	ambient	NA	NA
42	M. C. O. Ferrari, et al., Predation in high CO2 waters: prey fish from high-risk environments are less susceptible to ocean acidification. Integr Comp Biol 57, 55–62 (2017).	lab/field	predation	NA	res	NA	Lizard Island, GBR, Australia	coral reef	NA	pred community	pred community	NA	NA	NA	NA	NA	NA	3 x per day ad libitum of Artemia sp.	fish	fish	Pomacentrus	amboinensis	NA	recruit	larv	NA	NA	2100	RCP 8.5	Collins et al. 2013	CO2 injection/dosing	NA	NA	18 L	5	3	NA	NA	NA	NA	4	NA	4	N	25 x 20 x 20 cm patch reef	30 min caged	ambient	NA	1
91	P. L. Munday, et al., Replenishment of fish populations is threatened by ocean acidification. Proceedings of the National Academy of Sciences 107, 12930–12934 (2010).	lab/field	predation	NA	res	NA	GBR, Australia	patch reefs	NA	pred community	pred community	NA	NA	NA	NA	NA	NA	NA	fish	fish	Pomacentrus	wardi	NA	larval (16-21 d)	larv	NA	3 x per day Artemia	2100	NA	IPCC 2007	bubbling	NA	NA	35 L	varied	4	NA	NA	NA	NA	4	NA	4	N	18 x 12 x 12 cm patch reefs	NA	ambient	NA	NA
112	A. Rodríguez, J. C. Hernández, A. Brito, S. Clemente, Effects of ocean acidification on juveniles sea urchins: Predator-prey interactions. Journal of Experimental Marine Biology and Ecology 493, 31–40 (2017).	lab/field	predation	NA	res	NA	Abades, Tenerife Island	rocky	2-7 m	pred community	pred community	NA	NA	NA	NA	NA	NA	NA	echin	urchin	Paracentrotus	lividus	4-11 mm test diam	juv	juv	NA	ad libitum Ulva compress and Dictyota sp.	2100	NA	IPCC 2013	bubbling	NA	NA	130 L	100	2	NA	pH reduced over 7 days	NA	NA	100	NA	100	N	field site	3 min	ambient	NA	community
112	A. Rodríguez, J. C. Hernández, A. Brito, S. Clemente, Effects of ocean acidification on juveniles sea urchins: Predator-prey interactions. Journal of Experimental Marine Biology and Ecology 493, 31–40 (2017).	lab/field	predation	NA	res	NA	Abades, Tenerife Island	rocky	2-7 m	pred community	pred community	NA	NA	NA	NA	NA	NA	NA	echin	urchin	Diadema	africanum	4-11 mm test diam	juv	juv	NA	ad libitum Ulva compress and Dictyota sp.	2100	NA	IPCC 2013	bubbling	NA	NA	130 L	100	2	NA	pH reduced over 7 days	NA	NA	100	NA	100	N	field site	3 min	ambient	NA	community
112	A. Rodríguez, J. C. Hernández, A. Brito, S. Clemente, Effects of ocean acidification on juveniles sea urchins: Predator-prey interactions. Journal of Experimental Marine Biology and Ecology 493, 31–40 (2017).	lab/field	predation	NA	res	NA	Boca Cangrejo, Tenerife Island	rocky	2-7 m	pred community	pred community	NA	NA	NA	NA	NA	NA	NA	echin	urchin	Paracentrotus	lividus	4-11 mm test diam	juv	juv	NA	ad libitum Ulva compress and Dictyota sp.	2100	NA	IPCC 2013	bubbling	NA	NA	130 L	100	2	NA	pH reduced over 7 days	NA	NA	100	NA	100	N	field site	3 min	ambient	NA	community
112	A. Rodríguez, J. C. Hernández, A. Brito, S. Clemente, Effects of ocean acidification on juveniles sea urchins: Predator-prey interactions. Journal of Experimental Marine Biology and Ecology 493, 31–40 (2017).	lab/field	predation	NA	res	NA	Boca Cangrejo, Tenerife Island	rocky	2-7 m	pred community	pred community	NA	NA	NA	NA	NA	NA	NA	echin	urchin	Diadema	africanum	4-11 mm test diam	juv	juv	NA	ad libitum Ulva compress and Dictyota sp.	2100	NA	IPCC 2013	bubbling	NA	NA	130 L	100	2	NA	pH reduced over 7 days	NA	NA	100	NA	100	N	field site	3 min	ambient	NA	community
45	I. Gestoso, F. Arenas, C. Olabarria, Feeding behaviour of an intertidal snail: Does past environmental stress affect predator choices and prey vulnerability? Journal of Sea Research 97, 66–74 (2015).	lab/field	predation	NA	res	NA	Ria de Vigo, Spain	intertidal	intertidal	moll	snail	Nucella	lapillus	29.03 ± 0.33 mm	adult	adult	NA	NA	moll	mussel	Xenostrobus	securis	33.32 ± 0.33 mm	juv	juv	Y	fed every 2 days Tahitian Isochrysis aff. galbana (T-ISO): 3% of total tissue dry weight	2099	NA	Sokolov et al. 2009	CO2 diffusion	chiller, heater	Y	350 L	NA	1	4 tanks with treatment conditions orthogonally applied	NA	NA	NA	21	NA	NA	NA	cage: 14 x 11 x 8 cm	NA	ambient	ambient	1
45	I. Gestoso, F. Arenas, C. Olabarria, Feeding behaviour of an intertidal snail: Does past environmental stress affect predator choices and prey vulnerability? Journal of Sea Research 97, 66–74 (2015).	lab/field	predation	NA	res	NA	Ria de Vigo, Spain	intertidal	intertidal	moll	snail	Nucella	lapillus	29.03 ± 0.33 mm	adult	adult	NA	NA	moll	mussel	Xenostrobus	securis	33.32 ± 0.33 mm	juv	juv	Y	fed every 2 days Tahitian Isochrysis aff. galbana (T-ISO): 3% of total tissue dry weight	2099	NA	Sokolov et al. 2009	CO2 diffusion	chiller, heater	Y	350 L	NA	1	4 tanks with treatment conditions orthogonally applied	NA	NA	NA	21	NA	NA	NA	cage: 14 x 11 x 8 cm	NA	ambient	ambient	1
45	I. Gestoso, F. Arenas, C. Olabarria, Feeding behaviour of an intertidal snail: Does past environmental stress affect predator choices and prey vulnerability? Journal of Sea Research 97, 66–74 (2015).	lab/field	predation	NA	res	NA	Ria de Vigo, Spain	intertidal	intertidal	moll	snail	Nucella	lapillus	29.03 ± 0.33 mm	adult	adult	NA	NA	moll	mussel	Xenostrobus	securis	33.32 ± 0.33 mm	juv	juv	Y	fed every 2 days Tahitian Isochrysis aff. galbana (T-ISO): 3% of total tissue dry weight	2099	NA	Sokolov et al. 2009	CO2 diffusion	chiller, heater	Y	350 L	NA	1	4 tanks with treatment conditions orthogonally applied	NA	NA	NA	21	NA	NA	NA	cage: 14 x 11 x 8 cm	NA	ambient	ambient	1
45	I. Gestoso, F. Arenas, C. Olabarria, Feeding behaviour of an intertidal snail: Does past environmental stress affect predator choices and prey vulnerability? Journal of Sea Research 97, 66–74 (2015).	lab/field	predation	NA	res	NA	Ria de Vigo, Spain	intertidal	intertidal	moll	snail	Nucella	lapillus	29.03 ± 0.33 mm	adult	adult	NA	NA	moll	mussel	Xenostrobus	securis	33.32 ± 0.33 mm	juv	juv	Y	fed every 2 days Tahitian Isochrysis aff. galbana (T-ISO): 3% of total tissue dry weight	2099	NA	Sokolov et al. 2009	CO2 diffusion	chiller, heater	Y	350 L	NA	1	4 tanks with treatment conditions orthogonally applied	NA	NA	NA	21	NA	NA	NA	cage: 14 x 11 x 8 cm	NA	ambient	ambient	1
45	I. Gestoso, F. Arenas, C. Olabarria, Feeding behaviour of an intertidal snail: Does past environmental stress affect predator choices and prey vulnerability? Journal of Sea Research 97, 66–74 (2015).	lab/field	predation	NA	res	NA	Ria de Vigo, Spain	intertidal	intertidal	moll	snail	Nucella	lapillus	29.03 ± 0.33 mm	adult	adult	NA	NA	moll	mussel	Xenostrobus	securis	33.32 ± 0.33 mm	juv	juv	Y	fed every 2 days Tahitian Isochrysis aff. galbana (T-ISO): 3% of total tissue dry weight	2099	NA	Sokolov et al. 2009	CO2 diffusion	chiller, heater	Y	350 L	NA	1	4 tanks with treatment conditions orthogonally applied	NA	NA	NA	21	NA	NA	NA	cage: 14 x 11 x 8 cm	NA	ambient	ambient	1
45	I. Gestoso, F. Arenas, C. Olabarria, Feeding behaviour of an intertidal snail: Does past environmental stress affect predator choices and prey vulnerability? Journal of Sea Research 97, 66–74 (2015).	lab/field	predation	NA	res	NA	Ria de Vigo, Spain	intertidal	intertidal	moll	snail	Nucella	lapillus	29.03 ± 0.33 mm	adult	adult	NA	NA	moll	mussel	Xenostrobus	securis	33.32 ± 0.33 mm	juv	juv	Y	fed every 2 days Tahitian Isochrysis aff. galbana (T-ISO): 3% of total tissue dry weight	2099	NA	Sokolov et al. 2009	CO2 diffusion	chiller, heater	Y	350 L	NA	1	4 tanks with treatment conditions orthogonally applied	NA	NA	NA	21	NA	NA	NA	cage: 14 x 11 x 8 cm	NA	ambient	ambient	1
80	P. Manríquez, et al., Effects of ocean warming and acidification on the early benthic ontogeny of an ecologically and economically important echinoderm. Marine Ecology Progress Series 563, 169–184 (2017).	mesocosm	herbivory	Y	res	NA	Coquimbo, Chile	kelp forest	NA	echin	urchin	Loxechinus	albus	0.66±0.07 diameter	juv	juv	NA	larvae: microalgae; early settler: biofilms; juvenile: Ulva and later Lessonia berteroana	macro	fleshy	Ulva	sp.	NA	NA	NA	NA	NA	2100	worst-case scenario	Meinhausen et al. 2011, Timmermann et al. 1999	bubbling	water table	NA	30 x 17 x 17 cm	5	4	urchins put into individual cells (subdivisions of aquarium)	NA	NA	NA	urchins: 180, algae: 12	NA	12	NA	1 L	NA	treatment	treatment	1
102	C. M. Phelps, M. C. Boyce, M. J. Huggett, Future climate change scenarios differentially affect three abundant algal species in southwestern Australia. Marine Environmental Research 126, 69–80 (2017).	lab	herbivory	NA	res	NA	Western Australia	temperate reef	0.5-2 m	crust	amphipod	Allorchestes	compressa	NA	NA	NA	NA	mixed algal diet	macro	kelp	Ecklonia	radiata	250-530 mm total length	NA	NA	NA	NA	2070-2100	NA	IPCC 2007	CO2 controller (Aquatronica)	heater	Y	50 L	NA	5	NA	gradual over 12 hr	gradual over 12 hr	NA	14	NA	14	NA	dishes	NA	ambient	ambient	6
102	C. M. Phelps, M. C. Boyce, M. J. Huggett, Future climate change scenarios differentially affect three abundant algal species in southwestern Australia. Marine Environmental Research 126, 69–80 (2017).	lab	herbivory	NA	res	NA	Western Australia	temperate reef	0.5-2 m	crust	amphipod	Allorchestes	compressa	NA	NA	NA	NA	mixed algal diet	macro	kelp	Ecklonia	radiata	250-530 mm total length	NA	NA	NA	NA	2070-2100	NA	IPCC 2007	CO2 controller (Aquatronica)	heater	Y	50 L	NA	5	NA	gradual over 12 hr	gradual over 12 hr	NA	14	NA	14	NA	dishes	NA	ambient	ambient	6
102	C. M. Phelps, M. C. Boyce, M. J. Huggett, Future climate change scenarios differentially affect three abundant algal species in southwestern Australia. Marine Environmental Research 126, 69–80 (2017).	lab	herbivory	NA	res	NA	Western Australia	temperate reef	0.5-2 m	crust	amphipod	Allorchestes	compressa	NA	NA	NA	NA	mixed algal diet	macro	kelp	Ecklonia	radiata	250-530 mm total length	NA	NA	NA	NA	2070-2100	NA	IPCC 2007	CO2 controller (Aquatronica)	heater	Y	50 L	NA	5	NA	gradual over 12 hr	gradual over 12 hr	NA	14	NA	14	NA	dishes	NA	ambient	ambient	6
17	P. G. Cardoso, et al., Short-term effects of increased temperature and lowered pH on a temperate grazer-seaweed interaction (Littorina obtusata/Ascophyllum nodosum). Estuarine, Coastal and Shelf Science 197, 35–44 (2017).	lab	herbivory	NA	both	NA	Praia Norte, Viana do Castelo (off Portugal)	intertidal	0 m	moll	snail	Littorina	obtusata	12±0.7 mm max shell length	NA	NA	NA	NA	macro	fleshy	Ascophyllum	nodosum	NA	NA	NA	NA	NA	2100	NA	Russell et al. 2013	bubbling	NA	Y	19 L	35	3	3 tanks of grazers + seaweed, 3 tanks of seaweed only	NA	NA	NA	15	15	15	Y	NA	NA	treatment	treatment	35
17	P. G. Cardoso, et al., Short-term effects of increased temperature and lowered pH on a temperate grazer-seaweed interaction (Littorina obtusata/Ascophyllum nodosum). Estuarine, Coastal and Shelf Science 197, 35–44 (2017).	lab	herbivory	NA	both	NA	Praia Norte, Viana do Castelo (off Portugal)	intertidal	0 m	moll	snail	Littorina	obtusata	12±0.7 mm max shell length	NA	NA	NA	NA	macro	fleshy	Ascophyllum	nodosum	NA	NA	NA	NA	NA	2100	NA	Russell et al. 2013	bubbling	NA	Y	19 L	35	3	3 tanks of grazers + seaweed, 3 tanks of seaweed only	NA	NA	NA	15	15	15	Y	NA	NA	treatment	treatment	35
17	P. G. Cardoso, et al., Short-term effects of increased temperature and lowered pH on a temperate grazer-seaweed interaction (Littorina obtusata/Ascophyllum nodosum). Estuarine, Coastal and Shelf Science 197, 35–44 (2017).	lab	herbivory	NA	both	NA	Praia Norte, Viana do Castelo (off Portugal)	intertidal	0 m	moll	snail	Littorina	obtusata	12±0.7 mm max shell length	NA	NA	NA	NA	macro	fleshy	Ascophyllum	nodosum	NA	NA	NA	NA	NA	2100	NA	Russell et al. 2013	bubbling	NA	Y	19 L	35	3	3 tanks of grazers + seaweed, 3 tanks of seaweed only	NA	NA	NA	15	15	15	Y	NA	NA	treatment	treatment	35
102	C. M. Phelps, M. C. Boyce, M. J. Huggett, Future climate change scenarios differentially affect three abundant algal species in southwestern Australia. Marine Environmental Research 126, 69–80 (2017).	lab	herbivory	NA	res	NA	Western Australia	temperate reef	0.5-2 m	moll	snail	Strigosella lepida or Thalotia conica	NA	5-6 mm shell base diameter	NA	NA	NA	NA	macro	kelp	Ecklonia	radiata	250-530 mm total length	NA	NA	NA	NA	2070-2100	NA	IPCC 2007	CO2 controller (Aquatronica)	heater	Y	50 L	NA	5	NA	gradual over 12 hr	gradual over 12 hr	NA	14	NA	14	NA	dishes	NA	ambient	ambient	1
102	C. M. Phelps, M. C. Boyce, M. J. Huggett, Future climate change scenarios differentially affect three abundant algal species in southwestern Australia. Marine Environmental Research 126, 69–80 (2017).	lab	herbivory	NA	res	NA	Western Australia	temperate reef	0.5-2 m	moll	snail	Strigosella lepida or Thalotia conica	lepida	5-6 mm shell base diameter	NA	NA	NA	NA	macro	kelp	Ecklonia	radiata	250-530 mm total length	NA	NA	NA	NA	2070-2100	NA	IPCC 2007	CO2 controller (Aquatronica)	heater	Y	50 L	NA	5	NA	gradual over 12 hr	gradual over 12 hr	NA	14	NA	14	NA	dishes	NA	ambient	ambient	1
[truncated: 40 more columns]
