# Supplementary material for: Emergent effects of global change on consumption depend on consumers and their resources in marine systems
Source: Proc Natl Acad Sci U S A. 2022 Apr 21;119(18):e2108878119. doi: 10.1073/pnas.2108878119 (PMC9173678; doi:10.1073/pnas.2108878119)
Supplement: Supplementary File [file pnas.2108878119.sd03.csv]

Paper_ID	Short_citn	Resp_gen	Study_cons.type	Study_trophic.trt	Study_choice	Cons_taxa.categ	Cons_Lstage.categ	Res_taxa.categ	Res_Lstage.categ	Exp_length.days	Exp_length.cons	Exp_length.res	Control_cond	Control_temp.C	Control_OA.pH	Control_OA.pCO2	Control_resp	Control_error	Control_error.type	Control_N	Control_SD	Trtmt_study	Trtmt_cond	Trtmt_temp.C	Trtmt_OA.pH	Trtmt_OA.pCO2	Trtmt_resp	Trtmt_error	Trtmt_error.type	Trtmt_N	Trtmt_SD	Trtmt	yi	vi	sei	zi	pval	ci.lb	ci.ub	mod.type	outlier	which.mod	type.trt	trt.which.Ctaxa	trt.which.Cstage	trt.which.Rtaxa	trt.which.Rstage	trt.which
1	Allan 2017	pred	predation	both	NA	fish	adult	fish	larv	7	7	7	396_8, 26.7_0.1	26.7_0.1	8.8_0.01	396_8	1.5118	0.2505	SEM	17	1.032837959	cross	415_9, 29.6_0.1	29.6_0.1	8.17_0.01	415_9	3.6006	0.9018	SEM	19	3.930855067	W	0.867799504	0.090184675	0.300307635	2.889701773	0.003856075	0.279207356	1.456391653	cons	NA	both	pred_W	W_both_fish	W_both_adult	W_both_fish	W_both_larv	W_both
1	Allan 2017	pred	predation	both	NA	fish	adult	fish	larv	7	7	7	396_8, 26.7_0.1	26.7_0.1	8.8_0.01	396_8	1.5118	0.2505	SEM	17	1.032837959	cross	921_19, 26.8_0.1	26.8_0.1	7.87_0.01	921_19	2.0667	0.6013	SEM	18	2.551099845	OA	0.312652138	0.112105447	0.334821516	0.933787477	0.35041353	-0.343585973	0.96889025	cons	NA	both	pred_OA	OA_both_fish	OA_both_adult	OA_both_fish	OA_both_larv	OA_both
1	Allan 2017	pred	predation	both	NA	fish	adult	fish	larv	7	7	7	396_8, 26.7_0.1	26.7_0.1	8.8_0.01	396_8	1.5118	0.2505	SEM	17	1.032837959	cross	935_19, 29.8_0.1	29.8_0.1	7.87_0.01	935_19	2.3695	0.4843	SEM	18	2.054710885	OAW	0.449377969	0.069230246	0.263116411	1.707905509	0.087653877	-0.066320721	0.965076659	cons	NA	both	pred_OAW	OAW_both_fish	OAW_both_adult	OAW_both_fish	OAW_both_larv	OAW_both
3	Andrade 2018	pred	predation	pred	NA	fish	juv	feed	NA	28 to 42	28	NA	402_14	8.5_0.1	8.01_0.01	402_14	5.1554	0.6621	SEM	28	3.503503886	OA	910_38	8.5_0.1	7.69_0.02	910_38	4.3129	0.8076	SEM	28	4.273417518	OA	-0.178434177	0.05155725	0.227062217	-0.785838259	0.43196225	-0.623467945	0.266599591	cons	NA	cons	pred_OA	OA_cons_fish	OA_cons_juv	OA_cons_feed	NA	OA_cons
4	Appelhans 2012	pred	predation	pred	NA	echin	adult	moll	juv	70	70	NA	654.2_54.0	12.9_0.07	8.06_0.005	654.2_54.0	17.5894	4.9834	95% CI	10	14.18943027	OA	1245.7_85.80	12.9_0.07	7.84_0.006	1245.7_85.80	19.1041	4.8852	95% CI	10	15.41134404	OA	0.082606524	0.130154102	0.360768766	0.228973602	0.818889434	-0.624487264	0.789700312	cons	NA	cons	pred_OA	OA_cons_echin	OA_cons_adult	OA_cons_moll	OA_cons_juv	OA_cons
4	Appelhans 2012	pred	predation	both	NA	echin	adult	moll	juv	70	70	70	654.2_54.0	12.9_0.07	8.06_0.005	654.2_54.0	224.6461	83.2571	95% CI	10	181.2227917	OA	1245.7_85.80	12.9_0.07	7.84_0.006	1245.7_85.80	300.9956	81.8182	95% CI	10	242.8141994	OA	0.292569372	0.130154102	0.360768766	0.810960924	0.417388111	-0.414524416	0.99966316	cons	NA	both	pred_OA	OA_both_echin	OA_both_adult	OA_both_moll	OA_both_juv	OA_both
4	Appelhans 2012	pred	predation	pred	NA	echin	adult	moll	juv	70	70	NA	654.2_54.0	12.9_0.07	8.06_0.005	654.2_54.0	334.0909	114.9351	95% CI	10	269.5122932	OA	1245.7_85.80	12.9_0.07	7.84_0.006	1245.7_85.80	423.7013	111.039	95% CI	10	341.8013152	OA	0.237615614	0.130154102	0.360768766	0.65863688	0.510128975	-0.469478174	0.944709402	cons	NA	cons	pred_OA	OA_cons_echin	OA_cons_adult	OA_cons_moll	OA_cons_juv	OA_cons
4	Appelhans 2012	pred	predation	prey	NA	echin	adult	moll	juv	70	NA	70	654.2_54.0	12.9_0.07	8.06_0.005	654.2_54.0	0.2706	0.149	95% CI	10	0.218293963	OA	1245.7_85.80	12.9_0.07	7.84_0.006	1245.7_85.80	0.3386	0.149	95% CI	10	0.2731498	OA	0.224177754	0.130154103	0.360768766	0.621389031	0.534343687	-0.482916034	0.931271542	cons	NA	res	pred_OA	OA_res_echin	OA_res_adult	OA_res_moll	OA_res_juv	OA_res
4	Appelhans 2012	pred	predation	pred	NA	crust	adult	moll	juv	70	70	NA	654.2_54.0	12.9_0.07	8.06_0.005	654.2_54.0	59.8571	16.8572	95% CI	10	48.28693116	OA	1245.7_85.80	12.9_0.07	7.84_0.006	1245.7_85.80	58.4285	16.8572	95% CI	10	47.13447456	OA	-0.02415627	0.130154102	0.360768766	-0.066957765	0.946615326	-0.731250058	0.682937518	cons	NA	cons	pred_OA	OA_cons_crust	OA_cons_adult	OA_cons_moll	OA_cons_juv	OA_cons
4	Appelhans 2012	pred	predation	both	NA	crust	adult	moll	juv	70	70	70	654.2_54.0	12.9_0.07	8.06_0.005	654.2_54.0	221.4011	119.7258	95% CI	10	178.6050389	OA	1245.7_85.80	12.9_0.07	7.84_0.006	1245.7_85.80	207.7746	119.723	95% CI	10	167.6124939	OA	-0.06352215	0.130154102	0.360768766	-0.176074418	0.860235479	-0.770615938	0.643571638	cons	NA	both	pred_OA	OA_both_crust	OA_both_adult	OA_both_moll	OA_both_juv	OA_both
4	Appelhans 2012	pred	predation	pred	NA	crust	adult	moll	juv	70	70	NA	654.2_54.0	12.9_0.07	8.06_0.005	654.2_54.0	498.323	255.1572	95% CI	10	401.9989006	OA	1245.7_85.80	12.9_0.07	7.84_0.006	1245.7_85.80	381.5846	249.4284	95% CI	10	307.8256265	OA	-0.266915879	0.130154102	0.360768766	-0.739853069	0.459389153	-0.974009667	0.440177909	cons	NA	cons	pred_OA	OA_cons_crust	OA_cons_adult	OA_cons_moll	OA_cons_juv	OA_cons
4	Appelhans 2012	pred	predation	prey	NA	crust	adult	moll	juv	70	NA	70	654.2_54.0	12.9_0.07	8.06_0.005	654.2_54.0	1.108	0.7821	95% CI	10	0.893827461	OA	1245.7_85.80	12.9_0.07	7.84_0.006	1245.7_85.80	1.315	0.7668	95% CI	10	1.060815082	OA	0.171280077	0.130154102	0.360768766	0.474764152	0.634955087	-0.53581371	0.878373865	cons	NA	res	pred_OA	OA_res_crust	OA_res_adult	OA_res_moll	OA_res_juv	OA_res
4	Appelhans 2012	pred	predation	pred	NA	echin	adult	moll	juv	70	70	NA	654.2_54.0	12.9_0.07	8.06_0.005	654.2_54.0	17.5894	4.9834	95% CI	10	14.18943027	OA	3466.9_155.6	12.9_0.07	7.36_0.008	3466.9_155.6	7.7505	5.1881	95% CI	10	8.370516698	OA	-0.81953909	0.181716402	0.426282068	-1.922527714	0.05453939	-1.655036592	0.015958411	cons	NA	cons	pred_OA	OA_cons_echin	OA_cons_adult	OA_cons_moll	OA_cons_juv	OA_cons
4	Appelhans 2012	pred	predation	both	NA	echin	adult	moll	juv	70	70	70	654.2_54.0	12.9_0.07	8.06_0.005	654.2_54.0	224.6461	83.2571	95% CI	10	181.2227917	OA	3466.9_155.6	12.9_0.07	7.36_0.008	3466.9_155.6	139.1406	83.3103	95% CI	10	134.4134186	OA	-0.479041342	0.158397649	0.397992021	-1.203645594	0.228726589	-1.259091369	0.301008684	cons	NA	both	pred_OA	OA_both_echin	OA_both_adult	OA_both_moll	OA_both_juv	OA_both
4	Appelhans 2012	pred	predation	pred	NA	echin	adult	moll	juv	70	70	NA	654.2_54.0	12.9_0.07	8.06_0.005	654.2_54.0	334.0909	114.9351	95% CI	10	269.5122932	OA	3466.9_155.6	12.9_0.07	7.36_0.008	3466.9_155.6	96.7523	134.0087	95% CI	10	216.2105706	OA	-1.239259007	0.564457172	0.751303648	-1.649478224	0.099049701	-2.7117871	0.233269085	cons	NA	cons	pred_OA	OA_cons_echin	OA_cons_adult	OA_cons_moll	OA_cons_juv	OA_cons
4	Appelhans 2012	pred	predation	prey	NA	echin	adult	moll	juv	70	NA	70	654.2_54.0	12.9_0.07	8.06_0.005	654.2_54.0	0.2706	0.149	95% CI	10	0.218293963	OA	3466.9_155.6	12.9_0.07	7.36_0.008	3466.9_155.6	0.4199	0.2275	95% CI	10	0.367050086	OA	0.439374872	0.141488584	0.376149683	1.168085185	0.242772406	-0.297864959	1.176614703	cons	NA	res	pred_OA	OA_res_echin	OA_res_adult	OA_res_moll	OA_res_juv	OA_res
4	Appelhans 2012	pred	predation	pred	NA	crust	adult	moll	juv	70	70	NA	654.2_54.0	12.9_0.07	8.06_0.005	654.2_54.0	59.8571	16.8572	95% CI	10	48.28693116	OA	3466.9_155.6	12.9_0.07	7.36_0.008	3466.9_155.6	37.1501	15.2875	95% CI	10	24.66495905	OA	-0.476993592	0.109156974	0.330389125	-1.443732726	0.148814172	-1.124544378	0.170557194	cons	NA	cons	pred_OA	OA_cons_crust	OA_cons_adult	OA_cons_moll	OA_cons_juv	OA_cons
4	Appelhans 2012	pred	predation	both	NA	crust	adult	moll	juv	70	70	70	654.2_54.0	12.9_0.07	8.06_0.005	654.2_54.0	221.4011	119.7258	95% CI	10	178.6050389	OA	3466.9_155.6	12.9_0.07	7.36_0.008	3466.9_155.6	162.3084	118.3847	95% CI	10	191.0027001	OA	-0.310477759	0.203560229	0.451176494	-0.688151452	0.491357412	-1.194767439	0.57381192	cons	NA	both	pred_OA	OA_both_crust	OA_both_adult	OA_both_moll	OA_both_juv	OA_both
4	Appelhans 2012	pred	predation	pred	NA	crust	adult	moll	juv	70	70	NA	654.2_54.0	12.9_0.07	8.06_0.005	654.2_54.0	498.323	255.1572	95% CI	10	401.9989006	OA	3466.9_155.6	12.9_0.07	7.36_0.008	3466.9_155.6	348.0863	249.921	95% CI	10	403.2242832	OA	-0.358798024	0.199266848	0.446393154	-0.80377134	0.421529045	-1.233712529	0.516116482	cons	NA	cons	pred_OA	OA_cons_crust	OA_cons_adult	OA_cons_moll	OA_cons_juv	OA_cons
4	Appelhans 2012	pred	predation	prey	NA	crust	adult	moll	juv	70	NA	70	654.2_54.0	12.9_0.07	8.06_0.005	654.2_54.0	1.108	0.7821	95% CI	10	0.893827461	OA	3466.9_155.6	12.9_0.07	7.36_0.008	3466.9_155.6	1.1932	0.8438	95% CI	10	1.361392801	OA	0.074082185	0.195255895	0.441877692	0.167653146	0.866856158	-0.791982177	0.940146548	cons	NA	res	pred_OA	OA_res_crust	OA_res_adult	OA_res_moll	OA_res_juv	OA_res
5	Appelhans 2014	pred	predation	pred	NA	echin	juv	moll	juv	273	273	NA	650.69_153.63	9_3.94	7.85_0.07	650.69_153.63	8.2623	3.0054	95% CI	15	8.163201607	OA	1155.26_385.33	9.03_3.94	7.64_0.12	1155.26_385.33	2.1412	1.1592	95% CI	15	2.115518352	OA	-1.35033658	0.130154102	0.360768766	-3.742942037	0.000181878	-2.057430367	-0.643242792	cons	NA	cons	pred_OA	OA_cons_echin	OA_cons_juv	OA_cons_moll	OA_cons_juv	OA_cons
5	Appelhans 2014	pred	predation	pred	NA	echin	juv	moll	juv	42	42	NA	689.56_79.81	13.37_0.44	7.86_0.05	689.56_79.81	20.6684	6.3193	95% CI	12	18.26465251	OA	1101.57_387.58	13.33_0.41	7.72_0.13	1101.57_387.58	18.912	6.0781	95% CI	12	16.71252289	OA	-0.088809323	0.130154102	0.360768766	-0.246166883	0.80555305	-0.795903111	0.618284465	cons	NA	cons	pred_OA	OA_cons_echin	OA_cons_juv	OA_cons_moll	OA_cons_juv	OA_cons
5	Appelhans 2014	pred	predation	pred	NA	echin	juv	moll	juv	273	NA	NA	650.69_153.63	9_3.94	7.85_0.07	650.69_153.63	8.2623	3.0054	95% CI	15	8.163201607	OA	3483.86_429.93	9_3.94	7.17_0.05	3483.86_429.93	1.0219	0.8802	95% CI	15	1.009643286	OA	-2.090039359	0.130154102	0.360768766	-5.793293536	6.90E-09	-2.797133147	-1.382945572	cons	NA	cons	pred_OA	OA_cons_echin	OA_cons_juv	OA_cons_moll	OA_cons_juv	OA_cons
5	Appelhans 2014	pred	predation	pred	NA	echin	juv	moll	juv	42	NA	NA	689.56_79.81	13.37_0.44	7.86_0.05	689.56_79.81	20.6684	6.3193	95% CI	12	18.26465251	OA	3128.39_217.29	13.34_0.38	7.24_0.04	3128.39_217.29	11.1495	4.8784	95% CI	12	9.852806367	OA	-0.61721131	0.130154102	0.360768766	-1.710822466	0.087113891	-1.324305098	0.089882478	cons	NA	cons	pred_OA	OA_cons_echin	OA_cons_juv	OA_cons_moll	OA_cons_juv	OA_cons
6	Arnberg 2013	pred	predation	pred	NA	crust	larv	zoop	NA	time to hatch & reach larval stage	NA	NA	8.08-8.13, 6.7_0.2	6.7_0.2	8.11_0.03	355.5_18.5	2.6051	0.1277	SEM	33	0.73358065	cross	7.63-7.68, 6.7_0.2	6.7_0.2	7.65_0.02	1237.5_199.5	2.5413	0.3832	SEM	21	1.756043006	OA	-0.024795301	0.025140197	0.158556606	-0.156381381	0.875732412	-0.335560539	0.285969937	cons	NA	cons	pred_OA	OA_cons_crust	OA_cons_larv	OA_cons_zoop	NA	OA_cons
6	Arnberg 2013	pred	predation	pred	NA	crust	larv	zoop	NA	time to hatch & reach larval stage	NA	NA	8.08-8.13, 6.7_0.2	6.7_0.2	8.11_0.03	355.5_18.5	2.8719	0.1917	SEM	33	1.101232659	cross	7.63-7.68, 6.7_0.2	6.7_0.2	7.65_0.02	1237.5_199.5	2.9893	0.2448	SEM	21	1.12181453	OA	0.040065415	0.011161907	0.105649926	0.379228042	0.70451853	-0.167004636	0.247135465	cons	NA	cons	pred_OA	OA_cons_crust	OA_cons_larv	OA_cons_zoop	NA	OA_cons
6	Arnberg 2013	pred	predation	pred	NA	crust	larv	zoop	NA	time to hatch & reach larval stage	NA	NA	8.08-8.13, 6.7_0.2	6.7_0.2	8.11_0.03	355.5_18.5	2.8091	0.2873	SEM	33	1.650412848	cross	7.63-7.68, 6.7_0.2	6.7_0.2	7.65_0.02	1237.5_199.5	3.2562	0.2874	SEM	21	1.317032255	OA	0.147696724	0.018250374	0.135093946	1.093288991	0.274266935	-0.117082545	0.412475993	cons	NA	cons	pred_OA	OA_cons_crust	OA_cons_larv	OA_cons_zoop	NA	OA_cons
6	Arnberg 2013	pred	predation	pred	NA	crust	larv	zoop	NA	time to hatch & reach larval stage	NA	NA	8.08-8.13, 6.7_0.2	6.7_0.2	8.11_0.03	355.5_18.5	2.6051	0.1277	SEM	33	0.73358065	cross	8.05-8.11, 9.5_0.1	9.5_0.1	8.08_0.03	1961_208	3.2333	0.2448	SEM	27	1.272018113	W	0.216032225	0.00813521	0.090195401	2.39515789	0.01661321	0.039252489	0.392811962	cons	NA	cons	pred_W	W_cons_crust	W_cons_larv	W_cons_zoop	NA	W_cons
6	Arnberg 2013	pred	predation	pred	NA	crust	larv	zoop	NA	time to hatch & reach larval stage	NA	NA	8.08-8.13, 6.7_0.2	6.7_0.2	8.11_0.03	355.5_18.5	2.8719	0.1917	SEM	33	1.101232659	cross	8.05-8.11, 9.5_0.1	9.5_0.1	8.08_0.03	1961_208	3.8728	0.1277	SEM	27	0.663548664	W	0.299003928	0.005542849	0.074450316	4.016153941	5.92E-05	0.153083991	0.444923865	cons	NA	cons	pred_W	W_cons_crust	W_cons_larv	W_cons_zoop	NA	W_cons
6	Arnberg 2013	pred	predation	pred	NA	crust	larv	zoop	NA	time to hatch & reach larval stage	NA	NA	8.08-8.13, 6.7_0.2	6.7_0.2	8.11_0.03	355.5_18.5	2.8091	0.2873	SEM	33	1.650412848	cross	8.05-8.11, 9.5_0.1	9.5_0.1	8.08_0.03	1961_208	3.6928	0.2448	SEM	27	1.272018113	W	0.273520831	0.014854643	0.121879623	2.244188353	0.024820285	0.034641159	0.512400502	cons	NA	cons	pred_W	W_cons_crust	W_cons_larv	W_cons_zoop	NA	W_cons
6	Arnberg 2013	pred	predation	pred	NA	crust	larv	zoop	NA	time to hatch & reach larval stage	NA	NA	8.08-8.13, 6.7_0.2	6.7_0.2	8.11_0.03	355.5_18.5	2.6051	0.1277	SEM	33	0.73358065	cross	7.56-7.65, 9.5_0.1	9.5_0.1	7.6_0.05	1449_302	3.1164	0.447	SEM	24	2.18984383	OAW	0.179207427	0.022976408	0.151579707	1.182265298	0.23710045	-0.117883339	0.476298193	cons	NA	cons	pred_OAW	OAW_cons_crust	OAW_cons_larv	OAW_cons_zoop	NA	OAW_cons
6	Arnberg 2013	pred	predation	pred	NA	crust	larv	zoop	NA	time to hatch & reach larval stage	NA	NA	8.08-8.13, 6.7_0.2	6.7_0.2	8.11_0.03	355.5_18.5	2.8719	0.1917	SEM	33	1.101232659	cross	7.56-7.65, 9.5_0.1	9.5_0.1	7.6_0.05	1449_302	3.5643	0.2554	SEM	24	1.251199361	OAW	0.21599385	0.009590036	0.097928731	2.205622889	0.027410415	0.024057065	0.407930634	cons	NA	cons	pred_OAW	OAW_cons_crust	OAW_cons_larv	OAW_cons_zoop	NA	OAW_cons
6	Arnberg 2013	pred	predation	pred	NA	crust	larv	zoop	NA	time to hatch & reach larval stage	NA	NA	8.08-8.13, 6.7_0.2	6.7_0.2	8.11_0.03	355.5_18.5	2.8091	0.2873	SEM	33	1.650412848	cross	7.56-7.65, 9.5_0.1	9.5_0.1	7.6_0.05	1449_302	4.0761	0.8833	SEM	24	4.32726858	OAW	0.372276502	0.057419985	0.239624676	1.55358166	0.120284237	-0.097379233	0.841932236	cons	NA	cons	pred_OAW	OAW_cons_crust	OAW_cons_larv	OAW_cons_zoop	NA	OAW_cons
7	Asnaghi 2013	herb	herbivory	both	NA	echin	juv	CCA	NA	30	30	30	382_41	24.18_1.12	8.09_0.04	382_41	66.5575	12.72085	SD	2	12.72085	OA	1093_72	24.33_0.97	7.7_0.03	1093_72	94.1075	5.310372	SD	2	5.310372	OA	0.34637151	0.019856624	0.140913534	2.458042888	0.013969649	0.070186059	0.622556962	cons	NA	both	herb_OA	OA_both_echin	OA_both_juv	OA_both_CCA	NA	OA_both
7	Asnaghi 2013	herb	herbivory	both	NA	echin	juv	macro	NA	30	30	30	382_41	24.18_1.12	8.09_0.04	382_41	92.65	5.593215	SD	2	5.593215	OA	1093_72	24.33_0.97	7.7_0.03	1093_72	97	2.65165	SD	2	2.65165	OA	0.045882026	0.002195871	0.046860117	0.979127427	0.327517021	-0.045962116	0.137726167	cons	NA	both	herb_OA	OA_both_echin	OA_both_juv	OA_both_macro	NA	OA_both
7	Asnaghi 2013	herb	herbivory	both	NA	echin	juv	macro	NA	30	30	30	382_41	24.18_1.12	8.09_0.04	382_41	87.8275	14.46033	SD	2	14.46033	OA	1093_72	24.33_0.97	7.7_0.03	1093_72	88.6775	5.812418	SD	2	5.812418	OA	0.00963153	0.015702046	0.125307803	0.076862968	0.938732558	-0.235967252	0.255230311	cons	NA	both	herb_OA	OA_both_echin	OA_both_juv	OA_both_macro	NA	OA_both
8	Astorga 2012	pred	predation	pred	NA	cnid	larv	zoop	NA	0.5	0.5	NA	20	20	NA	NA	121.67	24.29	SD	3	24.29	warm	25	25	NA	NA	392	55.43	SD	3	55.43	W	1.169949378	0.019950101	0.141244826	8.283130845	1.20E-16	0.893114605	1.446784151	cons	NA	cons	pred_W	W_cons_cnid	W_cons_larv	W_cons_zoop	NA	W_cons
8	Astorga 2012	pred	predation	pred	NA	cnid	adult	zoop	NA	0.5	0.5	NA	20	20	NA	NA	419	83.47	SD	3	83.47	warm	25	25	NA	NA	783.67	83.58	SD	3	83.58	W	0.626117093	0.01702008	0.13046103	4.799265296	1.59E-06	0.370418173	0.881816014	cons	NA	cons	pred_W	W_cons_cnid	W_cons_adult	W_cons_zoop	NA	W_cons
9	Aurelio 2013	pred	predation	pred	NA	fish	NA	feed	NA	NA	NA	NA	28	28	NA	NA	24.8232	26.49448838	SD	3	26.49448838	warm	30	30	NA	NA	21.3869	23.33782579	SD	3	23.33782579	W	-0.149000115	0.776650254	0.881277626	-0.169072844	0.865739345	-1.876272521	1.578272292	cons	NA	cons	pred_W	W_cons_fish	NA	W_cons_feed	NA	W_cons
9	Aurelio 2013	pred	predation	pred	NA	fish	NA	feed	NA	NA	NA	NA	28	28	NA	NA	24.537	29.9656	SD	10	29.9656	warm	30	30	NA	NA	21.1315	24.4672	SD	10	24.4672	W	-0.149417364	0.283205732	0.532170773	-0.28076958	0.778887137	-1.192452913	0.893618185	cons	NA	cons	pred_W	W_cons_fish	NA	W_cons_feed	NA	W_cons
10	Basford 2015	herb	herbivory	herb	NA	fish	juv	macro	larv	7 to 24	7	NA	20	20	NA	NA	1.5918	1.510175099	SEM	3	2.6157	warm	25	25	NA	NA	2.0689	2.471290092	SEM	3	4.2804	W	0.262151614	2.326890338	1.525414809	0.171855952	0.863550777	-2.727606473	3.2519097	cons	NA	cons	herb_W	W_cons_fish	W_cons_juv	W_cons_macro	W_cons_larv	W_cons
10	Basford 2015	herb	herbivory	herb	NA	fish	juv	macro	larv	7 to 24	7	NA	20	20	NA	NA	0.3979	0.616455692	SEM	2	0.8718	warm	25	25	NA	NA	1.3508	1.166709424	SEM	3	2.0208	W	1.222251571	3.146254253	1.773768376	0.689070561	0.490778865	-2.254270564	4.698773706	cons	NA	cons	herb_W	W_cons_fish	W_cons_juv	W_cons_macro	W_cons_larv	W_cons
11	Bechmann 2017	pred	predation	pred	NA	crust	adult	feed	NA	50	50	NA	8.0, 7.0	7	8	NA	0.8392	0.2855	SD	6	0.2855	OAW	7.6, 9.5	9.5	7.6	NA	1.0758	0.296	SD	6	0.296	OAW	0.248370793	0.031907279	0.178626088	1.390450829	0.164392021	-0.101729907	0.598471493	cons	NA	cons	pred_OAW	OAW_cons_crust	OAW_cons_adult	OAW_cons_feed	NA	OAW_cons
12	Benitez 2016	herb	herbivory	res	NA	crust	juv	macro	NA	10	NA	10	390	NA	NA	390	4.0086	0.4147	SEM	8	1.172948729	OA	1000	NA	NA	1000	6.4276	0.9676	SEM	8	2.736786086	OA	0.472159165	0.033364217	0.182658743	2.58492507	0.009740016	0.114154607	0.830163723	cons	NA	res	herb_OA	OA_res_crust	OA_res_juv	OA_res_macro	NA	OA_res
12	Benitez 2016	herb	herbivory	res	NA	crust	adult	macro	NA	10	NA	10	390	NA	NA	390	63.9839	2.8374	SEM	8	8.025379124	OA	1000	NA	NA	1000	36.0128	5.9169	SEM	8	16.73552045	OA	-0.574757058	0.028960988	0.170179283	-3.377362088	0.000731846	-0.908302324	-0.241211793	cons	NA	res	herb_OA	OA_res_crust	OA_res_adult	OA_res_macro	NA	OA_res
13	Brothers 2018	herb	herbivory	herb	NA	echin	NA	plant	NA	90	90	NA	26	26	NA	NA	1.2171	0.1428	SEM	12	0.494673711	warm	30	30	NA	NA	0.7651	0.107	SEM	12	0.370658873	W	-0.464219715	0.033324179	0.182549115	-2.542985293	0.010990986	-0.822009405	-0.106430024	cons	NA	cons	herb_W	W_cons_echin	NA	W_cons_plant	NA	W_cons
14	Brown 2014	herb	herbivory	both	NA	echin	adult	macro	adult	herb: 90, kelp: ~7	90	7	400-600, 12	12_1	NA	500_100	0.0516	0.0091	SEM	9	0.0273	OAW	1200-1500, 15	15_1	NA	1350_150	0.0399	0.0098	SEM	9	0.0294	OAW	-0.257145349	0.091427901	0.302370469	-0.850431423	0.395085272	-0.849780579	0.335489881	cons	NA	both	herb_OAW	OAW_both_echin	OAW_both_adult	OAW_both_macro	OAW_both_adult	OAW_both
14	Brown 2014	herb	herbivory	herb	NA	echin	adult	macro	adult	herb: 90, kelp: ~7	90	NA	400-600, 12	12_1	NA	500_100	0.0516	0.0091	SEM	9	0.0273	OAW	1200-1500, 15	15_1	NA	1350_150	0.0121	0.0064	SEM	9	0.0192	OAW	-1.45031622	0.310863958	0.557551754	-2.601222596	0.009289216	-2.543097576	-0.357534863	cons	NA	cons	herb_OAW	OAW_cons_echin	OAW_cons_adult	OAW_cons_macro	OAW_cons_adult	OAW_cons
14	Brown 2014	herb	herbivory	res	NA	echin	adult	macro	adult	herb: 90, kelp: ~7	NA	7	400-600, 12	12_1	NA	500_100	0.0516	0.0091	SEM	9	0.0273	OAW	1200-1500, 15	15_1	NA	1350_150	0.0569	0.0097	SEM	9	0.0291	OAW	0.097773669	0.060163207	0.245281894	0.398617555	0.690175025	-0.382970009	0.578517346	cons	NA	res	herb_OAW	OAW_res_echin	OAW_res_adult	OAW_res_macro	OAW_res_adult	OAW_res
15	Burnell 2013	herb	herbivory	both	NA	echin	NA	plant	larv	6	6	6	8.115_0.003, 15.06_0.01	15.06_0.01	8.115_0.003	387.57_5.2	146.9291	13.3635	SEM	6	32.73375618	cross	7.933_0.001, 15.03_0.02	15.03_0.02	7.933_0.001	639.71_8.94	164.1143	10.6938	SEM	6	26.19435341	OA	0.110612979	0.012518187	0.111884702	0.988633626	0.322842428	-0.108677008	0.329902965	cons	NA	both	herb_OA	OA_both_echin	NA	OA_both_plant	OA_both_larv	OA_both
15	Burnell 2013	herb	herbivory	both	NA	echin	NA	plant	NA	6	6	6	8.115_0.003, 15.06_0.01	15.06_0.01	8.115_0.003	387.57_5.2	3.84	0.78	SEM	6	1.910601999	cross	7.933_0.001, 15.03_0.02	15.03_0.02	7.933_0.001	639.71_8.94	7.89	2.03	SEM	6	4.972464178	OA	0.720123768	0.107456729	0.327805932	2.196799073	0.028034799	0.077635947	1.362611589	cons	NA	both	herb_OA	OA_both_echin	NA	OA_both_plant	NA	OA_both
15	Burnell 2013	herb	herbivory	both	NA	echin	NA	plant	larv	6	6	6	8.115_0.003, 15.06_0.01	15.06_0.01	8.115_0.003	387.57_5.2	146.9291	13.3635	SEM	6	32.73375618	cross	8.109_0.001, 19.85_0.01	19.85_0.01	8.109_0.001	389.03_4.11	186.6472	11.5871	SEM	6	28.3824826	W	0.239270046	0.012126226	0.110119145	2.17282877	0.029793207	0.023440488	0.455099605	cons	NA	both	herb_W	W_both_echin	NA	W_both_plant	W_both_larv	W_both
15	Burnell 2013	herb	herbivory	both	NA	echin	NA	plant	NA	6	6	6	8.115_0.003, 15.06_0.01	15.06_0.01	8.115_0.003	387.57_5.2	3.84	0.78	SEM	6	1.910601999	cross	8.109_0.001, 19.85_0.01	19.85_0.01	8.109_0.001	389.03_4.11	6.72	2.49	SEM	6	6.09922946	W	0.559615788	0.178556481	0.422559441	1.324348088	0.185387467	-0.268585498	1.387817074	cons	NA	both	herb_W	W_both_echin	NA	W_both_plant	NA	W_both
15	Burnell 2013	herb	herbivory	both	NA	echin	NA	plant	larv	6	6	6	8.115_0.003, 15.06_0.01	15.06_0.01	8.115_0.003	387.57_5.2	146.9291	13.3635	SEM	6	32.73375618	cross	7.926_0.001, 19.88_0.01	19.88_0.01	7.926_0.001	650.91_3.21	194.9184	22.0622	SEM	6	54.0411326	OAW	0.282630852	0.021083535	0.145201705	1.94647061	0.051598235	-0.001959261	0.567220965	cons	NA	both	herb_OAW	OAW_both_echin	NA	OAW_both_plant	OAW_both_larv	OAW_both
15	Burnell 2013	herb	herbivory	both	NA	echin	NA	plant	NA	6	6	6	8.115_0.003, 15.06_0.01	15.06_0.01	8.115_0.003	387.57_5.2	3.84	0.78	SEM	6	1.910601999	cross	7.926_0.001, 19.88_0.01	19.88_0.01	7.926_0.001	650.91_3.21	5.29	1.39	SEM	6	3.404790742	OAW	0.320345879	0.110302543	0.332118267	0.964553627	0.334768436	-0.330593963	0.971285722	cons	NA	both	herb_OAW	OAW_both_echin	NA	OAW_both_plant	NA	OAW_both
16	Campanati 2016	herb	herbivory	herb	NA	crust	larv	phyto	NA	2	2	NA	8.2	27.86_0.03	8.2_0	427.36_5.24	0.224	0.0552608	SEM	6	0.135360763	OA	7.6	27.88_0.02	7.61_0	2165.79_50.05	0.2141	0.0236	SEM	6	0.057807958	OA	-0.045202856	0.073011293	0.270206019	-0.167290338	0.867141606	-0.574796923	0.48439121	cons	NA	cons	herb_OA	OA_cons_crust	OA_cons_larv	OA_cons_phyto	NA	OA_cons
18	Cardoso 2018	herb	herbivory	herb	NA	crust	juv	macro	NA	21	21	NA	18.23_0.447	18.23_0.447	8.057_0.0562	NA	3.5693	0.3605	SEM	6	0.883041052	warm	21.791_0.587	21.791_0.587	8.057_0.0562	NA	1.6656	0.1694	SEM	6	0.414943562	W	-0.762184079	0.020544965	0.14333515	-5.317495954	1.05E-07	-1.043115811	-0.481252348	cons	NA	cons	herb_W	W_cons_crust	W_cons_juv	W_cons_macro	NA	W_cons
19	Carey 2016	herb	herbivory	herb	NA	echin	NA	macro	NA	63	63	NA	7.99_0.01, 18.0_0.2	18.0_0.2	7.99_0.01	458_1	1.952	0.489	SD	22	0.489	cross	7.51_0.05, 18.1_0.2	18.1_0.2	7.51_0.05	1571_7	2.009	0.482	SD	23	0.482	OA	0.028782598	0.00535525	0.073179574	0.393314638	0.694087108	-0.114646732	0.172211928	cons	NA	cons	herb_OA	OA_cons_echin	NA	OA_cons_macro	NA	OA_cons
19	Carey 2016	herb	herbivory	herb	NA	echin	NA	macro	NA	63	63	NA	7.99_0.01, 18.0_0.2	18.0_0.2	7.99_0.01	458_1	1.952	0.489	SD	22	0.489	cross	8.03_0.03, 23.0_0.3	23.0_0.3	8.03_0.03	405_1	2.187	0.752	SD	25	0.752	W	0.113676254	0.007581878	0.087073978	1.305513501	0.191718053	-0.056985607	0.284338114	cons	NA	cons	herb_W	W_cons_echin	NA	W_cons_macro	NA	W_cons
19	Carey 2016	herb	herbivory	herb	NA	echin	NA	macro	NA	63	63	NA	7.99_0.01, 18.0_0.2	18.0_0.2	7.99_0.01	458_1	1.952	0.489	SD	22	0.489	cross	7.56_0.05, 23.0_0.3	23.0_0.3	7.56_0.05	1389_4	2.154	0.49	SD	24	0.49	OAW	0.098472091	0.005008766	0.070772639	1.391386442	0.164108274	-0.040239733	0.237183915	cons	NA	cons	herb_OAW	OAW_cons_echin	NA	OAW_cons_macro	NA	OAW_cons
21	Cole 2016	herb	herbivory	herb	NA	moll	larv	phyto	NA	0.5	0.5	NA	388-417; 26; ambient salinity	26	8.2	388.42_6.7	26218.1724	3835.2785	SEM	3	6642.897223	cross	1158-1206, 26	26	7.79	1158.07_19.57	6094.3275	1508.6287	SEM	3	2613.021558	OA	-1.459094353	0.082677988	0.287537802	-5.074443573	3.89E-07	-2.02265809	-0.895530616	cons	NA	cons	herb_OA	OA_cons_moll	OA_cons_larv	OA_cons_phyto	NA	OA_cons
21	Cole 2016	herb	herbivory	herb	NA	moll	larv	phyto	NA	0.5	0.5	NA	388-417; 26; ambient salinity	26	8.2	388.42_6.7	26218.1724	3835.2785	SEM	3	6642.897223	cross	388-417, 30	30	8.2	394.03_6.85	6463.3281	752.0725	SEM	3	1302.627781	W	-1.400308402	0.034938415	0.186918204	-7.491557105	6.81E-14	-1.766661351	-1.033955454	cons	NA	cons	herb_W	W_cons_moll	W_cons_larv	W_cons_phyto	NA	W_cons
21	Cole 2016	herb	herbivory	herb	NA	moll	larv	phyto	NA	0.5	0.5	NA	388-417; 26; ambient salinity	26	8.2	388.42_6.7	26218.1724	3835.2785	SEM	3	6642.897223	cross	1158-1206, 30	30	7.79	1193.5_20.20	2220.8011	1166.2469	SEM	3	2019.998885	OAW	-2.468584787	0.297178086	0.545140428	-4.52834657	5.94E-06	-3.537040392	-1.400129182	cons	NA	cons	herb_OAW	OAW_cons_moll	OAW_cons_larv	OAW_cons_phyto	NA	OAW_cons
22	Collard 2014	herb	herbivory	herb	NA	echin	NA	feed	NA	21	21	NA	8.1	10.033_0.208	7.983_0.015	593.667_28.308	0.7074	0.3561	SD	18	0.3561	OA	7.7	9.4_0.173	7.66_0.036	1900.333_463.455	0.4022	0.2173	SD	18	0.2173	OA	-0.564646799	0.030294724	0.174053797	-3.244093536	0.00117825	-0.905785974	-0.223507625	cons	NA	cons	herb_OA	OA_cons_echin	NA	OA_cons_feed	NA	OA_cons
22	Collard 2014	herb	herbivory	herb	NA	echin	NA	feed	NA	30	30	NA	8.1	28.467_0.058	8.043_0.006	404.333_8.505	2.9595	0.8271	SD	18	0.8271	OA	7.7	28.367_0.058	7.653_0.012	1234.667_33.724	1.4359	1.1098	SD	18	1.1098	OA	-0.723228505	0.037526214	0.193716839	-3.733431268	0.000188889	-1.102906533	-0.343550477	cons	NA	cons	herb_OA	OA_cons_echin	NA	OA_cons_feed	NA	OA_cons
22	Collard 2014	herb	herbivory	herb	NA	echin	NA	feed	NA	30	30	NA	8.1	28.467_0.058	8.053_0.006	396_3	0.9536	0.1879	SD	18	0.1879	OA	7.7	28.333_0.058	7.677_0.006	1134.667_8.386	0.8348	0.4456	SD	18	0.4456	OA	-0.133052121	0.017985974	0.134111796	-0.992098568	0.321149445	-0.395906412	0.12980217	cons	NA	cons	herb_OA	OA_cons_echin	NA	OA_cons_feed	NA	OA_cons
23	Connell 2018	herb	herbivory	both	NA	moll	NA	turf	NA	NA	NA	NA	8.1-8.11_0.01	20.95_0.07	8.105_0.007	474_4.24	0.083	0.0055	SEM	5	0.012298374	OA	7.78-7.92_0.03	21.1_0.283	7.85_0.099	976_265.87	0.1931	0.0317	SEM	5	0.070883355	OA	0.844367582	0.031340761	0.17703322	4.76954315	1.85E-06	0.497388846	1.191346317	cons	NA	both	herb_OA	OA_both_moll	NA	OA_both_turf	NA	OA_both
24	Cripps 2016	herb	herbivory	both	NA	zoop	adult	phyto	NA	herb:1 life cycle; alg: min 12 generations	NA	NA	400	20.4_0.13	8.212_0.016	429_23.4	5.5509	0.5771	SEM	6	1.413600531	OA	1000	20.7_0.12	7.714_0.017	1217_81.20	5.1579	0.7368	SEM	6	1.804784042	OA	-0.073430557	0.031214536	0.17667636	-0.415621858	0.67768673	-0.419709859	0.272848745	cons	NA	both	herb_OA	OA_both_zoop	OA_both_adult	OA_both_phyto	NA	OA_both
24	Cripps 2016	herb	herbivory	herb	NA	zoop	adult	phyto	NA	herb:1 life cycle; alg: min 12 generations	NA	NA	400	20.4_0.13	8.212_0.016	429_23.4	5.5509	0.5771	SEM	6	1.413600531	OA	1000	20.3_0.18	7.719_0.017	1210_68.3	4.8509	0.9456	SEM	6	2.316237501	OA	-0.134795822	0.048807582	0.22092438	-0.610144619	0.541766012	-0.567799651	0.298208007	cons	NA	cons	herb_OA	OA_cons_zoop	OA_cons_adult	OA_cons_phyto	NA	OA_cons
24	Cripps 2016	herb	herbivory	res	NA	zoop	adult	phyto	NA	herb:1 life cycle; alg: min 12 generations	NA	NA	400	20.4_0.09	8.23_0.006	420_18.04	5.5509	0.5771	SEM	6	1.413600531	OA	1000	20.7_0.14	7.911_0.015	1002_97.5	4.2737	0.5772	SEM	6	1.41384548	OA	-0.261480114	0.029049576	0.170439362	-1.534153328	0.124991937	-0.595535125	0.072574897	cons	NA	res	herb_OA	OA_res_zoop	OA_res_adult	OA_res_phyto	NA	OA_res
24	Cripps 2016	herb	herbivory	both	NA	zoop	adult	phyto	NA	herb:1 life cycle; alg: min 12 generations	NA	NA	400	20.4_0.13	8.212_0.016	429_23.4	4.516	0.3258	SEM	6	0.798043758	OA	1000	20.7_0.12	7.714_0.017	1217_81.20	3.6764	0.4519	SEM	6	1.106924415	OA	-0.205692634	0.020313803	0.142526499	-1.443188703	0.148967321	-0.485039439	0.073654172	cons	NA	both	herb_OA	OA_both_zoop	OA_both_adult	OA_both_phyto	NA	OA_both
24	Cripps 2016	herb	herbivory	herb	NA	zoop	adult	phyto	NA	herb:1 life cycle; alg: min 12 generations	NA	NA	400	20.4_0.13	8.212_0.016	429_23.4	4.516	0.3258	SEM	6	0.798043758	OA	1000	20.3_0.18	7.719_0.017	1210_68.3	3.35	0.4518	SEM	6	1.106679466	OA	-0.2986663	0.023393433	0.152949117	-1.95271673	0.05085317	-0.598441062	0.001108461	cons	NA	cons	herb_OA	OA_cons_zoop	OA_cons_adult	OA_cons_phyto	NA	OA_cons
24	Cripps 2016	herb	herbivory	res	NA	zoop	adult	phyto	NA	herb:1 life cycle; alg: min 12 generations	NA	NA	400	20.4_0.09	8.23_0.006	420_18.04	4.516	0.3258	SEM	6	0.798043758	OA	1000	20.7_0.14	7.911_0.015	1002_97.5	3.3609	0.1891	SEM	6	0.46319851	OA	-0.295417851	0.008370399	0.091489882	-3.228967439	0.00124238	-0.474734725	-0.116100977	cons	NA	res	herb_OA	OA_res_zoop	OA_res_adult	OA_res_phyto	NA	OA_res
25	Cripps 2011	pred	predation	pred	NA	fish	NA	feed	NA	4 to 7	4	NA	444.02_0.44	28_0.03	8.14_0.01	444.02_0.44	21.1185	3.9646	SEM	9	11.8938	OA	925.49_0.69	27.5_0.1	7.87_0.01	925.49_0.69	21.4832	5.8053	SEM	7	15.35938009	OA	0.017121801	0.108264588	0.329035845	0.052036278	0.958499787	-0.627776606	0.662020207	cons	NA	cons	pred_OA	OA_cons_fish	NA	OA_cons_feed	NA	OA_cons
27	Delorme 2016	herb	herbivory	herb	NA	echin	adult	fleshy	NA	30	30	NA	17.7_0.4	17.7_0.4	NA	NA	5.7376	0.3351	SEM	4	0.6702	warm	23.9_0.3	23.9_0.3	NA	NA	1.5185	0.1575	SEM	4	0.315	W	-1.329317999	0.014169051	0.119033825	-11.1675652	5.88E-29	-1.562620008	-1.096015989	cons	Y	cons	herb_W	W_cons_echin	W_cons_adult	W_cons_fleshy	NA	W_cons
28	Diaz 2018	herb	herbivory	herb	NA	moll	larv	phyto	NA	21	21	NA	493.81_35.98	15	7.8_0.03	493.81_35.98	1.9094	0.5234	SD	4	0.5234	OA	1114.84_85.25	15	7.5_0.03	1114.84_85.25	1.8646	0.7192	SD	4	0.7192	OA	-0.023742504	0.055978686	0.236598154	-0.100349489	0.92006687	-0.487466363	0.439981356	cons	NA	cons	herb_OA	OA_cons_moll	OA_cons_larv	OA_cons_phyto	NA	OA_cons
28	Diaz 2018	herb	herbivory	herb	NA	moll	adult	feed	NA	21	21	NA	528.57_69.53	15	7.95_0.05	528.57_69.53	0.1461	0.0255	SD	4	0.0255	OA	1134.14_108.02	15	7.5_0.04	1134.14_108.02	0.0428	0.0127	SD	4	0.0127	OA	-1.227753216	0.029627898	0.172127563	-7.132810074	9.83E-13	-1.565117041	-0.890389392	cons	NA	cons	herb_OA	OA_cons_moll	OA_cons_adult	OA_cons_feed	NA	OA_cons
28	Diaz 2018	herb	herbivory	herb	NA	moll	larv	phyto	NA	21	21	NA	514.07_75.91	11	7.75_0.05	514.07_75.91	0.0934	0.0144	SD	4	0.0144	OA	1151.55_108	11	7.44_0.03	1151.55_108	0.0438	0.019	SD	4	0.019	OA	-0.757257528	0.052985959	0.230186792	-3.289752299	0.001002756	-1.20841535	-0.306099706	cons	NA	cons	herb_OA	OA_cons_moll	OA_cons_larv	OA_cons_phyto	NA	OA_cons
28	Diaz 2018	herb	herbivory	herb	NA	moll	larv	phyto	NA	21	21	NA	514.07_75.91	11	7.75_0.05	514.07_75.91	0.1157	0.0231	SD	4	0.0231	OA	1151.55_108	11	7.44_0.03	1151.55_108	0.1122	0.0484	SD	4	0.0484	OA	-0.030717641	0.056486027	0.237667892	-0.129246071	0.897162943	-0.496538149	0.435102867	cons	NA	cons	herb_OA	OA_cons_moll	OA_cons_larv	OA_cons_phyto	NA	OA_cons
29	Dixson 2015	pred	predation	pred	NA	fish	adult	feed	NA	5	5	NA	405_26	19.3_0.4	8.11_0.04	405_26	8.215	3.194	SEM	8	9.033996236	OA	1064_17	19.3_0.4	7.69_0.01	1064_17	0.1149	0.1101	SEM	8	0.311409826	OA	-4.269654846	1.06936047	1.034098868	-4.128865214	3.65E-05	-6.296451384	-2.242858307	cons	NA	cons	pred_OA	OA_cons_fish	OA_cons_adult	OA_cons_feed	NA	OA_cons
30	Dodd 2015	pred	predation	pred	NA	crust	adult	moll	juv	71	71	NA	499_114	26.1_1	8.18_0.11	499_114	13.5796	1.9845	SEM	6	4.861012395	OA	785_154	25.6_0.9	8.03_0.1	785_154	8.2222	1.5711	SEM	6	3.848393335	OA	-0.501730853	0.057868071	0.240557832	-2.085697436	0.037006039	-0.97321554	-0.030246166	cons	NA	cons	pred_OA	OA_cons_crust	OA_cons_adult	OA_cons_moll	OA_cons_juv	OA_cons
31	Duarte 2016	herb	herbivory	res	NA	crust	juv	macro	NA	10	NA	10	423.33_1.01	17.7_0.3	8.008_0.03	423.33_1.01	4.0497	0.3797	SD	6	0.3797	OA	1173.3_3.33	18.6_0.3	7.617_0.06	1173.3_3.33	6.4723	1.0305	SD	6	1.0305	OA	0.468888728	0.005690165	0.075433179	6.215948098	5.10E-10	0.321042413	0.616735043	cons	NA	res	herb_OA	OA_res_crust	OA_res_juv	OA_res_macro	NA	OA_res
32	Duarte 2018	herb	herbivory	herb	NA	moll	juv	phyto	NA	NA	NA	NA	333.8_26.3	NA	8.073_0.034	333.8_26.3	0.306	0.0078	SEM	4	0.0156	OA	1000.4_80.9	NA	7.643_0.039	1000.4_80.9	0.2765	0.0539	SEM	4	0.1078	OA	-0.101374281	0.038650071	0.196596212	-0.515647173	0.606100857	-0.486695776	0.283947214	cons	NA	cons	herb_OA	OA_cons_moll	OA_cons_juv	OA_cons_phyto	NA	OA_cons
33	Duckworth 2012	pred	predation	pred	NA	spong	NA	feed	NA	133	133	NA	8.1, 26	26	8.1	NA	3.5649	1.2468	SEM	6	3.054023811	cross	7.8, 26	26	7.8	NA	8.6299	1.7143	SEM	6	4.199160266	OA	0.884096915	0.161780856	0.40221991	2.198043641	0.027945996	0.095760378	1.672433451	cons	NA	cons	pred_OA	OA_cons_spong	NA	OA_cons_feed	NA	OA_cons
33	Duckworth 2012	pred	predation	pred	NA	spong	NA	feed	NA	133	133	NA	8.1, 26	26	8.1	NA	3.5649	1.2468	SEM	6	3.054023811	cross	8.1, 31	31	8.1	NA	4.2662	1.013	SEM	6	2.481333109	W	0.179587498	0.178701877	0.422731448	0.424826445	0.670963198	-0.648950914	1.008125911	cons	NA	cons	pred_W	W_cons_spong	NA	W_cons_feed	NA	W_cons
33	Duckworth 2012	pred	predation	pred	NA	spong	NA	feed	NA	133	133	NA	8.1, 26	26	8.1	NA	3.5649	1.2468	SEM	6	3.054023811	cross	7.8, 31	31	7.8	NA	8.3961	1.9481	SEM	6	4.771850968	OAW	0.856631309	0.176155716	0.419709085	2.041012072	0.041249627	0.034016619	1.679246	cons	NA	cons	pred_OAW	OAW_cons_spong	NA	OAW_cons_feed	NA	OAW_cons
35	Ezzat 2019	pred	herbivory	pred	NA	cnid	NA	zoop	NA	10	10	NA	25_0.5	25_0.5	NA	NA	2.6364	0.3495	SD	2	0.3495	warm	30_0.5	30_0.5	NA	NA	2.244	0.5302	SD	2	0.5302	W	-0.161154363	0.036699845	0.191572036	-0.841220703	0.400224305	-0.536628653	0.214319928	cons	NA	cons	pred_W	W_cons_cnid	NA	W_cons_zoop	NA	W_cons
36	Faleiro 2015	pred	predation	pred	NA	fish	adult	feed	adult	30	30	NA	8.0; 26	25.9_0.7	8.02_0.05	371.9_51.9	27.2374	13.1322	SD	6	13.1322	cross	7.5; 26	26.2_0.5	7.52_0.04	1383.8_113.6	9.144	2.7237	SD	6	2.7237	OA	-1.091493102	0.05353043	0.231366442	-4.717594712	2.39E-06	-1.544962996	-0.638023209	cons	NA	cons	pred_OA	OA_cons_fish	OA_cons_adult	OA_cons_feed	OA_cons_adult	OA_cons
36	Faleiro 2015	pred	predation	pred	NA	fish	adult	feed	adult	30	30	NA	8.0; 26	25.9_0.7	8.02_0.05	371.9_51.9	27.2374	13.1322	SD	6	13.1322	cross	8.0; 30	29.9_0.2	8_0.07	382.2_87.5	27.6265	14.3968	SD	6	14.3968	W	0.014184428	0.084004429	0.289835175	0.048939637	0.960967401	-0.553882076	0.582250932	cons	NA	cons	pred_W	W_cons_fish	W_cons_adult	W_cons_feed	W_cons_adult	W_cons
36	Faleiro 2015	pred	predation	pred	NA	fish	adult	feed	adult	30	30	NA	8.0; 26	25.9_0.7	8.02_0.05	371.9_51.9	27.2374	13.1322	SD	6	13.1322	cross	7.5; 30	30.1_0.5	7.49_0.03	1481.1_107.7	6.4202	2.1401	SD	6	2.1401	OAW	-1.445141759	0.057262022	0.239294844	-6.039167973	1.55E-09	-1.914151035	-0.976132483	cons	NA	cons	pred_OAW	OAW_cons_fish	OAW_cons_adult	OAW_cons_feed	OAW_cons_adult	OAW_cons
37	Faleiro 2016	pred	predation	pred	NA	fish	larv	zoop	NA	30	30	NA	15.0_0.4	15.0_0.4	NA	NA	10.7588	6.6926	SD	12	6.6926	warm	17.1_0.2	17.1_0.2	NA	NA	6.8504	4.9434	SD	12	4.9434	W	-0.45141698	0.07564124	0.275029526	-1.641340065	0.100726844	-0.990464945	0.087630985	cons	NA	cons	pred_W	W_cons_fish	W_cons_larv	W_cons_zoop	NA	W_cons
41	Ferrari 2011	pred	predation	both	NA	fish	adult	fish	larv	4	4	4	440.53_44.46	27.66_0.98	8.15_0.04	440.53_44.46	0.1671	0.0577	SEM	18	0.244800368	OA	718.37_110.82	27.59_0.97	7.97_0.06	718.37_110.82	0.3595	0.109	SEM	14	0.407840655	OA	0.766121742	0.211163185	0.459524955	1.667203777	0.095473892	-0.134530621	1.666774104	cons	NA	both	pred_OA	OA_both_fish	OA_both_adult	OA_both_fish	OA_both_larv	OA_both
41	Ferrari 2011	pred	predation	both	NA	fish	adult	fish	larv	4	4	4	440.53_44.46	27.66_0.98	8.15_0.04	440.53_44.46	0.2788	0.0723	SEM	18	0.306742922	OA	718.37_110.82	27.59_0.97	7.97_0.06	718.37_110.82	0.3944	0.0943	SEM	14	0.352838292	OA	0.346870944	0.124417358	0.352728449	0.983393728	0.325413696	-0.344464112	1.038205999	cons	NA	both	pred_OA	OA_both_fish	OA_both_adult	OA_both_fish	OA_both_larv	OA_both
41	Ferrari 2011	pred	predation	both	NA	fish	adult	fish	larv	4	4	4	440.53_44.46	27.66_0.98	8.15_0.04	440.53_44.46	0.1672	0.0705	SEM	18	0.299106168	OA	718.37_110.82	27.59_0.97	7.97_0.06	718.37_110.82	0.431	0.1016	SEM	14	0.38015239	OA	0.946917389	0.233358365	0.483071801	1.960200094	0.049972407	0.000114058	1.893720721	cons	NA	both	pred_OA	OA_both_fish	OA_both_adult	OA_both_fish	OA_both_larv	OA_both
41	Ferrari 2011	pred	predation	both	NA	fish	adult	fish	larv	4	4	4	440.53_44.46	27.66_0.98	8.15_0.04	440.53_44.46	0.1965	0.0705	SEM	18	0.299106168	OA	718.37_110.82	27.59_0.97	7.97_0.06	718.37_110.82	0.3945	0.1199	SEM	14	0.448624721	OA	0.696956709	0.221094954	0.470207352	1.482232692	0.138278391	-0.224632766	1.618546184	cons	NA	both	pred_OA	OA_both_fish	OA_both_adult	OA_both_fish	OA_both_larv	OA_both
41	Ferrari 2011	pred	predation	both	NA	fish	adult	fish	larv	4	4	4	440.53_44.46	27.66_0.98	8.15_0.04	440.53_44.46	0.1006	0.0576	SEM	20	0.257595031	OA	718.37_110.82	27.59_0.97	7.97_0.06	718.37_110.82	0.2009	0.0671	SEM	20	0.300080323	OA	0.691655014	0.439384241	0.662860649	1.043439545	0.296744767	-0.607527986	1.990838014	cons	NA	both	pred_OA	OA_both_fish	OA_both_adult	OA_both_fish	OA_both_larv	OA_both
41	Ferrari 2011	pred	predation	both	NA	fish	adult	fish	larv	4	4	4	440.53_44.46	27.66_0.98	8.15_0.04	440.53_44.46	0.1743	0.067	SEM	20	0.299633109	OA	718.37_110.82	27.59_0.97	7.97_0.06	718.37_110.82	0.1745	0.0671	SEM	20	0.300080323	OA	0.001146789	0.295620486	0.543709928	0.002109193	0.998317109	-1.064505088	1.066798666	cons	NA	both	pred_OA	OA_both_fish	OA_both_adult	OA_both_fish	OA_both_larv	OA_both
41	Ferrari 2011	pred	predation	both	NA	fish	adult	fish	larv	4	4	4	440.53_44.46	27.66_0.98	8.15_0.04	440.53_44.46	0.2253	0.067	SEM	20	0.299633109	OA	718.37_110.82	27.59_0.97	7.97_0.06	718.37_110.82	0.0745	0.0406	SEM	20	0.18156872	OA	-1.106633722	0.385424044	0.620825293	-1.782520356	0.074664415	-2.323428937	0.110161492	cons	NA	both	pred_OA	OA_both_fish	OA_both_adult	OA_both_fish	OA_both_larv	OA_both
41	Ferrari 2011	pred	predation	both	NA	fish	adult	fish	larv	4	4	4	440.53_44.46	27.66_0.98	8.15_0.04	440.53_44.46	0.2008	0.067	SEM	20	0.299633109	OA	718.37_110.82	27.59_0.97	7.97_0.06	718.37_110.82	0.1255	0.0708	SEM	20	0.316627226	OA	-0.470003629	0.429590364	0.655431434	-0.717090461	0.473318281	-1.754625634	0.814618375	cons	NA	both	pred_OA	OA_both_fish	OA_both_adult	OA_both_fish	OA_both_larv	OA_both
42	Ferrari 2017	pred	predation	pred	NA	fish	juv	comm	NA	4	4	NA	426.9_7.2	29_0.2	8.16_0.01	426.9_7.2	37.4388	4.5946	SEM	3	7.95808064	OA	798.2_51.2	29_0.2	7.93_0.02	798.2_51.2	46.6421	4.9069	SEM	3	8.499000108	OA	0.219795967	0.026128644	0.161643571	1.359756935	0.173906854	-0.097019611	0.536611545	cons	NA	cons	pred_OA	OA_cons_fish	OA_cons_juv	OA_cons_comm	NA	OA_cons
43	Ferrari 2015	pred	predation	both	NA	fish	adult	fish	larv	4	4	4	436.2_13.6, 27.8_0.1	27.8_0.1	8.15_0.01	436.2_13.6	0.325	0.045	SEM	17	0.185539753	cross	984.7_10.6, 27.8_0.1	27.8_0.1	7.85_0.004	984.7_10.6	0.325	0.0392	SEM	17	0.161625741	OA	0	0.033719669	0.183629161	0	1	-0.359906542	0.359906542	cons	NA	both	pred_OA	OA_both_fish	OA_both_adult	OA_both_fish	OA_both_larv	OA_both
43	Ferrari 2015	pred	predation	both	NA	fish	adult	fish	larv	4	4	4	436.2_13.6, 27.8_0.1	27.8_0.1	8.15_0.01	436.2_13.6	0.325	0.045	SEM	17	0.185539753	cross	441.9_13.9, 31.1_0.1	31.1_0.1	8.15_0.01	441.9_13.9	0.2711	0.0553	SEM	17	0.228007741	W	-0.181337426	0.060780976	0.246537981	-0.735535455	0.462013455	-0.664542989	0.301868137	cons	NA	both	pred_W	W_both_fish	W_both_adult	W_both_fish	W_both_larv	W_both
43	Ferrari 2015	pred	predation	both	NA	fish	adult	fish	larv	4	4	4	436.2_13.6, 27.8_0.1	27.8_0.1	8.15_0.01	436.2_13.6	0.325	0.045	SEM	17	0.185539753	cross	1006.7_10.6, 31.0_0.1	31.0_0.1	7.85_0.004	1006.7_10.6	0.7292	0.0712	SEM	17	0.293565121	OAW	0.80812286	0.028705411	0.169426714	4.769748764	1.84E-06	0.476052603	1.140193118	cons	NA	both	pred_OAW	OAW_both_fish	OAW_both_adult	OAW_both_fish	OAW_both_larv	OAW_both
44	Georgian 2016	pred	predation	pred	NA	cnid	NA	zoop	adult	21	21	NA	7.91_0.03	8.1_0.1	7.91_0.03	579_41	8.5918	1.4985	SD	4	1.4985	OA	7.60_0.04	8.1_0.1	7.60_0.04	1208_132	11.9985	2.9582	SD	4	2.9582	OA	0.333973382	0.02280117	0.151000562	2.211736012	0.026984911	0.038017718	0.629929046	cons	NA	cons	pred_OA	OA_cons_cnid	NA	OA_cons_zoop	OA_cons_adult	OA_cons
44	Georgian 2016	pred	predation	pred	NA	cnid	NA	zoop	adult	21	21	NA	7.92_0.03	8.1_0.1	7.92_0.03	552_42	2.1386	1.1912	SD	9	1.1912	OA	7.62_0.03	8.1_0.1	7.62_0.03	1165_76	1.2432	0.8838	SD	9	0.8838	OA	-0.542462709	0.09062646	0.301042289	-1.801948527	0.071553504	-1.132494752	0.047569335	cons	NA	cons	pred_OA	OA_cons_cnid	NA	OA_cons_zoop	OA_cons_adult	OA_cons
45	Gestoso 2015	pred	predation	prey	NA	moll	adult	moll	juv	21	NA	21	7.99_0, 16_0.02	16_0.02	7.99_0	542.34_14.51	1.0198	0.5666	SEM	3	0.981379988	cross	7.63_0.02, 16.43_0.23	16.43_0.23	7.63_0.02	2125.88_121.15	1.7139	0.864	SEM	3	1.496491898	OA	0.519164946	0.562820747	0.750213801	0.692022654	0.488923102	-0.951227085	1.989556977	cons	NA	res	pred_OA	OA_res_moll	OA_res_adult	OA_res_moll	OA_res_juv	OA_res
45	Gestoso 2015	pred	predation	prey	NA	moll	adult	moll	juv	21	NA	21	7.99_0, 16_0.02	16_0.02	7.99_0	542.34_14.51	1.0198	0.5666	SEM	3	0.981379988	cross	7.99_0, 20.71_0.16	20.71_0.16	7.99_0	555.86_17.36	1.6873	0.6661	SEM	3	1.153719043	W	0.503523089	0.464535897	0.681568703	0.738770848	0.460046157	-0.832327022	1.8393732	cons	NA	res	pred_W	W_res_moll	W_res_adult	W_res_moll	W_res_juv	W_res
45	Gestoso 2015	pred	predation	prey	NA	moll	adult	moll	juv	21	NA	21	7.99_0, 16_0.02	16_0.02	7.99_0	542.34_14.51	1.0198	0.5666	SEM	3	0.981379988	cross	7.57_0.02, 21.63_0.08	21.63_0.08	7.57_0.02	1987_92.87	0.7098	0.3263	SEM	3	0.565168179	OAW	-0.362378568	0.520020891	0.72112474	-0.502518563	0.615302798	-1.775757087	1.05099995	cons	NA	res	pred_OAW	OAW_res_moll	OAW_res_adult	OAW_res_moll	OAW_res_juv	OAW_res
45	Gestoso 2015	pred	predation	prey	NA	moll	adult	moll	juv	21	NA	21	7.99_0, 16_0.02	16_0.02	7.99_0	542.34_14.51	1.6997	0.3116	SEM	3	0.539707032	cross	7.63_0.02, 16.43_0.23	16.43_0.23	7.63_0.02	2125.88_121.15	0.7082	0.6516	SEM	3	1.128604306	OA	-0.875480504	0.880154096	0.938165282	-0.933183652	0.350725154	-2.714250668	0.96328966	cons	NA	res	pred_OA	OA_res_moll	OA_res_adult	OA_res_moll	OA_res_juv	OA_res
45	Gestoso 2015	pred	predation	prey	NA	moll	adult	moll	juv	21	NA	21	7.99_0, 16_0.02	16_0.02	7.99_0	542.34_14.51	1.6997	0.3116	SEM	3	0.539707032	cross	7.99_0, 20.71_0.16	20.71_0.16	7.99_0	555.86_17.36	0.3623	0.312	SEM	3	0.540399852	W	-1.545734446	0.775213374	0.880462023	-1.755594683	0.079157641	-3.271408301	0.179939409	cons	NA	res	pred_W	W_res_moll	W_res_adult	W_res_moll	W_res_juv	W_res
45	Gestoso 2015	pred	predation	prey	NA	moll	adult	moll	juv	21	NA	21	7.99_0, 16_0.02	16_0.02	7.99_0	542.34_14.51	1.6997	0.3116	SEM	3	0.539707032	cross	7.57_0.02, 21.63_0.08	21.63_0.08	7.57_0.02	1987_92.87	0.7304	0.2981	SEM	3	0.516324346	OAW	-0.844614715	0.200180757	0.447415642	-1.887763045	0.059057768	-1.721533259	0.03230383	cons	NA	res	pred_OAW	OAW_res_moll	OAW_res_adult	OAW_res_moll	OAW_res_juv	OAW_res
47	Glaspie 2017	pred	predation	both	NA	crust	NA	moll	juv	prey: 22, pred: 2	2	22	7.79_0.19	26.96_1.48	7.79_0.19	1284.36_744.79	2.9	0.5	SEM	4	1	OA	7.17_0.13	26.69_1.27	7.17_0.13	6463.53_1652.85	2.9	0.7	SEM	4	1.4	OA	0	0.087990488	0.296631906	0	1	-0.581387852	0.581387852	cons	NA	both	pred_OA	OA_both_crust	NA	OA_both_moll	OA_both_juv	OA_both
48	Gooding 2009	pred	predation	pred	NA	echin	juv	moll	NA	70	70	NA	7.85_0.02, 12	12	7.85_0.02	NA	0.8734	0.0636	SEM	5	0.142213923	cross	7.79_0.01, 12	12	7.79_0.01	NA	1.0272	0.0795	SEM	6	0.194734435	OA	0.162198292	0.011292552	0.10626642	1.52633628	0.126926138	-0.046080064	0.370476647	cons	NA	cons	pred_OA	OA_cons_echin	OA_cons_juv	OA_cons_moll	NA	OA_cons
48	Gooding 2009	pred	predation	pred	NA	echin	juv	moll	NA	70	70	NA	7.85_0.02, 12	12	7.85_0.02	NA	0.8734	0.0636	SEM	5	0.142213923	cross	7.88_0.02, 15	15	7.88_0.02	NA	1.2551	0.1379	SEM	6	0.337784636	W	0.362576889	0.017374383	0.131811924	2.750713882	0.005946556	0.104230265	0.620923512	cons	NA	cons	pred_W	W_cons_echin	W_cons_juv	W_cons_moll	NA	W_cons
48	Gooding 2009	pred	predation	pred	NA	echin	juv	moll	NA	70	70	NA	7.85_0.02, 12	12	7.85_0.02	NA	0.8734	0.0636	SEM	5	0.142213923	cross	7.82_0.04, 15	15	7.82_0.04	NA	1.5997	0.2386	SEM	5	0.533525819	OAW	0.60517775	0.027549195	0.165979501	3.646099333	0.000266251	0.279863905	0.930491595	cons	NA	cons	pred_OAW	OAW_cons_echin	OAW_cons_juv	OAW_cons_moll	NA	OAW_cons
49	Gray 2017	herb	herbivory	herb	NA	moll	larv	feed	NA	2	2	NA	391.7275_25.927	18	NA	391.7275_25.927	12.70155	2.334992582	SD	4	2.334992582	OA	935.6868_47.1944	18	NA	935.6868_47.1944	14.47575	3.272933321	SD	4	3.272933321	OA	0.130750802	0.021228888	0.145701367	0.897388987	0.369511387	-0.15481863	0.416320235	cons	NA	cons	herb_OA	OA_cons_moll	OA_cons_larv	OA_cons_feed	NA	OA_cons
50	Grilo 2019	herb	herbivory	herb	NA	moll	NA	macro	NA	7	7	NA	7.98_0.06, 27.12_0.31	27.12_0.31	7.98_0.06	391.4_21.98	0.0147	0.0027	SD	6	0.0027	cross	7.62_0.03, 27.18_0.36	27.18_0.36	7.62_0.03	1038.1_62.57	0.0112	0.0026	SD	6	0.0026	OA	-0.271933715	0.014604375	0.120848562	-2.250202329	0.024436105	-0.508792544	-0.035074887	cons	NA	cons	herb_OA	OA_cons_moll	NA	OA_cons_macro	NA	OA_cons
50	Grilo 2019	herb	herbivory	herb	NA	moll	NA	macro	NA	7	7	NA	7.98_0.06, 27.12_0.31	27.12_0.31	7.98_0.06	391.4_21.98	0.0147	0.0027	SD	6	0.0027	cross	8.00_0.03, 31.04_0.38	31.04_0.38	8.00_0.03	360.2_33.81	0.0196	0.005	SD	6	0.005	W	0.287682072	0.016468832	0.128330949	2.241720139	0.024979465	0.036158035	0.53920611	cons	NA	cons	herb_W	W_cons_moll	NA	W_cons_macro	NA	W_cons
50	Grilo 2019	herb	herbivory	herb	NA	moll	NA	macro	NA	7	7	NA	7.98_0.06, 27.12_0.31	27.12_0.31	7.98_0.06	391.4_21.98	0.0147	0.0027	SD	6	0.0027	cross	7.64_0.05, 31.11_0.32	31.11_0.32	7.64_0.05	982.9_60.12	0.024	0.0047	SD	6	0.0047	OAW	0.490206337	0.01201444	0.109610399	4.472261206	7.74E-06	0.275373902	0.705038772	cons	NA	cons	herb_OAW	OAW_cons_moll	NA	OAW_cons_macro	NA	OAW_cons
51	Grote 2015	herb	herbivory	herb	NA	zoop	juv	phyto	NA	0.3	0.3	NA	2.5	2.5	NA	NA	61.785	18.65156715	SD	3	18.65156715	warm	10	10	NA	NA	100.7396333	9.266528709	SD	3	9.266528709	W	0.488878684	0.033197299	0.182201259	2.683179501	0.007292584	0.131770778	0.84598659	cons	NA	cons	herb_W	W_cons_zoop	W_cons_juv	W_cons_phyto	NA	W_cons
54	Hargrave 2017	herb	herbivory	res	NA	moll	adult	macro	NA	2	NA	2	12	12	NA	NA	207.4104	85.5349	SD	12	85.5349	warm	18	18	NA	NA	48.3425	66.2796	SD	10	66.2796	W	-1.456388348	0.202148061	0.449608787	-3.239234621	0.001198509	-2.337605377	-0.575171319	cons	NA	res	herb_W	W_res_moll	W_res_adult	W_res_macro	NA	W_res
54	Hargrave 2017	herb	herbivory	res	NA	moll	adult	macro	NA	2	NA	2	12	12	NA	NA	142.1073	53.0121	SD	12	53.0121	warm	18	18	NA	NA	120.4329	108.4042	SD	10	108.4042	W	-0.165489655	0.09261855	0.304332959	-0.543778286	0.586594053	-0.761971293	0.430991984	cons	NA	res	herb_W	W_res_moll	W_res_adult	W_res_macro	NA	W_res
54	Hargrave 2017	herb	herbivory	res	NA	moll	adult	macro	NA	2	NA	2	12	12	NA	NA	207.394	85.7128	SD	12	85.7128	warm	15	15	NA	NA	87.8941	58.6843	SD	10	58.6843	W	-0.858487685	0.058812091	0.242512043	-3.539979599	0.000400158	-1.333802555	-0.383172815	cons	NA	res	herb_W	W_res_moll	W_res_adult	W_res_macro	NA	W_res
54	Hargrave 2017	herb	herbivory	res	NA	moll	adult	macro	NA	2	NA	2	12	12	NA	NA	141.8275	53.2819	SD	12	53.2819	warm	15	15	NA	NA	214.6027	79.544	SD	10	79.544	W	0.414176881	0.025500016	0.159687244	2.593675422	0.009495608	0.101195633	0.727158129	cons	NA	res	herb_W	W_res_moll	W_res_adult	W_res_macro	NA	W_res
55	Harvey 2017	pred	predation	both	NA	moll	NA	crust	NA	80	80	80	411.16_14.07, 14.19_0.06	14.19_0.06	8.111_0.19	411.16_14.07	2.682729	0.920751	SD	5	0.920751	cross	1034.27_25.99, 14.01_0.15	14.01_0.15	7.758_0.014	1034.27_25.99	2.661414	0.71981	SD	5	0.71981	OA	-0.007977	0.038189097	0.195420309	-0.040819706	0.96743963	-0.390993767	0.375039768	cons	NA	both	pred_OA	OA_both_moll	NA	OA_both_crust	NA	OA_both
55	Harvey 2017	pred	predation	both	NA	moll	NA	crust	NA	80	80	80	411.16_14.07, 14.19_0.06	14.19_0.06	8.111_0.19	411.16_14.07	2.682729	0.920751	SD	5	0.920751	cross	409.05_14.29, 17.96_0.07	17.96_0.07	8.148_0.017	409.05_14.29	2.8776	1.46387	SD	5	1.46387	W	0.070122053	0.075316818	0.274439097	0.255510436	0.798328884	-0.467768692	0.608012799	cons	NA	both	pred_W	W_both_moll	NA	W_both_crust	NA	W_both
55	Harvey 2017	pred	predation	both	NA	moll	NA	crust	NA	80	80	80	411.16_14.07, 14.19_0.06	14.19_0.06	8.111_0.19	411.16_14.07	2.682729	0.920751	SD	5	0.920751	cross	1012.35_33.41, 18.12_0.12	18.12_0.12	7.812_0.018	1012.35_33.41	0.919288	0.276774	SD	5	0.276774	OAW	-1.070990382	0.041688361	0.204177279	-5.245394518	1.56E-07	-1.471170496	-0.670810268	cons	NA	both	pred_OAW	OAW_both_moll	NA	OAW_both_crust	NA	OAW_both
57	Houlbreque 2015	pred	predation	pred	NA	cnid	NA	zoop	NA	35	35	NA	8.06_0.05	26_0.2	8.06_0.05	417	222.9733	61.1495	SD	5	61.1495	OA	7.51_0.06	26_0.2	7.51_0.06	1697	135.136	42.9119	SD	5	42.9119	OA	-0.500770355	0.035209252	0.187641286	-2.668764247	0.007613087	-0.868540517	-0.133000193	cons	NA	cons	pred_OA	OA_cons_cnid	NA	OA_cons_zoop	NA	OA_cons
57	Houlbreque 2015	pred	predation	pred	NA	cnid	NA	zoop	NA	35	35	NA	8.06_0.05	26_0.2	8.06_0.05	417	284.0568	47.203	SD	5	47.203	OA	7.51_0.06	26_0.2	7.51_0.06	1697	161.8899	49.3487	SD	5	49.3487	OA	-0.562257744	0.02410691	0.155264001	-3.621301386	0.000293125	-0.866569595	-0.257945893	cons	NA	cons	pred_OA	OA_cons_cnid	NA	OA_cons_zoop	NA	OA_cons
58	Hurst 2012	pred	predation	pred	NA	fish	juv	feed	NA	84	84	NA	596_178	8.3_0.7	7.89_0.13	596_178	0.0816	0.0065	SD	3	0.0065	OA	828_144	8.2_0.7	7.74_0.07	828_144	0.0871	0.0046	SD	3	0.0046	OA	0.065227622	0.003044805	0.055179748	1.182093504	0.237168602	-0.042922697	0.173377941	cons	NA	cons	pred_OA	OA_cons_fish	OA_cons_juv	OA_cons_feed	NA	OA_cons
59	Iles 2014	pred	predation	both	NA	moll	NA	crust	NA	8	8	8	12_1	12_1	NA	NA	1.96E-05	1.36E-05	SEM	9	4.08E-05	warm	18_1	18_1	NA	NA	1.67E-05	1.36E-05	SEM	8	3.85E-05	W	-0.160120847	1.144666294	1.069890786	-0.149660927	0.881032137	-2.257068255	1.936826561	cons	NA	both	pred_W	W_both_moll	NA	W_both_crust	NA	W_both
59	Iles 2014	pred	predation	both	NA	moll	NA	crust	NA	8	8	8	12_1	12_1	NA	NA	3.20E-05	1.28E-05	SEM	9	3.84E-05	warm	18_1	18_1	NA	NA	3.99E-05	4.12E-06	SEM	7	1.09E-05	W	0.220640421	0.170662254	0.413112882	0.534092328	0.593277657	-0.58904595	1.030326792	cons	NA	both	pred_W	W_both_moll	NA	W_both_crust	NA	W_both
59	Iles 2014	herb	herbivory	both	NA	moll	NA	macro	NA	7	7	7	12_1	12_1	NA	NA	0.020514333	0.016745684	SEM	3	0.029004375	warm	18_1	18_1	NA	NA	0.025933333	0.008378743	SEM	3	0.014512409	W	0.234405317	0.770718174	0.877905561	0.267005163	0.789465186	-1.486257964	1.955068599	cons	NA	both	herb_W	W_both_moll	NA	W_both_macro	NA	W_both
59	Iles 2014	herb	herbivory	both	NA	echin	NA	macro	NA	6	6	6	12_1	12_1	NA	NA	0.01205	0.001909188	SEM	2	0.0027	warm	18_1	18_1	NA	NA	0.015033333	0.002532456	SEM	3	0.004386342	W	0.221205276	0.053480311	0.231258104	0.956529833	0.33880462	-0.23205228	0.674462831	cons	NA	both	herb_W	W_both_echin	NA	W_both_macro	NA	W_both
59	Iles 2014	pred	predation	both	NA	echin	NA	moll	NA	9	9	9	12_1	12_1	NA	NA	0.0306516	0.013803985	SEM	5	0.030866649	warm	18_1	18_1	NA	NA	0.0331625	0.006927778	SEM	8	0.019594715	W	0.078734856	0.246457079	0.496444437	0.158597519	0.873985983	-0.894278361	1.051748074	cons	NA	both	pred_W	W_both_echin	NA	W_both_moll	NA	W_both
59	Iles 2014	pred	predation	both	NA	moll	NA	moll	NA	10	10	10	12_1	12_1	NA	NA	0.004345509	0.001748238	SEM	9	0.005244714	warm	18_1	18_1	NA	NA	0.0056912	0.000584564	SEM	13	0.002107675	W	0.269778224	0.172402738	0.415214087	0.649732831	0.515864813	-0.544026432	1.083582881	cons	NA	both	pred_W	W_both_moll	NA	W_both_moll	NA	W_both
59	Iles 2014	pred	predation	both	NA	moll	NA	moll	NA	15	15	15	12_1	12_1	NA	NA	0.007431133	0.002137794	SEM	9	0.006413382	warm	18_1	18_1	NA	NA	0.00899049	0.003764147	SEM	10	0.011903278	W	0.190489015	0.258053969	0.507990127	0.374985664	0.707671129	-0.805153339	1.186131369	cons	NA	both	pred_W	W_both_moll	NA	W_both_moll	NA	W_both
60	Jimenez 2017	herb	herbivory	res	NA	echin	NA	plant	NA	30	NA	30	8.14_0.01, 21.93_0.08	21.93_0.08	8.14_0.01	447_21	0.1022	0.0401	SEM	3	0.069455237	cross	7.66_0.01, 21.85_0.05	21.85_0.05	7.66_0.01	744_17	0.1478	0.0501	SEM	3	0.086775745	OA	0.368928331	0.268854305	0.518511625	0.711514098	0.476765718	-0.647335779	1.385192441	cons	NA	res	herb_OA	OA_res_echin	NA	OA_res_plant	NA	OA_res
60	Jimenez 2017	herb	herbivory	res	NA	echin	NA	plant	NA	30	NA	30	8.14_0.01, 21.93_0.08	21.93_0.08	8.14_0.01	447_21	0.1022	0.0401	SEM	3	0.069455237	cross	8.10_0.01, 26.08_0.02	26.08_0.02	8.10_0.01	412_18	0.1486	0.0701	SEM	3	0.121416762	W	0.374326455	0.37648762	0.61358587	0.610063681	0.541819624	-0.828279753	1.576932662	cons	NA	res	herb_W	W_res_echin	NA	W_res_plant	NA	W_res
60	Jimenez 2017	herb	herbivory	res	NA	echin	NA	plant	NA	30	NA	30	8.14_0.01, 21.93_0.08	21.93_0.08	8.14_0.01	447_21	0.1022	0.0401	SEM	3	0.069455237	cross	7.66_0.01, 26.10_0.03	26.10_0.03	7.66_0.01	736_12	0.099	0.0225	SEM	3	0.038971143	OAW	-0.031811828	0.205605464	0.453437387	-0.070157046	0.944068662	-0.920532776	0.856909121	cons	NA	res	herb_OAW	OAW_res_echin	NA	OAW_res_plant	NA	OAW_res
61	Johansen 2015	pred	predation	pred	NA	fish	adult	feed	NA	42	42	NA	24	24_0.2	NA	NA	1.0563	0.0907	SD	2	0.0907	warm	27	27_0.2	NA	NA	1.2051	0.127	SD	2	0.127	W	0.131790315	0.00923951	0.096122371	1.371068085	0.170353733	-0.05660607	0.320186701	cons	NA	cons	pred_W	W_cons_fish	W_cons_adult	W_cons_feed	NA	W_cons
62	Johnson 2012	herb	herbivory	res	NA	echin	adult	CCA	NA	21	NA	21	426_53, 25.83_0.09	25.83_0.09	8.01_0.04	426_53	1.5984	0.3609	SEM	12	1.250194273	cross	847_102, 25.85_0.82	25.85_0.82	7.76_0.05	847_102	2.3793	0.5337	SEM	12	1.848791032	OA	0.397803198	0.10129518	0.318269037	1.249896007	0.211337538	-0.225992651	1.021599047	cons	NA	res	herb_OA	OA_res_echin	OA_res_adult	OA_res_CCA	NA	OA_res
62	Johnson 2012	herb	herbivory	res	NA	echin	adult	CCA	NA	21	NA	21	426_53, 25.83_0.09	25.83_0.09	8.01_0.04	426_53	1.5984	0.3609	SEM	12	1.250194273	cross	416_63, 28.6_0.81	28.6_0.81	8.06_0.06	416_63	2.2832	0.4011	SEM	12	1.389451158	W	0.356574839	0.081841878	0.286080196	1.246415671	0.212611831	-0.204132041	0.917281719	cons	NA	res	herb_W	W_res_echin	W_res_adult	W_res_CCA	NA	W_res
62	Johnson 2012	herb	herbivory	res	NA	echin	adult	CCA	NA	21	NA	21	426_53, 25.83_0.09	25.83_0.09	8.01_0.04	426_53	1.5984	0.3609	SEM	12	1.250194273	cross	821_95, 28.69_0.83	28.69_0.83	7.81_0.04	821_95	3.9071	0.7939	SEM	12	2.750150272	OAW	0.893792282	0.092268228	0.303756857	2.94245961	0.003256163	0.298439783	1.489144781	cons	NA	res	herb_OAW	OAW_res_echin	OAW_res_adult	OAW_res_CCA	NA	OAW_res
63	Kamya 2016	pred	predation	both	NA	echin	juv	CCA	NA	star: 56, CCA: 7	56	7	8.08_0.01, 25.99_0.02	25.99_0.02	8.08_0.01	NA	22.5384	2.6498	SEM	7	7.010711824	cross	7.62_0.001, 25.99_0.02	25.99_0.02	7.62_0.001	NA	22.5525	3.2305	SEM	7	8.54709961	OA	0.000625403	0.034341003	0.185313258	0.003374844	0.997307269	-0.362581907	0.363832714	cons	NA	both	pred_OA	OA_both_echin	OA_both_juv	OA_both_CCA	NA	OA_both
63	Kamya 2016	pred	predation	both	NA	echin	juv	CCA	NA	star: 56, CCA: 7	56	7	8.08_0.01, 25.99_0.02	25.99_0.02	8.08_0.01	NA	22.5384	2.6498	SEM	7	7.010711824	cross	8.08_0.01, 30.03_0.02	30.03_0.02	7.62_0.001	NA	23.8111	3.2849	SEM	7	8.691028482	W	0.054931337	0.032854333	0.181257642	0.303056669	0.761846675	-0.300327113	0.410189788	cons	NA	both	pred_W	W_both_echin	W_both_juv	W_both_CCA	NA	W_both
63	Kamya 2016	pred	predation	both	NA	echin	juv	CCA	NA	star: 56, CCA: 7	56	7	8.08_0.01, 25.99_0.02	25.99_0.02	8.08_0.01	NA	22.5384	2.6498	SEM	7	7.010711824	cross	7.62_0.001, 30.03_0.02	30.03_0.02	7.62_0.001	NA	21.3867	3.2845	SEM	7	8.689970181	OAW	-0.052451288	0.037408111	0.193411765	-0.271189748	0.786245098	-0.431531381	0.326628805	cons	NA	both	pred_OAW	OAW_both_echin	OAW_both_juv	OAW_both_CCA	NA	OAW_both
64	Kamya 2018	pred	predation	both	NA	echin	juv	cnid	NA	COTS: 42, coral: 7	42	7	8.03_0.01, 26.2_0.02	26.2_0.02	8.03_0.01	594.4_12.1	169.2015	20.8748	SEM	6	51.13260848	cross	7.65_0.01, 26.2_0.02	26.2_0.02	7.65_0.01	1608.3_20.2	183.2015	58.4807	SEM	6	143.2478748	OA	0.079496328	0.117119088	0.342226662	0.23229145	0.816311652	-0.591255604	0.750248259	cons	NA	both	pred_OA	OA_both_echin	OA_both_juv	OA_both_cnid	NA	OA_both
64	Kamya 2018	pred	predation	both	NA	echin	juv	cnid	NA	COTS: 42, coral: 7	42	7	8.03_0.01, 26.2_0.02	26.2_0.02	8.03_0.01	594.4_12.1	169.2015	20.8748	SEM	6	51.13260848	cross	8.03_0.01, 30.0_0.02	30.0_0.02	8.03_0.01	613.4_12	180.7875	37.5991	SEM	6	92.09860979	W	0.066231996	0.058473942	0.241813858	0.27389661	0.784164077	-0.407714457	0.540178449	cons	NA	both	pred_W	W_both_echin	W_both_juv	W_both_cnid	NA	W_both
64	Kamya 2018	pred	predation	both	NA	echin	juv	cnid	NA	COTS: 42, coral: 7	42	7	8.03_0.01, 26.2_0.02	26.2_0.02	8.03_0.01	594.4_12.1	169.2015	20.8748	SEM	6	51.13260848	cross	7.64_0.01, 30.0_0.02	30.0_0.02	7.64_0.01	1663.9_21.2	231.0133	22.279	SEM	6	54.57218198	OAW	0.311384972	0.024521494	0.156593405	1.988493533	0.046757134	0.004467539	0.618302405	cons	NA	both	pred_OAW	OAW_both_echin	OAW_both_juv	OAW_both_cnid	NA	OAW_both
65	Klein 2017	pred	predation	pred	NA	cnid	adult	zoop	NA	48	48	NA	8.01_0.03, 25.2_0.03	25.2_0.03	8.01_0.03	407.01_32.6	63.802	2.6759	SEM	3	4.634794756	cross	7.61_0.01, 25.0_0.06	25.0_0.06	7.61_0.01	1108.02_46.1	46.3237	3.0405	SEM	3	5.26630048	OA	-0.320130829	0.006067099	0.077891587	-4.109953843	3.96E-05	-0.472795534	-0.167466123	cons	NA	cons	pred_OA	OA_cons_cnid	OA_cons_adult	OA_cons_zoop	NA	OA_cons
65	Klein 2017	pred	predation	pred	NA	cnid	adult	zoop	NA	48	48	NA	8.01_0.03, 25.2_0.03	25.2_0.03	8.01_0.03	407.01_32.6	63.802	2.6759	SEM	3	4.634794756	cross	8.00_0.02, 28.1_0.04	28.1_0.04	8.00_0.02	411.43_26.4	46.3065	4.3797	SEM	3	7.585862922	W	-0.320502198	0.010704526	0.103462677	-3.097756664	0.001949915	-0.523285319	-0.117719077	cons	NA	cons	pred_W	W_cons_cnid	W_cons_adult	W_cons_zoop	NA	W_cons
65	Klein 2017	pred	predation	pred	NA	cnid	adult	zoop	NA	48	48	NA	8.01_0.03, 25.2_0.03	25.2_0.03	8.01_0.03	407.01_32.6	63.802	2.6759	SEM	3	4.634794756	cross	7.59_0.03, 28.1_0.03	28.1_0.03	7.59_0.03	1156.35_38.9	11.9155	0.8528	SEM	3	1.477092929	OAW	-1.677944464	0.006881379	0.082954075	-20.22739041	5.62E-91	-1.840531464	-1.515357465	cons	NA	cons	pred_OAW	OAW_cons_cnid	OAW_cons_adult	OAW_cons_zoop	NA	OAW_cons
66	Kroeker 2014	herb	herbivory	herb	NA	moll	juv	feed	NA	19	NA	NA	516_51, 13.9_0.1	13.9_0.1	NA	516_51	2.7601	0.8931	SD	3	0.8931	NA	536_32, 15.8_0.5	15.8_0.5	NA	536_32	2.9311	0.5891	SD	3	0.5891	W	0.060110868	0.048364974	0.219920382	0.273330137	0.784599451	-0.37092516	0.491146896	cons	NA	cons	herb_W	W_cons_moll	W_cons_juv	W_cons_feed	NA	W_cons
66	Kroeker 2014	herb	herbivory	herb	NA	moll	juv	feed	NA	19	NA	NA	516_51, 13.9_0.1	13.9_0.1	NA	516_51	2.7601	0.8931	SD	3	0.8931	NA	1144_123, 15.7_0.4	15.7_0.4	NA	1144_123	2.6841	0.7031	SD	3	0.7031	OAW	-0.027921435	0.057772912	0.240359963	-0.116165082	0.90752171	-0.499018305	0.443175435	cons	NA	cons	herb_OAW	OAW_cons_moll	OAW_cons_juv	OAW_cons_feed	NA	OAW_cons
66	Kroeker 2014	herb	herbivory	herb	NA	moll	juv	feed	NA	19	NA	NA	516_51, 13.9_0.1	13.9_0.1	NA	516_51	2.7601	0.8931	SD	3	0.8931	NA	1169_74, 13.7_0.4	13.7_0.4	NA	1169_74	2.6651	0.5511	SD	3	0.5511	OA	-0.035025331	0.049153516	0.221705922	-0.157981033	0.874471745	-0.469560953	0.399510292	cons	NA	cons	herb_OA	OA_cons_moll	OA_cons_juv	OA_cons_feed	NA	OA_cons
66	Kroeker 2014	herb	herbivory	herb	NA	moll	juv	feed	NA	19	NA	NA	516_51, 13.9_0.1	13.9_0.1	NA	516_51	2.7601	0.8931	SD	3	0.8931	NA	1251_145, 17.9_0.3	17.9_0.3	NA	1251_145	3.5011	0.7601	SD	3	0.7601	W	0.237810294	0.050611576	0.224970168	1.057074795	0.290477453	-0.203123132	0.67874372	cons	NA	cons	herb_W	W_cons_moll	W_cons_juv	W_cons_feed	NA	W_cons
66	Kroeker 2014	herb	herbivory	herb	NA	moll	juv	feed	NA	19	NA	NA	516_51, 13.9_0.1	13.9_0.1	NA	516_51	2.7601	0.8931	SD	3	0.8931	NA	539_25, 17.5_0.1	17.5_0.1	NA	539_25	2.7981	0.8171	SD	3	0.8171	OAW	0.013673704	0.063325456	0.251645497	0.054337171	0.956666535	-0.479542407	0.506889816	cons	NA	cons	herb_OAW	OAW_cons_moll	OAW_cons_juv	OAW_cons_feed	NA	OAW_cons
67	Kunz 2016	pred	predation	pred	NA	fish	NA	feed	NA	130	130	NA	390, 3	3.15_0.18	8.05_0.04	431.1_40.41	0.004927	0.001171	SD	11	0.001171	cross	1170, 3	3.06_0.11	7.65_0.05	1135.99_147.1	0.004467	0.000926	SD	12	0.000926	OA	-0.098013241	0.008716221	0.093360703	-1.049834015	0.293794433	-0.280996856	0.084970373	cons	NA	cons	pred_OA	OA_cons_fish	NA	OA_cons_feed	NA	OA_cons
67	Kunz 2016	pred	predation	pred	NA	fish	NA	feed	NA	130	130	NA	390, 3	3.15_0.18	8.05_0.04	431.1_40.41	0.004927	0.001171	SD	11	0.001171	cross	390, 6	5.63_0.19	8.03_0.02	437.09_21.6	0.004983	0.001129	SD	12	0.001129	W	0.011301836	0.009413027	0.097020755	0.116488846	0.907265126	-0.17885535	0.201459021	cons	NA	cons	pred_W	W_cons_fish	NA	W_cons_feed	NA	W_cons
67	Kunz 2016	pred	predation	pred	NA	fish	NA	feed	NA	130	130	NA	390, 3	3.15_0.18	8.05_0.04	431.1_40.41	0.004927	0.001171	SD	11	0.001171	cross	1170, 6	5.57_0.21	7.64_0.03	1123.5_86.23	0.0045	0.001255	SD	12	0.001255	OAW	-0.090652887	0.011616768	0.107781112	-0.841083242	0.400301302	-0.301899984	0.12059421	cons	NA	cons	pred_OAW	OAW_cons_fish	NA	OAW_cons_feed	NA	OAW_cons
67	Kunz 2016	pred	predation	pred	NA	fish	NA	feed	NA	133	133	NA	390, 3	3_0.2	7.99_0.04	449.08_39.04	0.004967	0.00122	SD	12	0.00122	cross	1170, 3	2.98_0.2	7.61_0.07	1127.75_164.89	0.0052	0.001737	SD	11	0.001737	OA	0.045842589	0.015171267	0.123171699	0.372184438	0.709755532	-0.195569504	0.287254683	cons	NA	cons	pred_OA	OA_cons_fish	NA	OA_cons_feed	NA	OA_cons
67	Kunz 2016	pred	predation	pred	NA	fish	NA	feed	NA	133	133	NA	390, 3	3_0.2	7.99_0.04	449.08_39.04	0.004967	0.00122	SD	12	0.00122	cross	390, 8	8.16_0.11	8.01_0.04	434.51_49.9	0.008425	0.002356	SD	12	0.002356	W	0.52838744	0.011544204	0.107443956	4.917795834	8.75E-07	0.317801156	0.738973725	cons	NA	cons	pred_W	W_cons_fish	NA	W_cons_feed	NA	W_cons
67	Kunz 2016	pred	predation	pred	NA	fish	NA	feed	NA	133	133	NA	390, 3	3_0.2	7.99_0.04	449.08_39.04	0.004967	0.00122	SD	12	0.00122	cross	1170, 8	8.07_0.17	7.72_0.08	915.08_127.39	0.008644	0.002146	SD	9	0.002146	OAW	0.554049403	0.01187585	0.108976374	5.084124039	3.69E-07	0.340459634	0.767639171	cons	NA	cons	pred_OAW	OAW_cons_fish	NA	OAW_cons_feed	NA	OAW_cons
68	Kurihara 2008	pred	predation	pred	NA	crust	adult	feed	NA	210	210	NA	8.17_0.05	NA	8.17_0.05	NA	16.6235	7.3882	SD	18	7.3882	OA	7.89_0.05	NA	7.89_0.05	NA	15.5735	5.3273	SD	11	5.3273	OA	-0.065246605	0.021611606	0.147008863	-0.443827695	0.657167163	-0.353378683	0.222885473	cons	NA	cons	pred_OA	OA_cons_crust	OA_cons_adult	OA_cons_feed	NA	OA_cons
69	Kurihara 2013	herb	herbivory	herb	NA	echin	adult	macro	NA	16	16	NA	348_23	18.2_0.11	8.1_0.1	348_23	61.7419	20.56	SEM	10	65.01642869	OA	873_48	18_0.15	7.85_0.02	873_48	18.0722	23.13	SEM	10	73.14348228	OA	-1.228587947	1.748946213	1.322477302	-0.92900494	0.352886526	-3.820595828	1.363419935	cons	NA	cons	herb_OA	OA_cons_echin	OA_cons_adult	OA_cons_macro	NA	OA_cons
70	Lardies 2017	herb	herbivory	herb	NA	moll	juv	phyto	NA	18	18	NA	367.77_62.17, 14.13_0.19	14.13_0.19	8.058_0.017	367.77_62.17	158.9034	17.8847	SEM	3	30.97720908	cross	891.26_77.76, 14.08_0.14	14.08_0.14	7.754_0.027	891.26_77.76	186.7218	16.5957	SEM	3	28.74459559	OA	0.161323338	0.020567203	0.143412702	1.124888774	0.26063617	-0.119760392	0.442407069	cons	NA	cons	herb_OA	OA_cons_moll	OA_cons_juv	OA_cons_phyto	NA	OA_cons
70	Lardies 2017	herb	herbivory	herb	NA	moll	juv	phyto	NA	18	18	NA	367.77_62.17, 14.13_0.19	14.13_0.19	8.058_0.017	367.77_62.17	158.9034	17.8847	SEM	3	30.97720908	cross	435.96_74.43, 18.13_0.11	18.13_0.11	8.032_0.041	435.96_74.43	241.0014	15.2819	SEM	3	26.46902724	W	0.416506272	0.016688505	0.129183995	3.224132157	0.001263551	0.163310295	0.66970225	cons	NA	cons	herb_W	W_cons_moll	W_cons_juv	W_cons_phyto	NA	W_cons
70	Lardies 2017	herb	herbivory	herb	NA	moll	juv	phyto	NA	18	18	NA	367.77_62.17, 14.13_0.19	14.13_0.19	8.058_0.017	367.77_62.17	158.9034	17.8847	SEM	3	30.97720908	cross	969.48_74.27, 18.14_0.13	18.14_0.13	7.72_0.021	969.48_74.27	211.3234	31.9149	SEM	3	55.27822832	OAW	0.285093191	0.035475917	0.188350516	1.513631057	0.13011944	-0.084067037	0.65425342	cons	NA	cons	herb_OAW	OAW_cons_moll	OAW_cons_juv	OAW_cons_phyto	NA	OAW_cons
70	Lardies 2017	herb	herbivory	herb	NA	moll	juv	phyto	NA	18	18	NA	367.77_62.17, 14.13_0.19	14.13_0.19	8.058_0.017	367.77_62.17	1.2791	0.1025	SEM	3	0.177535208	cross	891.26_77.76, 14.08_0.14	14.08_0.14	7.754_0.027	891.26_77.76	1.9151	0.1332	SEM	3	0.230709168	OA	0.403613135	0.011259084	0.106108831	3.803765728	0.000142513	0.195643648	0.611582622	cons	NA	cons	herb_OA	OA_cons_moll	OA_cons_juv	OA_cons_phyto	NA	OA_cons
70	Lardies 2017	herb	herbivory	herb	NA	moll	juv	phyto	NA	18	18	NA	367.77_62.17, 14.13_0.19	14.13_0.19	8.058_0.017	367.77_62.17	1.2791	0.1025	SEM	3	0.177535208	cross	435.96_74.43, 18.13_0.11	18.13_0.11	8.032_0.041	435.96_74.43	1.6503	0.0617	SEM	3	0.106867535	W	0.254800384	0.007819332	0.088426985	2.881477699	0.003958152	0.081486679	0.428114089	cons	NA	cons	herb_W	W_cons_moll	W_cons_juv	W_cons_phyto	NA	W_cons
70	Lardies 2017	herb	herbivory	herb	NA	moll	juv	phyto	NA	18	18	NA	367.77_62.17, 14.13_0.19	14.13_0.19	8.058_0.017	367.77_62.17	1.2791	0.1025	SEM	3	0.177535208	cross	969.48_74.27, 18.14_0.13	18.14_0.13	7.72_0.021	969.48_74.27	1.518	0.1435	SEM	3	0.248549291	OAW	0.171236973	0.015357885	0.123926934	1.381757519	0.167046167	-0.071655355	0.414129301	cons	NA	cons	herb_OAW	OAW_cons_moll	OAW_cons_juv	OAW_cons_phyto	NA	OAW_cons
71	Le 2016	herb	herbivory	herb	NA	moll	NA	phyto	NA	100	100	NA	514_67	26.1_0.7	8.2	514_67	4.56E-09	6.37E-09	SEM	4	1.27E-08	OA	1338_172	26.2_0.7	7.8	1338_172	3.48E-09	4.31E-10	SEM	4	8.63E-10	OA	-0.268691316	1.971062549	1.403945351	-0.19138303	0.848225514	-3.020373641	2.482991009	cons	NA	cons	herb_OA	OA_cons_moll	NA	OA_cons_phyto	NA	OA_cons
71	Le 2016	herb	herbivory	herb	NA	moll	NA	phyto	NA	100	100	NA	514_67	26.1_0.7	8.2	514_67	7.41E-09	4.05E-09	SEM	4	8.10E-09	OA	1338_172	26.2_0.7	7.8	1338_172	7.54E-09	6.12E-09	SEM	4	1.22E-08	OA	0.017128721	0.957849795	0.97869801	0.017501538	0.986036506	-1.901084131	1.935341572	cons	NA	cons	herb_OA	OA_cons_moll	NA	OA_cons_phyto	NA	OA_cons
72	Lemasson 2018	herb	herbivory	herb	NA	moll	adult	phyto	NA	84	84	NA	400, 16.8	16.5_0.3	8_0.08	481.4_90.0	1.673349	0.805356	SD	4	0.805356	cross	1000, 16.8	16.6_0.2	7.72_0.16	1053.6_223.3	1.555871	1.609989	SD	4	1.609989	OA	-0.07279149	0.325602568	0.570615955	-0.127566517	0.89849203	-1.191178211	1.045595231	cons	NA	cons	herb_OA	OA_cons_moll	OA_cons_adult	OA_cons_phyto	NA	OA_cons
72	Lemasson 2018	herb	herbivory	herb	NA	moll	adult	phyto	NA	84	84	NA	400, 16.8	16.5_0.3	8_0.08	481.4_90.0	1.673349	0.805356	SD	4	0.805356	cross	400, 20	19.8_0.3	8_0.08	467.9_78.4	1.616954	1.768649	SD	4	1.768649	W	-0.034282875	0.357016527	0.5975086	-0.057376371	0.954245385	-1.205378212	1.136812461	cons	NA	cons	herb_W	W_cons_moll	W_cons_adult	W_cons_phyto	NA	W_cons
72	Lemasson 2018	herb	herbivory	herb	NA	moll	adult	phyto	NA	84	84	NA	400, 16.8	16.5_0.3	8_0.08	481.4_90.0	1.673349	0.805356	SD	4	0.805356	cross	1000, 20	19.8_0.3	7.7_0.09	1165_226.8	2.00929	1.21636	SD	4	1.21636	OAW	0.182954418	0.149526181	0.386686154	0.473134134	0.636117486	-0.574936516	0.940845353	cons	NA	cons	herb_OAW	OAW_cons_moll	OAW_cons_adult	OAW_cons_phyto	NA	OAW_cons
72	Lemasson 2018	herb	herbivory	herb	NA	moll	adult	phyto	NA	84	84	NA	400, 16.8	16.9_0.2	7.79_0.1	597.2_146.1	1.1	0.1873	SEM	4	0.3746	cross	1000, 16.8	16.8_0.2	7.55_0.1	1174.6_420.9	1.5979	0.1875	SEM	4	0.375	OA	0.373380087	0.042761832	0.206789342	1.805606055	0.070979896	-0.031919575	0.778679749	cons	NA	cons	herb_OA	OA_cons_moll	OA_cons_adult	OA_cons_phyto	NA	OA_cons
72	Lemasson 2018	herb	herbivory	herb	NA	moll	adult	phyto	NA	84	84	NA	400, 16.8	16.9_0.2	7.79_0.1	597.2_146.1	1.1	0.1873	SEM	4	0.3746	cross	400, 20	20.4_0.3	7.84_0.1	669.7_155.9	2.0927	0.2205	SEM	4	0.441	W	0.643144918	0.040094853	0.200236993	3.211918588	0.001318517	0.250687625	1.035602212	cons	NA	cons	herb_W	W_cons_moll	W_cons_adult	W_cons_phyto	NA	W_cons
72	Lemasson 2018	herb	herbivory	herb	NA	moll	adult	phyto	NA	84	84	NA	400, 16.8	16.9_0.2	7.79_0.1	597.2_146.1	1.1	0.1873	SEM	4	0.3746	cross	1000, 20	20.2_0.3	7.56_0.1	1376.8_280.8	1.3448	0.2205	SEM	4	0.441	OAW	0.200935123	0.055877291	0.236383778	0.8500377	0.395304127	-0.262368569	0.664238815	cons	NA	cons	herb_OAW	OAW_cons_moll	OAW_cons_adult	OAW_cons_phyto	NA	OAW_cons
73	Lemoine 2012	herb	herbivory	herb	NA	echin	NA	plant	NA	2	2	NA	26	26	NA	NA	30.2995	5.4148	SEM	12	18.75741743	warm	29	29	NA	NA	34.5622	5.6452	SEM	12	19.55554644	W	0.131629389	0.058615147	0.242105653	0.543685729	0.586657755	-0.342888972	0.606147749	cons	NA	cons	herb_W	W_cons_echin	NA	W_cons_plant	NA	W_cons
74	Leung 2018	herb	herbivory	both	NA	moll	juv	turf	NA	herb: 180, alg: 30	180	30	400, 21	21_0.14	8.14_0.004	465_5	1.32	0.3	SD	3	0.3	OA	1000, 21	20.9_0.04	7.89_0.009	905_6.9	2.86	0.48	SD	3	0.48	OA	0.773189888	0.026606843	0.163116042	4.740121698	2.14E-06	0.453488321	1.092891455	cons	NA	both	herb_OA	OA_both_moll	OA_both_juv	OA_both_turf	NA	OA_both
74	Leung 2018	herb	herbivory	both	NA	moll	juv	turf	NA	herb: 180, alg: 30	180	30	400, 21	21_0.14	8.14_0.004	465_5	1.32	0.3	SD	3	0.3	warm	400, 24	23.7_0.19	8.12_0.002	500_8.5	2	0.52	SD	3	0.52	W	0.415515444	0.039750964	0.199376438	2.084074965	0.037153349	0.024744805	0.806286083	cons	NA	both	herb_W	W_both_moll	W_both_juv	W_both_turf	NA	W_both
75	Li 2012	herb	herbivory	herb	NA	zoop	NA	phyto	NA	3.75	3.75	NA	390	NA	8.18_0.02	NA	1371	752	SD	3	752	OA	1000	NA	7.83_0.02	NA	2056	809	SD	3	809	OA	0.405221947	0.151895307	0.389737485	1.039730493	0.29846513	-0.358649487	1.169093381	cons	NA	cons	herb_OA	OA_cons_zoop	NA	OA_cons_phyto	NA	OA_cons
76	Li 2015	herb	herbivory	herb	NA	zoop	adult	phyto	NA	0.291666667	0.291666667	NA	399.0_3.6, 20	20	8.12_0.03	399.0_3.6	969.2063	336.5482	SD	3	336.5482	cross	1007.0_13.5, 20	20	7.79_0.01	1007.0_13.5	950.1587	120.6886	SD	3	120.6886	OA	-0.019848466	0.045570089	0.213471519	-0.092979457	0.925919882	-0.438244955	0.398548023	cons	NA	cons	herb_OA	OA_cons_zoop	OA_cons_adult	OA_cons_phyto	NA	OA_cons
76	Li 2015	herb	herbivory	herb	NA	zoop	adult	phyto	NA	0.291666667	0.291666667	NA	399.0_3.6, 20	20	8.12_0.03	399.0_3.6	969.2063	336.5482	SD	3	336.5482	cross	399.0_3.6, 24	24	8.14_0.02	399.0_3.6	1267.1098	393.7044	SD	3	393.7044	W	0.268016349	0.072372464	0.269021307	0.99626439	0.319121701	-0.259255725	0.795288423	cons	NA	cons	herb_W	W_cons_zoop	W_cons_adult	W_cons_phyto	NA	W_cons
76	Li 2015	herb	herbivory	herb	NA	zoop	adult	phyto	NA	0.291666667	0.291666667	NA	399.0_3.6, 20	20	8.12_0.03	399.0_3.6	969.2063	336.5482	SD	3	336.5482	cross	1007.0_13.5, 24	24	7.8_0.03	1007.0_13.5	936.951	228.6318	SD	3	228.6318	OAW	-0.033846503	0.060040181	0.24503098	-0.138131524	0.890136472	-0.514098399	0.446405394	cons	NA	cons	herb_OAW	OAW_cons_zoop	OAW_cons_adult	OAW_cons_phyto	NA	OAW_cons
77	Liu 2012	herb	herbivory	herb	NA	moll	NA	phyto	NA	5	5	NA	8.1_0.05	25_1	8.1_0.05	NA	0.5752	0.0474	SD	5	0.0474	OA	7.7_0.05	25_1	7.7_0.05	NA	1.4239	0.4217	SD	5	0.4217	OA	0.906437058	0.018900118	0.137477699	6.593338869	4.30E-11	0.636985719	1.175888398	cons	NA	cons	herb_OA	OA_cons_moll	NA	OA_cons_phyto	NA	OA_cons
77	Liu 2012	herb	herbivory	herb	NA	moll	NA	phyto	NA	5	5	NA	8.1_0.05	25_1	8.1_0.05	NA	3.4615	0.4196	SD	5	0.4196	OA	7.7_0.05	25_1	7.7_0.05	NA	1.5967	0.1865	SD	5	0.1865	OA	-0.773763022	0.005667422	0.075282285	-10.27815539	8.84E-25	-0.921313589	-0.626212455	cons	NA	cons	herb_OA	OA_cons_moll	NA	OA_cons_phyto	NA	OA_cons
77	Liu 2012	herb	herbivory	herb	NA	moll	NA	phyto	NA	5	5	NA	8.1_0.05	25_1	8.1_0.05	NA	7.722	0.4673	SD	5	0.4673	OA	7.7_0.05	25_1	7.7_0.05	NA	3.5164	0.3271	SD	5	0.3271	OA	-0.786635659	0.002463014	0.049628766	-15.85039741	1.40E-56	-0.883906252	-0.689365066	cons	NA	cons	herb_OA	OA_cons_moll	NA	OA_cons_phyto	NA	OA_cons
78	Lonnstedt 2013	pred	predation	pred	NA	fish	larv	zoop	NA	4	4	NA	8.15_0.04	27.66_0.98	8.15_0.04	440.53_44.46	1.725	1.4886	SEM	4	2.9772	OA	7.89_0.06	27.74_0.99	7.89_0.06	879.95_140.64	1.2645	1.7166	SEM	4	3.4332	OA	-0.310550263	2.587588777	1.608598389	-0.193056431	0.846914774	-3.463345171	2.842244645	cons	NA	cons	pred_OA	OA_cons_fish	OA_cons_larv	OA_cons_zoop	NA	OA_cons
79	Lord 2013	pred	predation	pred	NA	moll	NA	moll	juv	270	270	NA	ambient	NA	NA	NA	0.0107	0.0104	SEM	8	0.029415642	warm	(+)4	NA	NA	NA	0.0534	0.015	SEM	8	0.042426407	W	1.607567004	1.023615501	1.01173885	1.588914969	0.112079591	-0.375404704	3.590538713	cons	NA	cons	pred_W	W_cons_moll	NA	W_cons_moll	W_cons_juv	W_cons
81	McCormick 2018	pred	predation	both	NA	fish	adult	fish	larv	6 to 8	6	6	384.3_8.5	26.4_0.4	8.1_0.01	384.3_8.5	0.052	0.0136	SEM	19	0.059281026	OA	925.0_3.7	26.3_0.4	7.86_0	925.0_3.7	0.1895	0.1012	SEM	19	0.441120573	OA	1.293145306	0.35359782	0.594640917	2.174665868	0.029655164	0.127670525	2.458620087	cons	NA	both	pred_OA	OA_both_fish	OA_both_adult	OA_both_fish	OA_both_larv	OA_both
82	McLaskey 2019	herb	herbivory	both	NA	zoop	adult	phyto	NA	7	7	7	516_39	NA	7.92_0.03	516_39	15.4445	9.6296	SD	4	9.6296	OA	1193_20	NA	7.58_0.01	1193_20	20.3053	2.4693	SD	4	2.4693	OA	0.273628983	0.100884305	0.317622897	0.861490105	0.388968169	-0.348900456	0.896158421	cons	NA	both	herb_OA	OA_both_zoop	OA_both_adult	OA_both_phyto	NA	OA_both
82	McLaskey 2019	herb	herbivory	both	NA	zoop	adult	phyto	NA	5	5	5	458_45	NA	7.96_0.01	458_45	8.6355	3.2103	SD	4	3.2103	OA	1137_108	NA	7.6_0.02	1137_108	23.2083	3.6221	SD	4	3.6221	OA	0.98862836	0.04064005	0.201593774	4.90406196	9.39E-07	0.593511823	1.383744896	cons	NA	both	herb_OA	OA_both_zoop	OA_both_adult	OA_both_phyto	NA	OA_both
82	McLaskey 2019	herb	herbivory	herb	NA	zoop	adult	phyto	NA	7	7	NA	516_39	NA	7.92_0.03	516_39	8.8489	5.1854	SD	4	5.1854	OA	1193_20	NA	7.58_0.01	1193_20	10.8292	4.0328	SD	4	4.0328	OA	0.201953032	0.120517707	0.347156604	0.581734669	0.560745415	-0.478461408	0.882367472	cons	NA	cons	herb_OA	OA_cons_zoop	OA_cons_adult	OA_cons_phyto	NA	OA_cons
82	McLaskey 2019	herb	herbivory	herb	NA	zoop	adult	phyto	NA	5	5	NA	458_45	NA	7.96_0.01	458_45	28.7891	5.9256	SD	4	5.9256	OA	1137_108	NA	7.6_0.02	1137_108	19.2465	5.35	SD	4	5.35	OA	-0.402667617	0.029908475	0.17294067	-2.32835699	0.019893155	-0.741625101	-0.063710133	cons	NA	cons	herb_OA	OA_cons_zoop	OA_cons_adult	OA_cons_phyto	NA	OA_cons
83	McMahon 2018	pred	predation	pred	NA	fish	juv	zoop	NA	parent: 196, juv: 50	50	NA	489_29	28.38_0.32	7.93_0.03	489_29	26.1996	0.6535	SEM	2	0.924188563	OA	1022_111	28.31_0.4	7.66_0.04	1022_111	26.5523	0.6535	SEM	2	0.924188563	OA	0.013372229	0.001227901	0.035041412	0.381612173	0.702749054	-0.055307676	0.082052135	cons	NA	cons	pred_OA	OA_cons_fish	OA_cons_juv	OA_cons_zoop	NA	OA_cons
83	McMahon 2018	pred	predation	pred	NA	fish	juv	zoop	NA	parent: 196, juv: 50	50	NA	489_29	28.38_0.32	7.93_0.03	489_29	23.0079	0.5082	SEM	2	0.718703332	OA	1022_111	28.31_0.4	7.66_0.04	1022_111	26.1936	0.6173	SEM	2	0.872994032	OA	0.129677471	0.001043278	0.032299813	4.01480567	5.95E-05	0.066371001	0.19298394	cons	NA	cons	pred_OA	OA_cons_fish	OA_cons_juv	OA_cons_zoop	NA	OA_cons
84	McSkimming 2015	herb	herbivory	both	NA	moll	NA	turf	NA	36	36	36	424_85	NA	8.07_0.08	424_85	33.27935	7.517326077	SD	4	7.517326077	OA	847_57	NA	7.81_0.04	847_57	54.8259	7.741699043	SD	5	7.741699043	OA	0.499225626	0.016743855	0.129398049	3.858061467	0.00011429	0.24561011	0.752841141	cons	NA	both	herb_OA	OA_both_moll	NA	OA_both_turf	NA	OA_both
85	Mellado 2019	herb	herbivory	herb	NA	moll	juv	phyto	NA	79	79	NA	371_23	NA	8.06_0.03	371_23	0.6926	0.0438	SEM	5	0.097939777	OA	977_60	NA	7.67_0.03	977_60	0.7348	0.0131	SEM	5	0.029292491	OA	0.059145721	0.00431713	0.065704871	0.900172551	0.368028431	-0.069633459	0.187924902	cons	NA	cons	herb_OA	OA_cons_moll	OA_cons_juv	OA_cons_phyto	NA	OA_cons
86	Menu 2019	pred	predation	pred	NA	crust	juv	feed	NA	40	40	NA	473.27_2.63	17.97_0.012	7.97_0.02	473.27_2.63	131.15	32.72	SEM	4	65.44	OA	912.31_27.12	18.08_0.11	7.73_0.1	912.31_27.12	199.33	13.86	SEM	4	27.72	OA	0.418620036	0.067077755	0.258993736	1.616332671	0.106022407	-0.088998358	0.92623843	cons	NA	cons	pred_OA	OA_cons_crust	OA_cons_juv	OA_cons_feed	NA	OA_cons
87	Mertens 2015	herb	herbivory	both	NA	moll	NA	turf	NA	56	56	56	20	20	NA	NA	14.332	1.52	SD	5	1.52	warm	24	24	NA	NA	4.7584	1.412276372	SD	5	1.412276372	W	-1.102583322	0.019867221	0.14095113	-7.822451075	5.18E-15	-1.378842461	-0.826324183	cons	NA	both	herb_W	W_both_moll	NA	W_both_turf	NA	W_both
88	Miller 2014	pred	predation	both	NA	moll	NA	moll	juv	30	30	30	ambient	24.4_2.6	NA	NA	5.271	0.2673	SEM	14	1.000145019	warm	(+)3	27.6_0.65	NA	NA	4.5114	0.2128	SEM	14	0.796224692	W	-0.155612571	0.004796602	0.069257503	-2.246869487	0.024648369	-0.291354784	-0.019870359	cons	NA	both	pred_W	W_both_moll	NA	W_both_moll	W_both_juv	W_both
89	Miranda 2019	herb	herbivory	both	NA	moll	NA	macro	adult	alg: 15, herb: 21	21	15	23.01_0.16	23.01_0.16	NA	NA	0.13236	0.053350754	SD	5	0.053350754	warm	26.06_0.15	26.06_0.15	NA	NA	0.26598	0.078900583	SD	5	0.078900583	W	0.697895635	0.050092764	0.223814128	3.118192945	0.001819636	0.259228005	1.136563265	cons	NA	both	herb_W	W_both_moll	NA	W_both_macro	W_both_adult	W_both
89	Miranda 2019	herb	herbivory	both	NA	moll	NA	macro	adult	alg: 35, herb: 21	21	35	23.01_0.16	23.01_0.16	NA	NA	0.18466	0.038713215	SD	5	0.038713215	warm	26.06_0.15	26.06_0.15	NA	NA	0.2924	0.065747966	SD	5	0.065747966	W	0.459606432	0.018902348	0.137485811	3.342937193	0.000828967	0.190139193	0.72907367	cons	NA	both	herb_W	W_both_moll	NA	W_both_macro	W_both_adult	W_both
93	Navarro 2016	herb	herbivory	herb	NA	moll	juv	phyto	NA	80	80	NA	371.35_23.52, 12	12	8.057_0.0026	371.35_23.52	0.6158	0.0132	SEM	4	0.0264	cross	977.56_60.52, 12	12	7.673_0.03	977.56_60.52	0.5139	0.0375	SEM	4	0.075	OA	-0.180893541	0.005784307	0.076054628	-2.378468545	0.01738472	-0.329957874	-0.031829209	cons	NA	cons	herb_OA	OA_cons_moll	OA_cons_juv	OA_cons_phyto	NA	OA_cons
93	Navarro 2016	herb	herbivory	herb	NA	moll	juv	phyto	NA	80	80	NA	371.35_23.52, 12	12	8.057_0.0026	371.35_23.52	0.6158	0.0132	SEM	4	0.0264	cross	439.54_27.63, 16	16	7.996_0.026	439.54_27.63	0.7147	0.0134	SEM	4	0.0268	W	0.148940639	0.000811012	0.028478267	5.229975482	1.70E-07	0.093124261	0.204757017	cons	NA	cons	herb_W	W_cons_moll	W_cons_juv	W_cons_phyto	NA	W_cons
93	Navarro 2016	herb	herbivory	herb	NA	moll	juv	phyto	NA	80	80	NA	371.35_23.52, 12	12	8.057_0.0026	371.35_23.52	0.6158	0.0132	SEM	4	0.0264	cross	1141.90_69.19, 16	16	7.618_0.03	1141.90_69.19	0.635	0.0244	SEM	4	0.0488	OAW	0.030702763	0.001935978	0.043999747	0.697794088	0.485305977	-0.055535156	0.116940683	cons	NA	cons	herb_OAW	OAW_cons_moll	OAW_cons_juv	OAW_cons_phyto	NA	OAW_cons
94	Navarro 2013	herb	herbivory	herb	NA	moll	juv	phyto	NA	70	70	NA	450.22_55.15	16.05_0.81	7.91_0.05	450.22_55.15	0.2177	0.0134	SEM	12	0.046418962	OA	676.23_50.74	15.59_0.73	7.71_0.03	676.23_50.74	0.1424	0.0131	SEM	12	0.045379731	OA	-0.424477969	0.012251688	0.110687345	-3.83492774	0.000125601	-0.641421179	-0.20753476	cons	NA	cons	herb_OA	OA_cons_moll	OA_cons_juv	OA_cons_phyto	NA	OA_cons
95	Nowicki 2012	pred	predation	pred	NA	fish	juv	zoop	NA	21	21	NA	433_69, 28.13_0.12	28.13_0.12	8.21_0.05	433_69	98.8354	7.2912	SEM	17	30.06238774	cross	1020_123, 28.25_0.15	28.25_0.15	7.89_0.08	1020_123	83.1392	5.6709	SEM	17	23.38171969	OA	-0.172939529	0.010094744	0.100472605	-1.721260532	0.085203558	-0.369862215	0.023983158	cons	NA	cons	pred_OA	OA_cons_fish	OA_cons_juv	OA_cons_zoop	NA	OA_cons
95	Nowicki 2012	pred	predation	pred	NA	fish	juv	zoop	NA	21	21	NA	433_69, 28.13_0.12	28.13_0.12	8.21_0.05	433_69	98.8354	7.2912	SEM	17	30.06238774	cross	415_61, 31.4_0.11	31.4_0.11	8.22_0.5	415_61	91.2405	7.2911	SEM	17	30.06197543	W	-0.079956963	0.011827915	0.108756216	-0.735194417	0.462221099	-0.293115229	0.133201304	cons	NA	cons	pred_W	W_cons_fish	W_cons_juv	W_cons_zoop	NA	W_cons
95	Nowicki 2012	pred	predation	pred	NA	fish	juv	zoop	NA	21	21	NA	433_69, 28.13_0.12	28.13_0.12	8.21_0.05	433_69	98.8354	7.2912	SEM	17	30.06238774	cross	912_93, 31.48_0.02	31.48_0.02	7.93_0.07	912_93	124.8608	4.6582	SEM	17	19.20625063	OAW	0.233743677	0.006834004	0.082668035	2.827497678	0.004691336	0.071717306	0.395770048	cons	NA	cons	pred_OAW	OAW_cons_fish	OAW_cons_juv	OAW_cons_zoop	NA	OAW_cons
96	O 2009	herb	herbivory	both	NA	crust	adult	macro	NA	11	11	11	23.4_1.6	23.4_1.6	NA	NA	28.5928	0.3971	SD	4	0.3971	warm	27.7_1.4	27.7_1.4	NA	NA	28.8978	0.1669	SD	4	0.1669	W	0.01061053	5.66E-05	0.007520578	1.41086634	0.158284029	-0.004129531	0.025350591	cons	NA	both	herb_W	W_both_crust	W_both_adult	W_both_macro	NA	W_both
96	O 2009	herb	herbivory	both	NA	crust	adult	macro	NA	17	17	17	23.4_1.6	23.4_1.6	NA	NA	28.5322	0.3214	SD	4	0.3214	warm	27.7_1.4	27.7_1.4	NA	NA	29.1119	0.4421	SD	4	0.4421	W	0.020113751	8.94E-05	0.009453964	2.127546757	0.033374681	0.001584322	0.038643181	cons	NA	both	herb_W	W_both_crust	W_both_adult	W_both_macro	NA	W_both
96	O 2009	herb	herbivory	both	NA	crust	adult	macro	NA	14	14	14	24.5_1.3	24.5_1.3	NA	NA	28.7885	0.1497	SD	4	0.1497	warm	28.9_0.9	28.9_0.9	NA	NA	29.4388	0.184	SD	4	0.184	W	0.02233753	1.65E-05	0.004065268	5.494725285	3.91E-08	0.014369752	0.030305309	cons	NA	both	herb_W	W_both_crust	W_both_adult	W_both_macro	NA	W_both
97	Olson 2018	herb	herbivory	res	NA	zoop	NA	phyto	NA	10	NA	10	400	NA	8.21_0.1	260_78	5.4846	0.5833	SD	3	0.5833	OA	1000	NA	7.85_0.07	644_125	9.6167	1.0008	SD	3	1.0008	OA	0.561557006	0.007380389	0.085909192	6.536634724	6.29E-11	0.393178084	0.729935927	cons	NA	res	herb_OA	OA_res_zoop	NA	OA_res_phyto	NA	OA_res
97	Olson 2018	herb	herbivory	res	NA	zoop	NA	phyto	NA	8	NA	8	400	NA	8.05_0.01	385_10	8.5056	0.8343	SD	3	0.8343	OA	1000	NA	7.71_0.01	926_21	8.1231	0.8341	SD	3	0.8341	OA	-0.046012915	0.00672167	0.081985788	-0.561230382	0.574640494	-0.206702108	0.114676277	cons	NA	res	herb_OA	OA_res_zoop	NA	OA_res_phyto	NA	OA_res
97	Olson 2018	herb	herbivory	res	NA	zoop	NA	phyto	NA	10	NA	10	400	NA	8.05_0.5	379_43	4.271	0.2082	SD	3	0.2082	OA	1000	NA	7.73_0.04	864_86	5.0432	0.2289	SD	3	0.2289	OA	0.166192809	0.001478788	0.038455006	4.321747036	1.55E-05	0.090822382	0.241563237	cons	NA	res	herb_OA	OA_res_zoop	NA	OA_res_phyto	NA	OA_res
98	Opstad 2018	herb	herbivory	herb	NA	crust	NA	phyto	NA	75	75	NA	453.7_26.5	7.3_0.4	8_0.02	453.7_26.5	4121.3389	1924.6862	SD	5	1924.6862	OA	1208.9_57.7	7.4_0.5	7.61_0.02	1208.9_57.7	4331.7821	3549.0629	SD	5	3549.0629	OA	0.049800941	0.177871806	0.42174851	0.11808208	0.906002622	-0.776810949	0.876412832	cons	NA	cons	herb_OA	OA_cons_crust	NA	OA_cons_phyto	NA	OA_cons
99	Pag�s 2017	herb	herbivory	both	NA	echin	NA	plant	NA	2 to 8	2	2	20	20	NA	NA	0.381167	0.250043	SD	30	0.250043	warm	25	25	NA	NA	0.036978	0.071477	SD	15	0.071477	W	-2.332914458	0.263433234	0.513257473	-4.54531026	5.49E-06	-3.33888062	-1.326948296	cons	NA	both	herb_W	W_both_echin	NA	W_both_plant	NA	W_both
99	Pag�s 2017	herb	herbivory	both	NA	echin	NA	plant	NA	2 to 8	2	2	20	20	NA	NA	0.2	0.204124	SD	10	0.204124	warm	25	25	NA	NA	0.01	0.031623	SD	10	0.031623	W	-2.995732274	1.104180647	1.050800004	-2.850906227	0.004359482	-5.055262435	-0.936202112	cons	NA	both	herb_W	W_both_echin	NA	W_both_plant	NA	W_both
99	Pag�s 2017	herb	herbivory	both	NA	echin	NA	macro	NA	2 to 8	2	2	22	22	NA	NA	2.67381	0.183039	SD	6	0.183039	warm	25	25	NA	NA	2.038095	0.419199	SD	6	0.419199	W	-0.271488874	0.007831875	0.088497882	-3.067744296	0.002156811	-0.444941535	-0.098036212	cons	NA	both	herb_W	W_both_echin	NA	W_both_macro	NA	W_both
100	Pearson 2018	herb	herbivory	herb	NA	crust	NA	feed	NA	0.041666667	0.041666667	NA	26	26	NA	NA	2.5939	0.3012	SEM	30	1.649740343	warm	30	30	NA	NA	2.8453	0.2837	SEM	30	1.553888896	W	0.092505976	0.023425269	0.153053158	0.604404225	0.545574927	-0.207472702	0.392484653	cons	NA	cons	herb_W	W_cons_crust	NA	W_cons_feed	NA	W_cons
101	Pedersen 2014	herb	herbivory	herb	NA	zoop	juv	phyto	NA	<136	NA	NA	421_16	9.79_0.1	8.02_0.01	421_16	1.064233333	0.095864088	SD	3	0.095864088	OA	1052_111	9.94_0.1	7.66_0.05	1052_111	1.0206	0.468345044	SD	3	0.468345044	OA	-0.041863975	0.072898603	0.269997413	-0.155053246	0.876779341	-0.57104918	0.48732123	cons	NA	cons	herb_OA	OA_cons_zoop	OA_cons_juv	OA_cons_phyto	NA	OA_cons
102	Phelps 2017	herb	herbivory	res	NA	crust	NA	macro	NA	14	NA	14	8.3_0.01, 21.7_0.4	21.7_0.4	8.3_0.01	214_5	0.007242	0.001576	SEM	5	0.003524043	cross	7.6_0.02,21.7_0.3	21.7_0.3	7.6_0.02	1365_93	0.0097	0.002101	SEM	5	0.004697979	OA	0.292228474	0.094272888	0.307038904	0.951763671	0.34121685	-0.309556719	0.894013667	cons	NA	res	herb_OA	OA_res_crust	NA	OA_res_macro	NA	OA_res
102	Phelps 2017	herb	herbivory	res	NA	crust	NA	macro	NA	14	NA	14	8.1_0.01, 20.2_0.1	20.2_0.1	8.1_0.01	341_5	0.006417	0.000901	SEM	5	0.002014697	cross	7.6_0.01, 20.3_0.1	20.3_0.1	7.6_0.01	1378_48	0.00527	0.000901	SEM	5	0.002014697	OA	-0.196920356	0.048944445	0.221233914	-0.890100222	0.373412074	-0.63053086	0.236690148	cons	NA	res	herb_OA	OA_res_crust	NA	OA_res_macro	NA	OA_res
102	Phelps 2017	herb	herbivory	res	NA	moll	NA	macro	NA	14	NA	14	8.3_0.01, 21.7_0.4	21.7_0.4	8.3_0.01	214_5	0.001077	0.000649	SEM	5	0.001451208	cross	7.6_0.02,21.7_0.3	21.7_0.3	7.6_0.02	1365_93	0.004713	0.002353	SEM	5	0.005261468	OA	1.47614525	0.612384407	0.782549939	1.886327219	0.059250874	-0.057624446	3.009914946	cons	NA	res	herb_OA	OA_res_moll	NA	OA_res_macro	NA	OA_res
102	Phelps 2017	herb	herbivory	res	NA	moll	NA	macro	NA	14	NA	14	8.4_0.03, 20.7_0.2	20.7_0.2	8.4_0.03	156_17	-0.00425	0.000406	SEM	5	0.000907844	cross	7.6_0.02, 20.5_0.1	20.5_0.1	7.6_0.02	1279_83	-0.00418	0.000568	SEM	5	0.001270087	OA	-0.016607736	0.027590667	0.166104385	-0.099983733	0.92035724	-0.342166348	0.308950875	cons	NA	res	herb_OA	OA_res_moll	NA	OA_res_macro	NA	OA_res
102	Phelps 2017	herb	herbivory	res	NA	moll	NA	macro	NA	14	NA	14	8.1_0.01, 20.2_0.1	20.2_0.1	8.1_0.01	341_5	0.0117	0.002	SEM	5	0.004472136	cross	7.6_0.01, 20.3_0.1	20.3_0.1	7.6_0.01	1378_48	0.0101	0.0023	SEM	5	0.005142956	OA	-0.147053418	0.081078197	0.284742334	-0.516443818	0.605544469	-0.705138137	0.411031301	cons	NA	res	herb_OA	OA_res_moll	NA	OA_res_macro	NA	OA_res
102	Phelps 2017	herb	herbivory	res	NA	crust	NA	macro	NA	14	NA	14	8.3_0.01, 21.7_0.4	21.7_0.4	8.3_0.01	214_5	0.007242	0.001576	SEM	5	0.003524043	cross	8.4_0.01, 26.3_0.4	26.3_0.4	8.4_0.01	127_3	0.007235	0.001464	SEM	5	0.003273604	W	-0.000967051	0.088303627	0.297159262	-0.00325432	0.997403433	-0.583388502	0.581454399	cons	NA	res	herb_W	W_res_crust	NA	W_res_macro	NA	W_res
102	Phelps 2017	herb	herbivory	res	NA	crust	NA	macro	NA	14	NA	14	8.1_0.01, 20.2_0.1	20.2_0.1	8.1_0.01	341_5	0.006417	0.000901	SEM	5	0.002014697	cross	8.1_0.01, 25.7_0.1	25.7_0.1	8.1_0.01	374_14	0.0283	0.0064	SEM	5	0.014310835	W	1.483911086	0.070857586	0.266190883	5.574612738	2.48E-08	0.962186543	2.005635629	cons	NA	res	herb_W	W_res_crust	NA	W_res_macro	NA	W_res
102	Phelps 2017	herb	herbivory	res	NA	moll	NA	macro	NA	14	NA	14	8.3_0.01, 21.7_0.4	21.7_0.4	8.3_0.01	214_5	0.001077	0.000649	SEM	5	0.001451208	cross	8.4_0.01, 26.3_0.4	26.3_0.4	8.4_0.01	127_3	0.001964	0.000974	SEM	5	0.00217793	W	0.600803812	0.609069702	0.780429178	0.769837711	0.441396167	-0.92880927	2.130416893	cons	NA	res	herb_W	W_res_moll	NA	W_res_macro	NA	W_res
102	Phelps 2017	herb	herbivory	res	NA	moll	NA	macro	NA	14	NA	14	8.4_0.03, 20.7_0.2	20.7_0.2	8.4_0.03	156_17	-0.00425	0.000406	SEM	5	0.000907844	cross	8.4_0.03, 25.3_0.1	25.3_0.1	8.4_0.03	156_14	-0.0049	0.000406	SEM	5	0.000907844	W	0.142316222	0.015991189	0.126456272	1.125418453	0.260411755	-0.105533517	0.390165961	cons	NA	res	herb_W	W_res_moll	NA	W_res_macro	NA	W_res
102	Phelps 2017	herb	herbivory	res	NA	moll	NA	macro	NA	14	NA	14	8.1_0.01, 20.2_0.1	20.2_0.1	8.1_0.01	341_5	0.0117	0.002	SEM	5	0.004472136	cross	8.1_0.01, 25.7_0.1	25.7_0.1	8.1_0.01	374_14	0.0321	0.0039	SEM	5	0.008720665	W	1.009267188	0.043981657	0.209718041	4.812495783	1.49E-06	0.598227381	1.420306996	cons	NA	res	herb_W	W_res_moll	NA	W_res_macro	NA	W_res
102	Phelps 2017	herb	herbivory	res	NA	crust	NA	macro	NA	14	NA	14	8.3_0.01, 21.7_0.4	21.7_0.4	8.3_0.01	214_5	0.007242	0.001576	SEM	5	0.003524043	cross	7.6_0.02, 26.1_0.4	26.1_0.4	7.6_0.02	1308_57	0.004074	0.000449	SEM	5	0.001003995	OAW	-0.575272094	0.059504715	0.243935883	-2.358292214	0.018359235	-1.053377639	-0.097166548	cons	NA	res	herb_OAW	OAW_res_crust	NA	OAW_res_macro	NA	OAW_res
102	Phelps 2017	herb	herbivory	res	NA	crust	NA	macro	NA	14	NA	14	8.1_0.01, 20.2_0.1	20.2_0.1	8.1_0.01	341_5	0.006417	0.000901	SEM	5	0.002014697	cross	7.6_0.02, 25.4_0.1	25.4_0.1	7.6_0.02	1317_60	0.0186	0.0025	SEM	5	0.00559017	OAW	1.064210862	0.037780156	0.194371181	5.475147386	4.37E-08	0.683250348	1.445171376	cons	NA	res	herb_OAW	OAW_res_crust	NA	OAW_res_macro	NA	OAW_res
102	Phelps 2017	herb	herbivory	res	NA	moll	NA	macro	NA	14	NA	14	8.3_0.01, 21.7_0.4	21.7_0.4	8.3_0.01	214_5	0.001077	0.000649	SEM	5	0.001451208	cross	7.6_0.02, 26.1_0.4	26.1_0.4	7.6_0.02	1308_57	0.001716	0.000648	SEM	5	0.001448972	OAW	0.465816603	0.505725128	0.711143535	0.655024731	0.512451831	-0.927999114	1.85963232	cons	NA	res	herb_OAW	OAW_res_moll	NA	OAW_res_macro	NA	OAW_res
102	Phelps 2017	herb	herbivory	res	NA	moll	NA	macro	NA	14	NA	14	8.4_0.03, 20.7_0.2	20.7_0.2	8.4_0.03	156_17	-0.00425	0.000406	SEM	5	0.000907844	cross	7.6_0.02, 25.8_0.1	25.8_0.1	7.6_0.02	1403_82	-0.00231	0.000406	SEM	5	0.000907844	OAW	-0.609671458	0.040016629	0.200041569	-3.047723838	0.002305817	-1.001745729	-0.217597188	cons	NA	res	herb_OAW	OAW_res_moll	NA	OAW_res_macro	NA	OAW_res
102	Phelps 2017	herb	herbivory	res	NA	moll	NA	macro	NA	14	NA	14	8.1_0.01, 20.2_0.1	20.2_0.1	8.1_0.01	341_5	0.0117	0.002	SEM	5	0.004472136	cross	7.6_0.02, 25.4_0.1	25.4_0.1	7.6_0.02	1317_60	0.0298	0.0037	SEM	5	0.008273452	OAW	0.934919552	0.044636517	0.211273559	4.425161183	9.64E-06	0.520830985	1.349008118	cons	NA	res	herb_OAW	OAW_res_moll	NA	OAW_res_macro	NA	OAW_res
102	Phelps 2017	herb	herbivory	res	NA	crust	NA	macro	NA	14	NA	14	8.3_0.01, 21.7_0.4	21.7_0.4	8.3_0.01	214_5	0.0223	0.0021	SEM	5	0.004695743	cross	7.6_0.02,21.7_0.3	21.7_0.3	7.6_0.02	1365_93	0.0175	0.0023	SEM	5	0.005142956	OA	-0.242385798	0.026141533	0.161683434	-1.499138107	0.133837807	-0.559279505	0.07450791	cons	NA	res	herb_OA	OA_res_crust	NA	OA_res_macro	NA	OA_res
102	Phelps 2017	herb	herbivory	res	NA	crust	NA	macro	NA	14	NA	14	8.4_0.03, 20.7_0.2	20.7_0.2	8.4_0.03	156_17	0.0147	0.001	SEM	5	0.002236068	cross	7.6_0.02, 20.5_0.1	20.5_0.1	7.6_0.02	1279_83	0.0137	0.0013	SEM	5	0.002906888	OA	-0.070451661	0.013631908	0.116755763	-0.603410563	0.546235597	-0.299288752	0.15838543	cons	NA	res	herb_OA	OA_res_crust	NA	OA_res_macro	NA	OA_res
102	Phelps 2017	herb	herbivory	res	NA	crust	NA	macro	NA	14	NA	14	8.1_0.01, 20.2_0.1	20.2_0.1	8.1_0.01	341_5	0.0108	0.0021	SEM	5	0.004695743	cross	7.6_0.01, 20.3_0.1	20.3_0.1	7.6_0.01	1378_48	0.008496	0.0012688	SEM	5	0.002837123	OA	-0.23995067	0.06011134	0.24517614	-0.978686873	0.32773472	-0.720487073	0.240585734	cons	NA	res	herb_OA	OA_res_crust	NA	OA_res_macro	NA	OA_res
102	Phelps 2017	herb	herbivory	res	NA	moll	NA	macro	NA	14	NA	14	8.3_0.01, 21.7_0.4	21.7_0.4	8.3_0.01	214_5	0.0269	0.0024	SEM	5	0.005366563	cross	7.6_0.02,21.7_0.3	21.7_0.3	7.6_0.02	1365_93	0.0144	0.0017	SEM	5	0.003801316	OA	-0.62489808	0.021897206	0.147977045	-4.222939296	2.41E-05	-0.91492776	-0.3348684	cons	NA	res	herb_OA	OA_res_moll	NA	OA_res_macro	NA	OA_res
102	Phelps 2017	herb	herbivory	res	NA	moll	NA	macro	NA	14	NA	14	8.1_0.01, 20.2_0.1	20.2_0.1	8.1_0.01	341_5	0.036	0.0093	SEM	5	0.020795432	cross	7.6_0.01, 20.3_0.1	20.3_0.1	7.6_0.01	1378_48	0.0101	0.0026	SEM	5	0.005813777	OA	-1.270983515	0.133004129	0.364697311	-3.485036703	0.00049207	-1.98577711	-0.55618992	cons	NA	res	herb_OA	OA_res_moll	NA	OA_res_macro	NA	OA_res
102	Phelps 2017	herb	herbivory	res	NA	crust	NA	macro	NA	14	NA	14	8.3_0.01, 21.7_0.4	21.7_0.4	8.3_0.01	214_5	0.0223	0.0021	SEM	5	0.004695743	cross	8.4_0.01, 26.3_0.4	26.3_0.4	8.4_0.01	127_3	0.0177	0.0014	SEM	5	0.003130495	W	-0.231022039	0.01512425	0.122980688	-1.878522907	0.060309666	-0.472059758	0.01001568	cons	NA	res	herb_W	W_res_crust	NA	W_res_macro	NA	W_res
102	Phelps 2017	herb	herbivory	res	NA	crust	NA	macro	NA	14	NA	14	8.4_0.03, 20.7_0.2	20.7_0.2	8.4_0.03	156_17	0.0147	0.001	SEM	5	0.002236068	cross	8.4_0.03, 25.3_0.1	25.3_0.1	8.4_0.03	156_14	0.0102	0.0014	SEM	5	0.003130495	W	-0.365459773	0.023466608	0.153188144	-2.385692279	0.017047008	-0.665703019	-0.065216528	cons	NA	res	herb_W	W_res_crust	NA	W_res_macro	NA	W_res
102	Phelps 2017	herb	herbivory	res	NA	crust	NA	macro	NA	14	NA	14	8.1_0.01, 20.2_0.1	20.2_0.1	8.1_0.01	341_5	0.0108	0.0021	SEM	5	0.004695743	cross	8.1_0.01, 25.7_0.1	25.7_0.1	8.1_0.01	374_14	0.0171	0.0034	SEM	5	0.007602631	W	0.459532329	0.077342176	0.278104614	1.652372187	0.098458702	-0.085542698	1.004607357	cons	NA	res	herb_W	W_res_crust	NA	W_res_macro	NA	W_res
102	Phelps 2017	herb	herbivory	res	NA	moll	NA	macro	NA	14	NA	14	8.3_0.01, 21.7_0.4	21.7_0.4	8.3_0.01	214_5	0.0269	0.0024	SEM	5	0.005366563	cross	8.4_0.01, 26.3_0.4	26.3_0.4	8.4_0.01	127_3	0.0202	0.0019	SEM	5	0.004248529	W	-0.286443682	0.01680726	0.129642816	-2.209483648	0.027141019	-0.540538933	-0.032348432	cons	NA	res	herb_W	W_res_moll	NA	W_res_macro	NA	W_res
102	Phelps 2017	herb	herbivory	res	NA	moll	NA	macro	NA	14	NA	14	8.4_0.03, 20.7_0.2	20.7_0.2	8.4_0.03	156_17	0.0064546	0.0010015	SEM	5	0.002239422	cross	8.4_0.03, 25.3_0.1	25.3_0.1	8.4_0.03	156_14	0.00075078	0.00110082	SEM	5	0.002461508	W	-2.151435668	2.17391963	1.474421795	-1.459172453	0.144517649	-5.041249284	0.738377948	cons	NA	res	herb_W	W_res_moll	NA	W_res_macro	NA	W_res
102	Phelps 2017	herb	herbivory	res	NA	moll	NA	macro	NA	14	NA	14	8.1_0.01, 20.2_0.1	20.2_0.1	8.1_0.01	341_5	0.036	0.0093	SEM	5	0.020795432	cross	8.1_0.01, 25.7_0.1	25.7_0.1	8.1_0.01	374_14	0.0126	0.0063	SEM	5	0.014087228	W	-1.049822124	0.316736101	0.562793124	-1.865378377	0.062128386	-2.152876379	0.05323213	cons	NA	res	herb_W	W_res_moll	NA	W_res_macro	NA	W_res
102	Phelps 2017	herb	herbivory	res	NA	crust	NA	macro	NA	14	NA	14	8.3_0.01, 21.7_0.4	21.7_0.4	8.3_0.01	214_5	0.0223	0.0021	SEM	5	0.004695743	cross	7.6_0.02, 26.1_0.4	26.1_0.4	7.6_0.02	1308_57	0.0159	0.0013	SEM	5	0.002906888	OAW	-0.338267569	0.015552926	0.124711372	-2.71240356	0.006679722	-0.582697367	-0.093837772	cons	NA	res	herb_OAW	OAW_res_crust	NA	OAW_res_macro	NA	OAW_res
102	Phelps 2017	herb	herbivory	res	NA	crust	NA	macro	NA	14	NA	14	8.4_0.03, 20.7_0.2	20.7_0.2	8.4_0.03	156_17	0.0147	0.001	SEM	5	0.002236068	cross	7.6_0.02, 25.8_0.1	25.8_0.1	7.6_0.02	1403_82	0.0111	0.0011	SEM	5	0.002459675	OAW	-0.280902385	0.014448335	0.120201226	-2.336934444	0.019442593	-0.516492459	-0.045312311	cons	NA	res	herb_OAW	OAW_res_crust	NA	OAW_res_macro	NA	OAW_res
102	Phelps 2017	herb	herbivory	res	NA	crust	NA	macro	NA	14	NA	14	8.1_0.01, 20.2_0.1	20.2_0.1	8.1_0.01	341_5	0.0108	0.0021	SEM	5	0.004695743	cross	7.6_0.02, 25.4_0.1	25.4_0.1	7.6_0.02	1317_60	0.0113	0.001	SEM	5	0.002236068	OAW	0.045256592	0.045640113	0.213635467	0.211840254	0.832231663	-0.37346123	0.463974414	cons	NA	res	herb_OAW	OAW_res_crust	NA	OAW_res_macro	NA	OAW_res
102	Phelps 2017	herb	herbivory	res	NA	moll	NA	macro	NA	14	NA	14	8.3_0.01, 21.7_0.4	21.7_0.4	8.3_0.01	214_5	0.0269	0.0024	SEM	5	0.005366563	cross	7.6_0.02, 26.1_0.4	26.1_0.4	7.6_0.02	1308_57	0.0153	0.0016	SEM	5	0.003577709	OAW	-0.564273458	0.018896055	0.137462922	-4.104913905	4.04E-05	-0.833695834	-0.294851083	cons	NA	res	herb_OAW	OAW_res_moll	NA	OAW_res_macro	NA	OAW_res
102	Phelps 2017	herb	herbivory	res	NA	moll	NA	macro	NA	14	NA	14	8.1_0.01, 20.2_0.1	20.2_0.1	8.1_0.01	341_5	0.036	0.0093	SEM	5	0.020795432	cross	7.6_0.02, 25.4_0.1	25.4_0.1	7.6_0.02	1317_60	0.0194	0.0037	SEM	5	0.008273452	OAW	-0.618245872	0.103110862	0.3211088	-1.925347021	0.054185959	-1.247607556	0.011115812	cons	NA	res	herb_OAW	OAW_res_moll	NA	OAW_res_macro	NA	OAW_res
103	Pincebourde 2012	pred	predation	both	NA	echin	NA	moll	juv	20	20	20	13	13.2_0.4	NA	NA	97.6901	3.9017	SD	3	3.9017	warm	16	16.1_0.5	NA	NA	57.7215	1.8734	SD	3	1.8734	W	-0.526170502	0.00088285	0.029712795	-17.70854947	3.60E-70	-0.584406511	-0.467934494	cons	NA	both	pred_W	W_both_echin	NA	W_both_moll	W_both_juv	W_both
104	Pistevos 2015	pred	predation	pred	NA	fish	juv	feed	NA	eggs: 108 to 143, juv: min 60	NA	NA	589.4_50.9, 16.4_0.1	16.4_0.1	7.96_0.01	589.4_50.9	0.709	0.1582	SEM	4	0.3164	cross	1003.6_69.9, 15.9_0.1	15.9_0.1	7.69_0.01	1003.6_69.9	0.8298	0.2098	SEM	4	0.4196	OA	0.157329181	0.113711543	0.337211422	0.466559467	0.640815093	-0.503593062	0.818251425	cons	NA	cons	pred_OA	OA_cons_fish	OA_cons_juv	OA_cons_feed	NA	OA_cons
104	Pistevos 2015	pred	predation	pred	NA	fish	juv	feed	NA	eggs: 108 to 143, juv: min 60	NA	NA	589.4_50.9, 16.4_0.1	16.4_0.1	7.96_0.01	589.4_50.9	0.709	0.1582	SEM	4	0.3164	cross	1014.3_115.0, 18.7_0.1	18.7_0.1	7.68_0.01	1014.3_115.0	2.0504	0.22	SEM	4	0.44	OAW	1.061934649	0.06129998	0.247588328	4.289114333	1.79E-05	0.576670442	1.547198855	cons	NA	cons	pred_OAW	OAW_cons_fish	OAW_cons_juv	OAW_cons_feed	NA	OAW_cons
104	Pistevos 2015	pred	predation	pred	NA	fish	juv	feed	NA	eggs: 108 to 143, juv: min 60	NA	NA	589.4_50.9, 16.4_0.1	16.4_0.1	7.96_0.01	589.4_50.9	0.709	0.1582	SEM	4	0.3164	cross	661.0_15.4, 18.8_0.3	18.8_0.3	7.87_0.02	661.0_15.4	2.1394	0.1478	SEM	4	0.2956	W	1.104425168	0.054560228	0.233581308	4.728225802	2.26E-06	0.646614217	1.56223612	cons	NA	cons	pred_W	W_cons_fish	W_cons_juv	W_cons_feed	NA	W_cons
105	Poore 2013	herb	herbivory	res	NA	crust	NA	macro	NA	14	NA	14	8.1_0.003, 22.0_0.13	22.0_0.13	8.086_0.004	510.44_6.28	5.5545	1.387	SEM	10	4.386079115	cross	7.6_0.004, 22.0_0.13	22.0_0.13	7.601_0.003	1773.32_14.21	5.4364	1.3976	SEM	9	4.1928	OA	-0.021491333	0.128444907	0.358392114	-0.059965976	0.952182733	-0.723926968	0.680944302	cons	NA	res	herb_OA	OA_res_crust	NA	OA_res_macro	NA	OA_res
105	Poore 2013	herb	herbivory	res	NA	crust	NA	macro	NA	14	NA	14	8.1_0.003, 22.0_0.13	22.0_0.13	8.086_0.004	510.44_6.28	5.5545	1.387	SEM	10	4.386079115	cross	8.1_0.003, 25.6_0.06	25.6_0.06	8.071_0.003	539.14_5.51	2.0878	0.7717	SEM	8	2.182697212	W	-0.97849753	0.19897536	0.446066542	-2.193613371	0.028263216	-1.852771886	-0.104223174	cons	NA	res	herb_W	W_res_crust	NA	W_res_macro	NA	W_res
105	Poore 2013	herb	herbivory	res	NA	crust	NA	macro	NA	14	NA	14	8.1_0.003, 22.0_0.13	22.0_0.13	8.086_0.004	510.44_6.28	5.5545	1.387	SEM	10	4.386079115	cross	7.6_0.004, 25.6_0.06	25.6_0.06	7.602_0.006	1820.31_22.26	3.7805	0.7761	SEM	10	2.454243692	OAW	-0.384752134	0.104497917	0.323261376	-1.190219935	0.23395996	-1.018332789	0.248828521	cons	NA	res	herb_OAW	OAW_res_crust	NA	OAW_res_macro	NA	OAW_res
106	Poore 2016	herb	herbivory	res	NA	moll	NA	macro	NA	14	NA	14	356.86_4.78, 23.98_0.07	23.98_0.07	8.1_0.004	356.86_4.78	12.2	9.02774	SD	9	9.02774	cross	761.63_7.51, 24.43_0.04	24.43_0.04	7.82_0.004	761.63_7.51	11.63333333	7.65228724	SD	9	7.65228724	OA	-0.047561411	0.10891731	0.330026227	-0.144114036	0.885410421	-0.69440093	0.599278107	cons	NA	res	herb_OA	OA_res_moll	NA	OA_res_macro	NA	OA_res
106	Poore 2016	herb	herbivory	res	NA	moll	NA	macro	NA	14	NA	14	356.86_4.78, 23.98_0.07	23.98_0.07	8.1_0.004	356.86_4.78	12.2	9.02774	SD	9	9.02774	cross	371.03_4.12, 25.82_0.02	25.82_0.02	8.09_0.003	371.03_4.12	13.18888889	10.05080152	SD	9	10.05080152	W	0.077938773	0.125368087	0.354073562	0.220120283	0.825777479	-0.616032656	0.771910202	cons	NA	res	herb_W	W_res_moll	NA	W_res_macro	NA	W_res
106	Poore 2016	herb	herbivory	res	NA	moll	NA	macro	NA	14	NA	14	356.86_4.78, 23.98_0.07	23.98_0.07	8.1_0.004	356.86_4.78	12.2	9.02774	SD	9	9.02774	cross	399.26_3.45, 27.81_0.06	27.81_0.06	8.06_0.003	399.26_3.45	15.96666667	12.23335604	SD	9	12.23335604	W	0.269067264	0.126066859	0.355058951	0.757810115	0.448564666	-0.426835492	0.96497002	cons	NA	res	herb_W	W_res_moll	NA	W_res_macro	NA	W_res
106	Poore 2016	herb	herbivory	res	NA	moll	NA	macro	NA	14	NA	14	356.86_4.78, 23.98_0.07	23.98_0.07	8.1_0.004	356.86_4.78	12.2	9.02774	SD	9	9.02774	cross	768.82_7.23, 25.80_0.05	25.8_0.05	7.82_0.003	768.82_7.23	25.56666667	10.37472891	SD	9	10.37472891	OAW	0.739853468	0.079137219	0.281313383	2.629997408	0.008538552	0.188489369	1.291217567	cons	NA	res	herb_OAW	OAW_res_moll	NA	OAW_res_macro	NA	OAW_res
106	Poore 2016	herb	herbivory	res	NA	moll	NA	algae	NA	14	NA	NA	356.86_4.78, 23.98_0.07	23.98_0.07	8.1_0.004	356.86_4.78	12.2	9.02774	SD	9	9.02774	cross	1270.44_22.79, 25.67_0.03	28.09_0.04	7.8_0.003	821.43_7.59	23.42222222	8.637965295	SD	9	8.637965295	OAW	0.652249287	0.075953019	0.275595752	2.366688464	0.017948034	0.112091539	1.192407036	cons	NA	res	herb_OAW	OAW_res_moll	NA	OAW_res_algae	NA	OAW_res
106	Poore 2016	herb	herbivory	res	NA	moll	NA	macro	NA	14	NA	14	356.86_4.78, 23.98_0.07	23.98_0.07	8.1_0.004	356.86_4.78	1.157142857	0.732250282	SD	7	0.732250282	cross	761.63_7.51, 24.43_0.04	24.43_0.04	7.82_0.004	761.63_7.51	2.875	3.231485726	SD	4	3.231485726	OA	0.910098762	0.373047936	0.610776503	1.490068393	0.136206254	-0.287001186	2.10719871	cons	NA	res	herb_OA	OA_res_moll	NA	OA_res_macro	NA	OA_res
106	Poore 2016	herb	herbivory	res	NA	moll	NA	macro	NA	14	NA	14	356.86_4.78, 23.98_0.07	23.98_0.07	8.1_0.004	356.86_4.78	1.157142857	0.732250282	SD	7	0.732250282	cross	371.03_4.12, 25.82_0.02	25.82_0.02	8.09_0.003	371.03_4.12	1.433333333	1.632993162	SD	6	1.632993162	W	0.214048821	0.27353988	0.523010401	0.40926303	0.682346644	-0.811032729	1.239130371	cons	NA	res	herb_W	W_res_moll	NA	W_res_macro	NA	W_res
106	Poore 2016	herb	herbivory	res	NA	moll	NA	macro	NA	14	NA	14	356.86_4.78, 23.98_0.07	23.98_0.07	8.1_0.004	356.86_4.78	1.157142857	0.732250282	SD	7	0.732250282	cross	399.26_3.45, 27.81_0.06	27.81_0.06	8.06_0.003	399.26_3.45	0.783333333	1.146152986	SD	6	1.146152986	W	-0.390150873	0.414019765	0.643443676	-0.606348135	0.544283601	-1.651277305	0.870975558	cons	NA	res	herb_W	W_res_moll	NA	W_res_macro	NA	W_res
106	Poore 2016	herb	herbivory	res	NA	moll	NA	macro	NA	14	NA	14	356.86_4.78, 23.98_0.07	23.98_0.07	8.1_0.004	356.86_4.78	1.157142857	0.732250282	SD	7	0.732250282	cross	768.82_7.23, 25.80_0.05	25.8_0.05	7.82_0.003	768.82_7.23	2.566666667	0.929157324	SD	3	0.929157324	OAW	0.796654128	0.100890316	0.317632359	2.508101283	0.012138187	0.174106143	1.419202112	cons	NA	res	herb_OAW	OAW_res_moll	NA	OAW_res_macro	NA	OAW_res
106	Poore 2016	herb	herbivory	res	NA	moll	NA	algae	NA	14	NA	NA	356.86_4.78, 23.98_0.07	23.98_0.07	8.1_0.004	356.86_4.78	1.157142857	0.732250282	SD	7	0.732250282	cross	1270.44_22.79, 25.67_0.03	28.09_0.04	7.8_0.003	821.43_7.59	1.025	1.340309133	SD	8	1.340309133	OAW	-0.1212613	0.270940049	0.520519019	-0.232962285	0.815790692	-1.141459829	0.89893723	cons	NA	res	herb_OAW	OAW_res_moll	NA	OAW_res_algae	NA	OAW_res
106	Poore 2016	herb	herbivory	res	NA	moll	NA	macro	NA	14	NA	14	356.86_4.78, 23.98_0.07	23.98_0.07	8.1_0.004	356.86_4.78	0.725	1.238374511	SD	8	1.238374511	cross	761.63_7.51, 24.43_0.04	24.43_0.04	7.82_0.004	761.63_7.51	2.455555556	1.762179837	SD	9	1.762179837	OA	1.219936655	0.421923278	0.649556216	1.878107892	0.060366407	-0.053170134	2.493043445	cons	NA	res	herb_OA	OA_res_moll	NA	OA_res_macro	NA	OA_res
106	Poore 2016	herb	herbivory	res	NA	moll	NA	macro	NA	14	NA	14	356.86_4.78, 23.98_0.07	23.98_0.07	8.1_0.004	356.86_4.78	0.725	1.238374511	SD	8	1.238374511	cross	371.03_4.12, 25.82_0.02	25.82_0.02	8.09_0.003	371.03_4.12	5.188888889	6.101730174	SD	9	6.101730174	W	1.968103211	0.518345582	0.719962208	2.733620165	0.006264226	0.557003213	3.37920321	cons	NA	res	herb_W	W_res_moll	NA	W_res_macro	NA	W_res
106	Poore 2016	herb	herbivory	res	NA	moll	NA	macro	NA	14	NA	14	356.86_4.78, 23.98_0.07	23.98_0.07	8.1_0.004	356.86_4.78	0.725	1.238374511	SD	8	1.238374511	cross	399.26_3.45, 27.81_0.06	27.81_0.06	8.06_0.003	399.26_3.45	3.933333333	3.719206905	SD	9	3.719206905	W	1.691070867	0.464044747	0.681208299	2.482457816	0.013047952	0.355927134	3.026214599	cons	NA	res	herb_W	W_res_moll	NA	W_res_macro	NA	W_res
106	Poore 2016	herb	herbivory	res	NA	moll	NA	macro	NA	14	NA	14	356.86_4.78, 23.98_0.07	23.98_0.07	8.1_0.004	356.86_4.78	0.725	1.238374511	SD	8	1.238374511	cross	768.82_7.23, 25.80_0.05	25.8_0.05	7.82_0.003	768.82_7.23	2.222222222	0.948390449	SD	9	0.948390449	OAW	1.12009132	0.384939386	0.620434836	1.805332736	0.07102263	-0.095938613	2.336121254	cons	NA	res	herb_OAW	OAW_res_moll	NA	OAW_res_macro	NA	OAW_res
106	Poore 2016	herb	herbivory	res	NA	moll	NA	algae	NA	14	NA	NA	356.86_4.78, 23.98_0.07	23.98_0.07	8.1_0.004	356.86_4.78	0.725	1.238374511	SD	8	1.238374511	cross	1270.44_22.79, 25.67_0.03	28.09_0.04	7.8_0.003	821.43_7.59	4.133333333	5.501136246	SD	9	5.501136246	OAW	1.740667808	0.561518353	0.749345283	2.322918216	0.020183546	0.271978042	3.209357574	cons	NA	res	herb_OAW	OAW_res_moll	NA	OAW_res_algae	NA	OAW_res
106	Poore 2016	herb	herbivory	res	NA	moll	NA	macro	NA	14	NA	14	356.86_4.78, 23.98_0.07	23.98_0.07	8.1_0.004	356.86_4.78	5.716666667	3.881966855	SD	6	3.881966855	cross	761.63_7.51, 24.43_0.04	24.43_0.04	7.82_0.004	761.63_7.51	5.983333333	10.00648123	SD	6	10.00648123	OA	0.045591941	0.543003425	0.736887661	0.061870952	0.9506656	-1.398681335	1.489865218	cons	NA	res	herb_OA	OA_res_moll	NA	OA_res_macro	NA	OA_res
106	Poore 2016	herb	herbivory	res	NA	moll	NA	macro	NA	14	NA	14	356.86_4.78, 23.98_0.07	23.98_0.07	8.1_0.004	356.86_4.78	5.716666667	3.881966855	SD	6	3.881966855	cross	371.03_4.12, 25.82_0.02	25.82_0.02	8.09_0.003	371.03_4.12	4.785714286	2.609871371	SD	7	2.609871371	W	-0.177750595	0.119340109	0.345456378	-0.514538467	0.606875573	-0.854832654	0.499331464	cons	NA	res	herb_W	W_res_moll	NA	W_res_macro	NA	W_res
106	Poore 2016	herb	herbivory	res	NA	moll	NA	macro	NA	14	NA	14	356.86_4.78, 23.98_0.07	23.98_0.07	8.1_0.004	356.86_4.78	5.716666667	3.881966855	SD	6	3.881966855	cross	399.26_3.45, 27.81_0.06	27.81_0.06	8.06_0.003	399.26_3.45	5.62	4.57132366	SD	5	4.57132366	W	-0.017054221	0.20917885	0.457360744	-0.037288336	0.970255106	-0.913464808	0.879356366	cons	NA	res	herb_W	W_res_moll	NA	W_res_macro	NA	W_res
106	Poore 2016	herb	herbivory	res	NA	moll	NA	macro	NA	14	NA	14	356.86_4.78, 23.98_0.07	23.98_0.07	8.1_0.004	356.86_4.78	5.716666667	3.881966855	SD	6	3.881966855	cross	768.82_7.23, 25.80_0.05	25.8_0.05	7.82_0.003	768.82_7.23	4.9875	4.339663417	SD	8	4.339663417	OAW	-0.136451103	0.171490013	0.414113527	-0.32950168	0.741776524	-0.948098701	0.675196495	cons	NA	res	herb_OAW	OAW_res_moll	NA	OAW_res_macro	NA	OAW_res
106	Poore 2016	herb	herbivory	res	NA	moll	NA	algae	NA	14	NA	NA	356.86_4.78, 23.98_0.07	23.98_0.07	8.1_0.004	356.86_4.78	5.716666667	3.881966855	SD	6	3.881966855	cross	1270.44_22.79, 25.67_0.03	28.09_0.04	7.8_0.003	821.43_7.59	2.9	3.158480647	SD	6	3.158480647	OAW	-0.678675148	0.274555181	0.523980134	-1.295230684	0.195240663	-1.70565734	0.348307044	cons	NA	res	herb_OAW	OAW_res_moll	NA	OAW_res_algae	NA	OAW_res
106	Poore 2016	herb	herbivory	res	NA	moll	NA	macro	NA	14	NA	14	356.86_4.78, 23.98_0.07	23.98_0.07	8.1_0.004	356.86_4.78	10.14444444	5.659971535	SD	9	5.659971535	cross	761.63_7.51, 24.43_0.04	24.43_0.04	7.82_0.004	761.63_7.51	10.9875	5.586830816	SD	8	5.586830816	OA	0.079832053	0.066906229	0.258662385	0.308634181	0.757599817	-0.427136905	0.586801011	cons	NA	res	herb_OA	OA_res_moll	NA	OA_res_macro	NA	OA_res
106	Poore 2016	herb	herbivory	res	NA	moll	NA	macro	NA	14	NA	14	356.86_4.78, 23.98_0.07	23.98_0.07	8.1_0.004	356.86_4.78	10.14444444	5.659971535	SD	9	5.659971535	cross	371.03_4.12, 25.82_0.02	25.82_0.02	8.09_0.003	371.03_4.12	8.422222222	6.332412214	SD	9	6.332412214	W	-0.186052495	0.097400294	0.312090202	-0.596149746	0.551075194	-0.79773805	0.425633061	cons	NA	res	herb_W	W_res_moll	NA	W_res_macro	NA	W_res
106	Poore 2016	herb	herbivory	res	NA	moll	NA	macro	NA	14	NA	14	356.86_4.78, 23.98_0.07	23.98_0.07	8.1_0.004	356.86_4.78	10.14444444	5.659971535	SD	9	5.659971535	cross	399.26_3.45, 27.81_0.06	27.81_0.06	8.06_0.003	399.26_3.45	8.355555556	5.035402444	SD	9	5.035402444	W	-0.193999556	0.07494126	0.273754014	-0.708663786	0.478533143	-0.730547564	0.342548452	cons	NA	res	herb_W	W_res_moll	NA	W_res_macro	NA	W_res
106	Poore 2016	herb	herbivory	res	NA	moll	NA	macro	NA	14	NA	14	356.86_4.78, 23.98_0.07	23.98_0.07	8.1_0.004	356.86_4.78	10.14444444	5.659971535	SD	9	5.659971535	cross	768.82_7.23, 25.80_0.05	25.8_0.05	7.82_0.003	768.82_7.23	7.288888889	2.948069048	SD	9	2.948069048	OAW	-0.330575091	0.052764813	0.229705927	-1.439123034	0.150115667	-0.780790436	0.119640254	cons	NA	res	herb_OAW	OAW_res_moll	NA	OAW_res_macro	NA	OAW_res
106	Poore 2016	herb	herbivory	res	NA	moll	NA	algae	NA	14	NA	NA	356.86_4.78, 23.98_0.07	23.98_0.07	8.1_0.004	356.86_4.78	10.14444444	5.659971535	SD	9	5.659971535	cross	1270.44_22.79, 25.67_0.03	28.09_0.04	7.8_0.003	821.43_7.59	8.3	5.248571234	SD	9	5.248571234	OAW	-0.200670695	0.079019053	0.281103279	-0.713868212	0.475308676	-0.751622998	0.350281608	cons	NA	res	herb_OAW	OAW_res_moll	NA	OAW_res_algae	NA	OAW_res
106	Poore 2016	herb	herbivory	res	NA	moll	NA	macro	NA	14	NA	14	356.86_4.78, 23.98_0.07	23.98_0.07	8.1_0.004	356.86_4.78	25.63333333	22.44526676	SD	9	22.44526676	cross	761.63_7.51, 24.43_0.04	24.43_0.04	7.82_0.004	761.63_7.51	26.8	15.4639096	SD	9	15.4639096	OA	0.0445083	0.12218521	0.34955001	0.127330277	0.898678997	-0.640597131	0.729613731	cons	NA	res	herb_OA	OA_res_moll	NA	OA_res_macro	NA	OA_res
106	Poore 2016	herb	herbivory	res	NA	moll	NA	macro	NA	14	NA	14	356.86_4.78, 23.98_0.07	23.98_0.07	8.1_0.004	356.86_4.78	25.63333333	22.44526676	SD	9	22.44526676	cross	371.03_4.12, 25.82_0.02	25.82_0.02	8.09_0.003	371.03_4.12	22.78888889	23.08021038	SD	9	23.08021038	W	-0.1176205	0.199161661	0.44627532	-0.263560396	0.792118679	-0.992304054	0.757063054	cons	NA	res	herb_W	W_res_moll	NA	W_res_macro	NA	W_res
106	Poore 2016	herb	herbivory	res	NA	moll	NA	macro	NA	14	NA	14	356.86_4.78, 23.98_0.07	23.98_0.07	8.1_0.004	356.86_4.78	25.63333333	22.44526676	SD	9	22.44526676	cross	399.26_3.45, 27.81_0.06	27.81_0.06	8.06_0.003	399.26_3.45	27.53333333	13.91968031	SD	9	13.91968031	W	0.071503804	0.113590315	0.337031623	0.212157552	0.831984122	-0.58906604	0.732073648	cons	NA	res	herb_W	W_res_moll	NA	W_res_macro	NA	W_res
106	Poore 2016	herb	herbivory	res	NA	moll	NA	macro	NA	14	NA	14	356.86_4.78, 23.98_0.07	23.98_0.07	8.1_0.004	356.86_4.78	25.63333333	22.44526676	SD	9	22.44526676	cross	768.82_7.23, 25.80_0.05	25.8_0.05	7.82_0.003	768.82_7.23	26.16666667	17.10628539	SD	9	17.10628539	OAW	0.020592749	0.132678331	0.364250368	0.056534599	0.954915934	-0.693324854	0.734510352	cons	NA	res	herb_OAW	OAW_res_moll	NA	OAW_res_macro	NA	OAW_res
106	Poore 2016	herb	herbivory	res	NA	moll	NA	algae	NA	14	NA	NA	356.86_4.78, 23.98_0.07	23.98_0.07	8.1_0.004	356.86_4.78	25.63333333	22.44526676	SD	9	22.44526676	cross	1270.44_22.79, 25.67_0.03	28.09_0.04	7.8_0.003	821.43_7.59	30.525	12.25045189	SD	8	12.25045189	OAW	0.174652432	0.105324357	0.324537143	0.538158531	0.590467607	-0.46142868	0.810733545	cons	NA	res	herb_OAW	OAW_res_moll	NA	OAW_res_algae	NA	OAW_res
107	Provost 2016	pred	predation	both	NA	crust	adult	echin	NA	14	14	14	448.89_12.82, 21.97_0.79	21.97_0.79	8.12_0.02	448.89_12.82	0.381	0.145	SEM	3	0.251147367	cross	878.79_57.32, 21.96_0.87	21.96_0.87	7.87_0.05	878.79_57.32	0.619	0.262	SEM	3	0.453797312	OA	0.485305898	0.323991024	0.569202094	0.852607365	0.393877077	-0.630309706	1.600921501	cons	NA	both	pred_OA	OA_both_crust	OA_both_adult	OA_both_echin	NA	OA_both
107	Provost 2016	pred	predation	both	NA	crust	adult	echin	NA	23	23	23	448.89_12.82, 21.97_0.79	21.97_0.79	8.12_0.02	448.89_12.82	0.435	0.075	SEM	3	0.129903811	cross	878.79_57.32, 21.96_0.87	21.96_0.87	7.87_0.05	878.79_57.32	0.449	0.129	SEM	3	0.223434554	OA	0.031676857	0.11227075	0.335068276	0.094538513	0.92468139	-0.625044897	0.68839861	cons	NA	both	pred_OA	OA_both_crust	OA_both_adult	OA_both_echin	NA	OA_both
107	Provost 2016	pred	predation	both	NA	crust	adult	echin	NA	14	14	14	448.89_12.82, 21.97_0.79	21.97_0.79	8.12_0.02	448.89_12.82	0.381	0.145	SEM	3	0.251147367	cross	461.75_12.66, 24.64_0.69	24.64_0.69	8.12_0.02	461.75_12.66	0.143	0.109	SEM	3	0.188793538	W	-0.979954745	0.725845584	0.851965718	-1.150227907	0.250050015	-2.649776868	0.689867378	cons	NA	both	pred_W	W_both_crust	W_both_adult	W_both_echin	NA	W_both
107	Provost 2016	pred	predation	both	NA	crust	adult	echin	NA	23	23	23	448.89_12.82, 21.97_0.79	21.97_0.79	8.12_0.02	448.89_12.82	0.435	0.075	SEM	3	0.129903811	cross	461.75_12.66, 24.64_0.69	24.64_0.69	8.12_0.02	461.75_12.66	0.188	0.129	SEM	3	0.223434554	W	-0.838904068	0.500556076	0.707499877	-1.185730337	0.23572881	-2.225578347	0.54777021	cons	NA	both	pred_W	W_both_crust	W_both_adult	W_both_echin	NA	W_both
107	Provost 2016	pred	predation	both	NA	crust	adult	echin	NA	14	14	14	448.89_12.82, 21.97_0.79	21.97_0.79	8.12_0.02	448.89_12.82	0.381	0.145	SEM	3	0.251147367	cross	890.26_59.06, 24.72_0.68	24.72_0.68	7.88_0.06	890.26_59.06	0.31	0.119	SEM	3	0.206114046	OAW	-0.206227078	0.292196098	0.540551661	-0.381512245	0.702823187	-1.265688865	0.85323471	cons	NA	both	pred_OAW	OAW_both_crust	OAW_both_adult	OAW_both_echin	NA	OAW_both
107	Provost 2016	pred	predation	both	NA	crust	adult	echin	NA	23	23	23	448.89_12.82, 21.97_0.79	21.97_0.79	8.12_0.02	448.89_12.82	0.435	0.075	SEM	3	0.129903811	cross	890.26_59.06, 24.72_0.68	24.72_0.68	7.88_0.06	890.26_59.06	0.188	0.105	SEM	3	0.181865335	OAW	-0.838904068	0.34166065	0.584517451	-1.435207909	0.15122786	-1.98453722	0.306729083	cons	NA	both	pred_OAW	OAW_both_crust	OAW_both_adult	OAW_both_echin	NA	OAW_both
109	Rastrick 2018	herb	herbivory	herb	NA	ascidian	adult	phyto	NA	26	NA	NA	602_17.9	NA	NA	602_17.9	1.1171	0.1311	SEM	9	0.3933	OA	1045_54.0	NA	NA	1045_54.0	0.9016	0.1125	SEM	9	0.3375	OA	-0.214320358	0.029342362	0.171296123	-1.25116876	0.210872913	-0.55005459	0.121413874	cons	NA	cons	herb_OA	OA_cons_ascidian	OA_cons_adult	OA_cons_phyto	NA	OA_cons
109	Rastrick 2018	herb	herbivory	herb	NA	moll	adult	phyto	NA	26	26	NA	602_17.9	20.5_0.2	7.88_0.01	602_17.9	1.1171	0.1311	SEM	9	0.3933	OA	1045_54.0	11_0.47	7.67_0.01	1045_54.0	3.0199	0.2336	SEM	9	0.7008	OA	0.994487677	0.019756342	0.140557255	7.075320845	1.49E-12	0.719000519	1.269974834	cons	NA	cons	herb_OA	OA_cons_moll	OA_cons_adult	OA_cons_phyto	NA	OA_cons
110	Rich 2018	herb	herbivory	both	NA	echin	NA	CCA	NA	21	21	21	357_25, 23.7_0.1	23.7_0.1	8.23_0.01	357_25	2.7124	0.6492	SEM	4	1.2984	cross	1378_27, 23.7_0.1	23.7_0.1	7.75_0.01	1378_27	5.3628	0.9739	SEM	4	1.9478	OA	0.681652375	0.09026575	0.30044259	2.268827382	0.023278825	0.092795719	1.270509031	cons	NA	both	herb_OA	OA_both_echin	NA	OA_both_CCA	NA	OA_both
110	Rich 2018	herb	herbivory	both	NA	echin	NA	CCA	NA	21	21	21	357_25, 23.7_0.1	23.7_0.1	8.23_0.01	357_25	2.7124	0.6492	SEM	4	1.2984	cross	357_30, 27.4_0.3	27.4_0.3	8.28_0.01	357_30	3.5133	0.4813	SEM	4	0.9626	W	0.258721915	0.076053415	0.275777837	0.938153399	0.348165583	-0.281792713	0.799236543	cons	NA	both	herb_W	W_both_echin	NA	W_both_CCA	NA	W_both
110	Rich 2018	herb	herbivory	both	NA	echin	NA	CCA	NA	21	21	21	357_25, 23.7_0.1	23.7_0.1	8.23_0.01	357_25	2.7124	0.6492	SEM	4	1.2984	cross	1297_23, 27.4_0.3	27.4_0.3	7.78_0.01	1297_23	2.5705	0.1678	SEM	4	0.3356	OAW	-0.053733419	0.061547503	0.248087693	-0.216590427	0.828527547	-0.539976363	0.432509524	cons	NA	both	herb_OAW	OAW_both_echin	NA	OAW_both_CCA	NA	OAW_both
111	Rodil 2015	herb	herbivory	res	NA	crust	adult	macro	NA	5	NA	5	15_1.1	15_1.1	NA	NA	18	2.134	SD	4	2.134	warm	20_2.2	20_2.2	NA	NA	23.02	4.5034	SD	4	4.5034	W	0.245991645	0.013081618	0.114374902	2.150748477	0.031496058	0.021820958	0.470162333	cons	NA	res	herb_W	W_res_crust	W_res_adult	W_res_macro	NA	W_res
111	Rodil 2015	herb	herbivory	res	NA	crust	adult	macro	NA	5	NA	5	15_1.1	15_1.1	NA	NA	14.39	5.8782	SD	4	5.8782	warm	20_2.2	20_2.2	NA	NA	15.63	4.9948	SD	4	4.9948	W	0.082658624	0.067246868	0.25932001	0.318751428	0.749915014	-0.425599257	0.590916504	cons	NA	res	herb_W	W_res_crust	W_res_adult	W_res_macro	NA	W_res
113	Runge 2016	herb	herbivory	herb	NA	zoop	adult	phyto	NA	49?	NA	NA	584.3 (71.5)	NA	7.9_0.04	584.3_71.5	347910	69480	SD	10	417380	OA	1232.3 (216.3)	NA	7.61_0.09	1232.3_216.3	237040	130600	SD	10	130600	OA	-0.383714922	0.174278646	0.417466941	-0.919150441	0.358016889	-1.201935091	0.434505246	cons	NA	cons	herb_OA	OA_cons_zoop	OA_cons_adult	OA_cons_phyto	NA	OA_cons
114	Russell 2013	herb	herbivory	both	NA	moll	adult	turf	NA	14	14	14	333_32, 14.36_1.05	14.36_1.05	8.25_0.041	333_32	19.5368	2.2155	SEM	4	4.431	cross	969_82, 14.03_0.93	14.03_0.93	7.79_0.063	969_82	13.8973	7.855	SEM	4	15.71	OA	-0.34060529	0.332330925	0.576481505	-0.590834723	0.554631167	-1.470488277	0.789277697	cons	NA	both	herb_OA	OA_both_moll	OA_both_adult	OA_both_turf	NA	OA_both
114	Russell 2013	herb	herbivory	both	NA	moll	adult	turf	NA	herb: 180, alg: 14	180	14	333_32, 14.36_1.05	14.36_1.05	8.25_0.041	333_32	35.851	3.4239	SEM	4	6.8478	cross	969_82, 14.03_0.93	14.03_0.93	7.79_0.063	969_82	26.7875	7.0494	SEM	4	14.0988	OA	-0.2914361	0.078374155	0.279953844	-1.041014816	0.297868672	-0.840135552	0.257263353	cons	NA	both	herb_OA	OA_both_moll	OA_both_adult	OA_both_turf	NA	OA_both
114	Russell 2013	herb	herbivory	both	NA	moll	adult	turf	NA	14	14	14	333_32, 14.36_1.05	14.36_1.05	8.25_0.041	333_32	19.5368	2.2155	SEM	4	4.431	cross	296_24, 19.09_0.93	19.09_0.93	8.28_0.064	296_24	20.5438	9.0635	SEM	4	18.127	W	0.050259326	0.207499077	0.455520666	0.110333799	0.912144653	-0.842544773	0.943063424	cons	NA	both	herb_W	W_both_moll	W_both_adult	W_both_turf	NA	W_both
114	Russell 2013	herb	herbivory	both	NA	moll	adult	turf	NA	herb: 180, alg: 14	180	14	333_32, 14.36_1.05	14.36_1.05	8.25_0.041	333_32	35.851	3.4239	SEM	4	6.8478	cross	296_24, 19.09_0.93	19.09_0.93	8.28_0.064	296_24	64.0483	11.6818	SEM	4	23.3636	W	0.580266026	0.042387226	0.205881583	2.818445525	0.00482568	0.176745538	0.983786513	cons	NA	both	herb_W	W_both_moll	W_both_adult	W_both_turf	NA	W_both
114	Russell 2013	herb	herbivory	both	NA	moll	adult	turf	NA	14	14	14	333_32, 14.36_1.05	14.36_1.05	8.25_0.041	333_32	19.5368	2.2155	SEM	4	4.431	cross	867_141, 18.19_0.91	18.19_0.91	7.86_0.065	867_141	10.8761	3.8268	SEM	4	7.6536	OAW	-0.585732145	0.136661155	0.369677096	-1.584442616	0.11309303	-1.310285939	0.138821649	cons	NA	both	herb_OAW	OAW_both_moll	OAW_both_adult	OAW_both_turf	NA	OAW_both
114	Russell 2013	herb	herbivory	both	NA	moll	adult	turf	NA	herb: 180, alg: 14	180	14	333_32, 14.36_1.05	14.36_1.05	8.25_0.041	333_32	35.851	3.4239	SEM	4	6.8478	cross	867_141, 18.19_0.91	18.19_0.91	7.86_0.065	867_141	33.2326	6.0423	SEM	4	12.0846	OAW	-0.075840139	0.042178891	0.205375	-0.369276391	0.711921721	-0.478367742	0.326687465	cons	NA	both	herb_OAW	OAW_both_moll	OAW_both_adult	OAW_both_turf	NA	OAW_both
115	Saba 2012	herb	herbivory	both	NA	crust	adult	phyto	NA	1	1	1	389.2_45.5	NA	8.05_0.04	389.2_45.5	27.6049	28.958	2*SEM	10	45.78661824	OA	581.3_98.9	NA	7.89_0.06	581.3_98.9	85.7915	35.7241	2*SEM	10	56.48476168	OA	1.133926641	0.318457489	0.564320378	2.009366816	0.044498247	0.027879025	2.239974257	cons	NA	both	herb_OA	OA_both_crust	OA_both_adult	OA_both_phyto	NA	OA_both
116	Sadler 2018	herb	herbivory	herb	NA	moll	adult	phyto	NA	56	56	NA	411.23_25.96	15.5_0.27	8.065_0.02	411.23_25.96	3.543	0.3666	SD	3	0.3666	OA	1074.17_68.02	15.58_0.18	7.619_0.02	1074.17_68.02	1.9374	0.2023	SD	3	0.2023	OA	-0.603626958	0.007203186	0.084871587	-7.112238362	1.14E-12	-0.769972212	-0.437281704	cons	NA	cons	herb_OA	OA_cons_moll	OA_cons_adult	OA_cons_phyto	NA	OA_cons
117	Sampaio 2017	herb	herbivory	both	NA	crust	adult	macro	NA	2	2	2	380.2_29.9, 16.6_2	16.6_2	8.1_0.16	380.2_29.9	0.0033616	0.0004075	SEM	3	0.000705811	cross	798.7_44.4, 16.6_1.9	16.6_1.9	7.81_0.15	798.7_44.4	0.0051952	0.000815	SEM	3	0.001411621	OA	0.435318071	0.039304727	0.198254198	2.195757138	0.028109331	0.046746983	0.82388916	cons	NA	both	herb_OA	OA_both_crust	OA_both_adult	OA_both_macro	NA	OA_both
117	Sampaio 2017	herb	herbivory	both	NA	moll	adult	macro	NA	2	2	2	380.2_29.9, 16.6_2	16.6_2	8.1_0.16	380.2_29.9	0.0394	0.0029	SEM	3	0.005022947	cross	798.7_44.4, 16.6_1.9	16.6_1.9	7.81_0.15	798.7_44.4	0.0362	0.0049	SEM	3	0.008487049	OA	-0.084706697	0.023739648	0.154076759	-0.549769467	0.582477503	-0.386691595	0.2172782	cons	NA	both	herb_OA	OA_both_moll	OA_both_adult	OA_both_macro	NA	OA_both
117	Sampaio 2017	herb	herbivory	both	NA	crust	adult	macro	NA	2	2	2	380.2_29.9, 16.6_2	16.6_2	8.1_0.16	380.2_29.9	0.0033616	0.0004075	SEM	3	0.000705811	cross	370.8_25.6, 19.8_2	19.8_2	8.11_0.17	370.8_25.6	0.0041766	0.0006112	SEM	3	0.001058629	W	0.217080467	0.036109916	0.190026094	1.142371884	0.253299473	-0.155363834	0.589524768	cons	NA	both	herb_W	W_both_crust	W_both_adult	W_both_macro	NA	W_both
117	Sampaio 2017	herb	herbivory	both	NA	moll	adult	macro	NA	2	2	2	380.2_29.9, 16.6_2	16.6_2	8.1_0.16	380.2_29.9	0.0394	0.0029	SEM	3	0.005022947	cross	370.8_25.6, 19.8_2	19.8_2	8.11_0.17	370.8_25.6	0.0328	0.0096	SEM	3	0.016627688	W	-0.183337301	0.091080855	0.301796049	-0.607487412	0.543527494	-0.774846688	0.408172086	cons	NA	both	herb_W	W_both_moll	W_both_adult	W_both_macro	NA	W_both
117	Sampaio 2017	herb	herbivory	both	NA	crust	adult	macro	NA	2	2	2	380.2_29.9, 16.6_2	16.6_2	8.1_0.16	380.2_29.9	0.0033616	0.0004075	SEM	3	0.000705811	cross	826.6_36.1, 19.9_2	19.9_2	7.79_0.18	826.6_36.1	0.0075382	0.0029618	SEM	3	0.005129988	OAW	0.807566376	0.169069497	0.411180613	1.964018609	0.049527934	0.001667183	1.613465568	cons	NA	both	herb_OAW	OAW_both_crust	OAW_both_adult	OAW_both_macro	NA	OAW_both
117	Sampaio 2017	herb	herbivory	both	NA	moll	adult	macro	NA	2	2	2	380.2_29.9, 16.6_2	16.6_2	8.1_0.16	380.2_29.9	0.0394	0.0029	SEM	3	0.005022947	cross	826.6_36.1, 19.9_2	19.9_2	7.79_0.18	826.6_36.1	0.0498	0.0058	SEM	3	0.010045895	OAW	0.234249168	0.018981855	0.137774654	1.700234123	0.089086896	-0.035784192	0.504282527	cons	NA	both	herb_OAW	OAW_both_moll	OAW_both_adult	OAW_both_macro	NA	OAW_both
118	Sanford 2013	pred	predation	both	NA	moll	juv	moll	juv	pred: 13, prey: 20	NA	NA	500_6	NA	NA	500_6	45.1295	1.9709	SEM	9	5.9127	NA	1047_9	NA	NA	1047_9	54.2135	2.5774	SEM	9	7.7322	OA	0.18339382	0.004167462	0.064555883	2.840853708	0.004499295	0.056866614	0.309921026	cons	NA	both	pred_OA	OA_both_moll	OA_both_juv	OA_both_moll	OA_both_juv	OA_both
119	Schram 2016	herb	herbivory	herb	NA	crust	adult	macro	NA	78	78	NA	8.07_0.09, 1.51_0.27	1.45_0.3	8.05_0.14	409_290	87.6641	39.4522	SEM	12	136.6664297	cross	7.59_0.16, 1.49_0.27	1.46_0.57	7.55_0.18	1407_583	147.4297	29.2925	SEM	9	87.8775	OA	0.519838986	0.242011334	0.491946474	1.056698266	0.290649317	-0.444358386	1.484036359	cons	NA	cons	herb_OA	OA_cons_crust	OA_cons_adult	OA_cons_macro	NA	OA_cons
119	Schram 2016	herb	herbivory	herb	NA	crust	adult	macro	NA	78	78	NA	8.07_0.09, 1.51_0.27	1.45_0.3	8.05_0.14	409_290	87.6641	39.4522	SEM	12	136.6664297	cross	8.05_0.05, 3.52_0.35	3.19_0.78	8.05_0.1	393_127	40.7894	20.3128	SEM	12	70.36560329	W	-0.765090222	0.450530602	0.671215764	-1.139857349	0.254345737	-2.080648946	0.550468502	cons	NA	cons	herb_W	W_cons_crust	W_cons_adult	W_cons_macro	NA	W_cons
119	Schram 2016	herb	herbivory	herb	NA	crust	adult	macro	NA	78	78	NA	8.07_0.09, 1.51_0.27	1.45_0.3	8.05_0.14	409_290	87.6641	39.4522	SEM	12	136.6664297	cross	7.58_0.25, 3.52_0.30	3.32_0.98	7.55_0.17	1433_531	81.4132	15.2278	SEM	9	45.6834	OAW	-0.073975043	0.237519671	0.487359899	-0.151787301	0.879354699	-1.029182892	0.881232805	cons	NA	cons	herb_OAW	OAW_cons_crust	OAW_cons_adult	OAW_cons_macro	NA	OAW_cons
119	Schram 2016	herb	herbivory	herb	NA	crust	adult	macro	NA	78	78	NA	8.07_0.09, 1.51_0.27	1.45_0.3	8.05_0.14	409_290	315.4887	211.1538	SEM	12	731.4582196	cross	7.59_0.16, 1.49_0.27	1.46_0.57	7.55_0.18	1407_583	256.6425	72.6833	SEM	8	205.5794172	OA	-0.206438799	0.528157637	0.726744547	-0.284059647	0.776364671	-1.630831938	1.21795434	cons	NA	cons	herb_OA	OA_cons_crust	OA_cons_adult	OA_cons_macro	NA	OA_cons
119	Schram 2016	herb	herbivory	herb	NA	crust	adult	macro	NA	78	78	NA	8.07_0.09, 1.51_0.27	1.45_0.3	8.05_0.14	409_290	315.4887	211.1538	SEM	12	731.4582196	cross	8.05_0.05, 3.52_0.35	3.19_0.78	8.05_0.1	393_127	88.181	58.8552	SEM	12	203.8803934	W	-1.274731345	0.893421874	0.945209963	-1.348622417	0.177458277	-3.12730883	0.577846141	cons	NA	cons	herb_W	W_cons_crust	W_cons_adult	W_cons_macro	NA	W_cons
119	Schram 2016	herb	herbivory	herb	NA	crust	adult	macro	NA	78	78	NA	8.07_0.09, 1.51_0.27	1.45_0.3	8.05_0.14	409_290	315.4887	211.1538	SEM	12	731.4582196	cross	7.58_0.25, 3.52_0.30	3.32_0.98	7.55_0.17	1433_531	231.2579	53.0627	SEM	5	118.6518043	OAW	-0.310589327	0.500599109	0.707530288	-0.438976723	0.660678403	-1.69732321	1.076144555	cons	NA	cons	herb_OAW	OAW_cons_crust	OAW_cons_adult	OAW_cons_macro	NA	OAW_cons
120	Schram 2017	herb	herbivory	both	NA	crust	adult	macro	NA	alg=39, amph=79	79	39	8.05_0.14, 1.45_0.30	1.45_0.30	8.05_0.14	409_290	0.05025	0.06556485	SD	12	0.06556485	cross	7.55_0.18, 1.46_0.57	1.46_0.57	7.55_0.18	1407_583	0.12657143	0.17475398	SD	7	0.17475398	OA	0.923796266	0.414192671	0.643578023	1.435406794	0.151171211	-0.337593479	2.185186011	cons	NA	both	herb_OA	OA_both_crust	OA_both_adult	OA_both_macro	NA	OA_both
120	Schram 2017	herb	herbivory	both	NA	crust	adult	macro	NA	alg=39, amph=79	79	39	8.05_0.14, 1.45_0.30	1.45_0.30	8.05_0.14	409_290	0.05025	0.06556485	SD	12	0.06556485	cross	8.05_0.10, 3.19_0.78	3.19_0.78	8.05_0.10	393_127	0.08691667	0.09807554	SD	12	0.09807554	W	0.547939297	0.247973962	0.49796984	1.100346351	0.271181244	-0.428063656	1.523942249	cons	NA	both	herb_W	W_both_crust	W_both_adult	W_both_macro	NA	W_both
120	Schram 2017	herb	herbivory	both	NA	crust	adult	macro	NA	alg=39, amph=79	79	39	8.05_0.14, 1.45_0.30	1.45_0.30	8.05_0.14	409_290	0.05025	0.06556485	SD	12	0.06556485	cross	7.55_0.17, 3.32_0.98	3.32_0.98	7.55_0.17	1433_531	0.10575	0.09362806	SD	8	0.09362806	OAW	0.744067271	0.239854798	0.48974973	1.519280616	0.128691877	-0.21582456	1.703959102	cons	NA	both	herb_OAW	OAW_both_crust	OAW_both_adult	OAW_both_macro	NA	OAW_both
120	Schram 2017	herb	herbivory	both	NA	crust	adult	macro	NA	alg=39, amph=79	79	39	8.05_0.14, 1.45_0.30	1.45_0.30	8.05_0.14	409_290	0.00891667	0.00702539	SD	12	0.00702539	cross	7.55_0.18, 1.46_0.57	1.46_0.57	7.55_0.18	1407_583	0.00971429	0.01663044	SD	7	0.01663044	OA	0.085675439	0.470416313	0.685869021	0.12491516	0.900590716	-1.25860314	1.429954017	cons	NA	both	herb_OA	OA_both_crust	OA_both_adult	OA_both_macro	NA	OA_both
120	Schram 2017	herb	herbivory	both	NA	crust	adult	macro	NA	alg=39, amph=79	79	39	8.05_0.14, 1.45_0.30	1.45_0.30	8.05_0.14	409_290	0.00891667	0.00702539	SD	12	0.00702539	cross	8.05_0.10, 3.19_0.78	3.19_0.78	8.05_0.10	393_127	0.00383333	0.00880943	SD	12	0.00880943	W	-0.844188681	0.49184213	0.701314573	-1.203723285	0.228696549	-2.218739986	0.530362624	cons	NA	both	herb_W	W_both_crust	W_both_adult	W_both_macro	NA	W_both
120	Schram 2017	herb	herbivory	both	NA	crust	adult	macro	NA	alg=39, amph=79	79	39	8.05_0.14, 1.45_0.30	1.45_0.30	8.05_0.14	409_290	0.00891667	0.00702539	SD	12	0.00702539	cross	7.55_0.17, 3.32_0.98	3.32_0.98	7.55_0.17	1433_531	0.016	0.01885281	SD	8	0.01885281	OAW	0.584666164	0.225280447	0.474637174	1.231817051	0.218017432	-0.345605602	1.51493793	cons	NA	both	herb_OAW	OAW_both_crust	OAW_both_adult	OAW_both_macro	NA	OAW_both
121	Seroy 2018	pred	prey survival	prey	NA	moll	NA	bryo	NA	15	NA	15	7.88_0.02	13.2_0.1	7.88_0.02	589_28	17.2274	2.4551	SEM	3	4.252357938	OA	7.66_0.03	13.3_0.2	7.66_0.03	986_74	14.5817	2.9257	SEM	3	5.067461048	OA	-0.166733822	0.060566657	0.246102939	-0.677496264	0.49809114	-0.649086719	0.315619075	cons	NA	res	pred_OA	OA_res_moll	NA	OA_res_bryo	NA	OA_res
121	Seroy 2018	pred	prey survival	prey	NA	moll	NA	bryo	NA	15	NA	NA	7.88_0.02	NA	7.88_0.02	NA	17.2274	2.4551	SEM	3	4.252357938	OA	7.38_0.02	NA	7.38_0.02	NA	17.159	2.1942	SEM	3	3.800465882	OA	-0.003978322	0.036661394	0.191471653	-0.020777604	0.983423063	-0.379255866	0.371299221	cons	NA	res	pred_OA	OA_res_moll	NA	OA_res_bryo	NA	OA_res
122	Shang 2018	herb	herbivory	herb	NA	moll	adult	phyto	NA	14	14	NA	8.11_0.01	20_0.1	8.11_0.01	365_11	3.6814	0.0626	SD	3	0.0626	OA	7.70_0.01	20_0.1	7.70_0.01	1062_45	3.5627	0.05	SD	3	0.05	OA	-0.03277443	0.000162037	0.012729378	-2.574707871	0.010032478	-0.057723553	-0.007825307	cons	NA	cons	herb_OA	OA_cons_moll	OA_cons_adult	OA_cons_phyto	NA	OA_cons
123	Small 2016	pred	predation	pred	NA	crust	juv	feed	NA	35	35	NA	497_26, 9.5_0.1	9.5_0.1	8.07_0.01	497_26	2.9434	0.4036	SEM	3	0.699055706	cross	1086_51, 9.6_0.1	9.6_0.1	7.74_0.01	1086_51	1.5758	1.6427	SEM	3	2.845239862	OA	-0.624802296	1.105513635	1.051434085	-0.594238198	0.552352808	-2.685575234	1.435970643	cons	NA	cons	pred_OA	OA_cons_crust	OA_cons_juv	OA_cons_feed	NA	OA_cons
123	Small 2016	pred	predation	pred	NA	crust	juv	feed	NA	35	35	NA	497_26, 9.5_0.1	9.5_0.1	8.07_0.01	497_26	2.9434	0.4036	SEM	3	0.699055706	cross	559_35, 13.1_0.1	13.1_0.1	8.05_0.01	559_35	3.7395	0.4901	SEM	3	0.848878101	W	0.239386537	0.03597879	0.189680757	1.262049669	0.206930914	-0.132380916	0.61115399	cons	NA	cons	pred_W	W_cons_crust	W_cons_juv	W_cons_feed	NA	W_cons
123	Small 2016	pred	predation	pred	NA	crust	juv	feed	NA	35	35	NA	497_26, 9.5_0.1	9.5_0.1	8.07_0.01	497_26	2.9434	0.4036	SEM	3	0.699055706	cross	1258_134, 13.1_0.1	13.1_0.1	7.73_0.01	1258_134	2.6456	0.5621	SEM	3	0.973585759	OAW	-0.106667493	0.06394378	0.252871074	-0.421825602	0.673152317	-0.602285691	0.388950705	cons	NA	cons	pred_OAW	OAW_cons_crust	OAW_cons_juv	OAW_cons_feed	NA	OAW_cons
124	Smith 2016	pred	predation	pred	NA	cnid	NA	zoop	NA	vent	NA	NA	8.1	NA	8.1	NA	0.99	0.13	SD	3	0.13	OA	7.8	NA	7.8	NA	0.29	0.14	SD	3	0.14	OA	-1.22782402	0.083433008	0.288847725	-4.250765766	2.13E-05	-1.793955158	-0.661692883	cons	NA	cons	pred_OA	OA_cons_cnid	NA	OA_cons_zoop	NA	OA_cons
124	Smith 2016	pred	predation	pred	NA	cnid	NA	zoop	NA	vent	NA	NA	8.1	NA	8.1	NA	1.67	1.18	SD	5	1.18	OA	7.8	NA	7.8	NA	0.4	0.37	SD	5	0.37	OA	-1.429114358	0.270977989	0.520555462	-2.745364257	0.006044377	-2.449384315	-0.408844402	cons	NA	cons	pred_OA	OA_cons_cnid	NA	OA_cons_zoop	NA	OA_cons
124	Smith 2016	pred	predation	pred	NA	cnid	NA	zoop	NA	vent	NA	NA	8.05	28	8.05	381	2.54	1.03	SD	7	1.03	OA	7.7	28	7.7	1028	0.53	0.34	SD	7	0.34	OA	-1.567042353	0.082282026	0.286848438	-5.462962835	4.68E-08	-2.12925496	-1.004829747	cons	NA	cons	pred_OA	OA_cons_cnid	NA	OA_cons_zoop	NA	OA_cons
124	Smith 2016	pred	predation	pred	NA	cnid	NA	zoop	NA	vent	NA	NA	8.08	29.5	8.08	359	0.99	0.59	SD	12	0.59	OA	7.75	29.5	7.75	906	0.35	0.23	SD	12	0.23	OA	-1.039771789	0.065583715	0.256093176	-4.060130796	4.90E-05	-1.541705189	-0.537838388	cons	NA	cons	pred_OA	OA_cons_cnid	NA	OA_cons_zoop	NA	OA_cons
125	Stumpp 2013	herb	herbivory	herb	NA	echin	larv	phyto	NA	24	24	NA	457.6_19.2	9.01_0.16	8_0.02	457.6_19.2	5.870733	1.2949	SD	3	1.2949	OA	1261.8_114.1	9.05_0.08	7.6_0.04	1261.8_114.1	12.26423	3.841785	SD	3	3.841785	OA	0.736707397	0.048925627	0.221191382	3.330633373	0.000866486	0.303180256	1.170234539	cons	NA	cons	herb_OA	OA_cons_echin	OA_cons_larv	OA_cons_phyto	NA	OA_cons
126	Stumpp 2011	herb	herbivory	herb	NA	echin	larv	phyto	NA	16	16	NA	8.18_0.02	14	8.18_0.02	375.03	7.8396375	1.35728909	SD	7	1.35728909	OA	7.70_0.02	14	7.70_0.02	1263.26	4.130025	1.825057027	SD	7	1.825057027	OA	-0.640909136	0.032178564	0.179383845	-3.572836425	0.000353135	-0.992495012	-0.28932326	cons	NA	cons	herb_OA	OA_cons_echin	OA_cons_larv	OA_cons_phyto	NA	OA_cons
127	Sun 2016	herb	herbivory	herb	NA	moll	NA	phyto	NA	21	21	NA	8.03_0.07	NA	8.03_0.07	439_40	184.9645	20.7569	SD	6	20.7569	OA	7.64_0.07	NA	7.64_0.07	1352_109	85.9986	16.8124	SD	6	16.8124	OA	-0.765832898	0.00846872	0.092025647	-8.32195073	8.65E-17	-0.946199851	-0.585465945	cons	NA	cons	herb_OA	OA_cons_moll	NA	OA_cons_phyto	NA	OA_cons
128	Thor 2015	herb	herbivory	herb	NA	zoop	NA	phyto	NA	10	NA	NA	7.95_0.007	NA	7.95_0.007	NA	0.1503	0.0301	SD	3	0.0301	OA	7.47_0.007	NA	7.47_0.007	NA	0.0638	0.0432	SD	3	0.0432	OA	-0.856880106	0.166197528	0.407673311	-2.101879332	0.035563847	-1.655905113	-0.0578551	cons	NA	cons	herb_OA	OA_cons_zoop	NA	OA_cons_phyto	NA	OA_cons
128	Thor 2015	herb	herbivory	herb	NA	zoop	NA	phyto	NA	10	NA	NA	7.95_0.007	NA	7.95_0.007	NA	0.1503	0.134	SD	3	0.134	OA	7.47_0.007	NA	7.47_0.007	NA	0.2973	0.0735	SD	3	0.0735	OA	0.682108433	0.285327344	0.53416041	1.276973022	0.201611772	-0.364826732	1.729043599	cons	NA	cons	herb_OA	OA_cons_zoop	NA	OA_cons_phyto	NA	OA_cons
128	Thor 2015	herb	herbivory	herb	NA	zoop	NA	phyto	NA	10	NA	NA	7.95_0.007	NA	7.95_0.007	NA	1.0714	0.0302	SD	3	0.0302	OA	7.47_0.007	NA	7.47_0.007	NA	0.6086	0.1038	SD	3	0.1038	OA	-0.565560246	0.009961222	0.099805921	-5.666600121	1.46E-08	-0.761176257	-0.369944235	cons	NA	cons	herb_OA	OA_cons_zoop	NA	OA_cons_phyto	NA	OA_cons
128	Thor 2015	herb	herbivory	herb	NA	zoop	NA	phyto	NA	10	10	NA	7.95_0.046	NA	7.95_0.046	561_58	0.1085	0.0306	SD	3	0.0306	OA	7.61_0.068	NA	7.61_0.068	1315_197	0.1216	0.0175	SD	3	0.0175	OA	0.113986797	0.03341699	0.182803146	0.623549424	0.532923535	-0.244300787	0.47227438	cons	NA	cons	herb_OA	OA_cons_zoop	NA	OA_cons_phyto	NA	OA_cons
128	Thor 2015	herb	herbivory	herb	NA	zoop	NA	phyto	NA	10	10	NA	7.95_0.046	NA	7.95_0.046	561_58	0.1786	0.0569	SD	3	0.0569	OA	7.61_0.068	NA	7.61_0.068	1315_197	0.275	0.0569	SD	3	0.0569	OA	0.431622429	0.048103446	0.219324979	1.967958375	0.049072827	0.001753369	0.861491489	cons	NA	cons	herb_OA	OA_cons_zoop	NA	OA_cons_phyto	NA	OA_cons
128	Thor 2015	herb	herbivory	herb	NA	zoop	NA	phyto	NA	10	10	NA	7.95_0.046	NA	7.95_0.046	561_58	0.7875	0.0965	SD	3	0.0965	OA	7.61_0.068	NA	7.61_0.068	1315_197	0.5203	0.1403	SD	3	0.1403	OA	-0.414457802	0.029242747	0.171005109	-2.42365743	0.015365092	-0.749621657	-0.079293948	cons	NA	cons	herb_OA	OA_cons_zoop	NA	OA_cons_phyto	NA	OA_cons
129	Tomas 2015	herb	herbivory	res	NA	echin	NA	plant	NA	42	NA	42	571-652	17.6_0.01	8.1_0.2	611.5_40	680.9807	94.3776	SEM	10	298.4481761	OA	821-936	17.6_0.01	7.87_0.01	878.5_57.5	618.5773	80.2645	SEM	10	253.8186353	OA	-0.096111801	0.036044166	0.189853012	-0.506243227	0.612685913	-0.468216866	0.275993264	cons	NA	res	herb_OA	OA_res_echin	NA	OA_res_plant	NA	OA_res
130	Towle 2016	pred	predation	pred	NA	cnid	NA	zoop	NA	pH: 160, temp: 70	NA	NA	364_39, 26.1_0.4	26.1_0.4	8.04_0.05	364_39	0.2444	0.1664	SD	20	0.1664	cross	914_187, 26.2_0.9	26.2_0.9	7.73_0.09	914_187	1.0474	0.1623	SD	20	0.1623	OA	1.455259955	0.024378463	0.15613604	9.320461505	1.16E-20	1.149238939	1.761280971	cons	NA	cons	pred_OA	OA_cons_cnid	NA	OA_cons_zoop	NA	OA_cons
130	Towle 2016	pred	predation	pred	NA	cnid	NA	zoop	NA	pH: 160, temp: 70	NA	NA	364_39, 26.1_0.4	26.1_0.4	8.04_0.05	364_39	0.2444	0.1664	SD	20	0.1664	cross	380_34, 30.8_0.8	30.8_0.8	8.06_0.03	380_34	0.8768	0.1373	SD	20	0.1373	W	1.277472689	0.024403964	0.15621768	8.177516689	2.90E-16	0.971291662	1.583653716	cons	NA	cons	pred_W	W_cons_cnid	NA	W_cons_zoop	NA	W_cons
130	Towle 2016	pred	predation	pred	NA	cnid	NA	zoop	NA	pH: 160, temp: 70	NA	NA	364_39, 26.1_0.4	26.1_0.4	8.04_0.05	364_39	0.2444	0.1664	SD	20	0.1664	cross	937_203, 30.9_0.2	30.9_0.2	7.73_0.09	937_203	0.2674	0.235	SD	20	0.235	OAW	0.089939437	0.061795299	0.248586603	0.361803237	0.717499073	-0.397281351	0.577160225	cons	NA	cons	pred_OAW	OAW_cons_cnid	NA	OAW_cons_zoop	NA	OAW_cons
131	Vargas 2015	herb	herbivory	herb	NA	moll	larv	phyto	NA	45.5 to 56	45.5	NA	410.1_22	10.9_0.3	8.015_0.031	410.1_22	7.191	0.8614	SEM	3	1.491988566	OA	1098.1_13.3	11.1_0.4	7.63_0.061	1098.1_13.3	3.4457	1.2734	SEM	3	2.205593498	OA	-0.735703167	0.150925433	0.388491226	-1.893744614	0.058258916	-1.497131979	0.025725644	cons	NA	cons	herb_OA	OA_cons_moll	OA_cons_larv	OA_cons_phyto	NA	OA_cons
131	Vargas 2015	herb	herbivory	herb	NA	moll	larv	phyto	NA	45.5 to 56	45.5	NA	410.1_22.1	11.1_1	8.015_0.02	410.1_22.1	5.8801	0.4495	SEM	3	0.778556838	OA	1102_64.1	11.2_0.9	7.624_0.022	1102_64.1	3.4457	0.7491	SEM	3	1.29747926	OA	-0.534446692	0.053107096	0.230449769	-2.319146141	0.020387114	-0.986119939	-0.082773445	cons	NA	cons	herb_OA	OA_cons_moll	OA_cons_larv	OA_cons_phyto	NA	OA_cons
131	Vargas 2015	herb	herbivory	herb	NA	moll	larv	phyto	NA	45.5 to 56	45.5	NA	382.3_21.2	15.6_1.7	8.061_0.021	382.3_21.2	4.9438	0.824	SEM	3	1.427209865	OA	980.6_97	15.7_1.7	7.699_0.041	980.6_97	2.8839	0.1498	SEM	3	0.259461211	OA	-0.538990722	0.030478158	0.174579946	-3.087357591	0.002019445	-0.881161128	-0.196820315	cons	NA	cons	herb_OA	OA_cons_moll	OA_cons_larv	OA_cons_phyto	NA	OA_cons
131	Vargas 2015	herb	herbivory	herb	NA	moll	larv	phyto	NA	45.5 to 56	45.5	NA	382.3_21	15.6_1.7	8.062_0.02	382.3_21	4.9438	0.7116	SEM	3	1.232527355	OA	980.6_97	15.8_1.7	7.71_0.041	980.6_97	3.6703	0.1874	SEM	3	0.324586321	OA	-0.297860864	0.023325078	0.152725499	-1.950302114	0.051140121	-0.597197341	0.001475614	cons	NA	cons	herb_OA	OA_cons_moll	OA_cons_larv	OA_cons_phyto	NA	OA_cons
131	Vargas 2015	herb	herbivory	herb	NA	moll	juv	phyto	NA	42	42	NA	347.5_34.2	16.9_0.9	8.095_0.04	347.5_34.2	1713.127	227.222	SEM	10	718.5390545	OA	911.9_163.1	16.9_0.8	7.73_0.071	911.9_163.1	1114.835	69.9579	SEM	10	221.2263043	OA	-0.429613944	0.021530048	0.14673121	-2.927897495	0.003412625	-0.717201832	-0.142026056	cons	NA	cons	herb_OA	OA_cons_moll	OA_cons_juv	OA_cons_phyto	NA	OA_cons
131	Vargas 2015	herb	herbivory	herb	NA	moll	juv	phyto	NA	42	42	NA	377.4_25	15.7_1.5	8.066_0.03	377.4_25	1279.672	101.7262	SEM	10	321.6864897	OA	959.6_103	15.9_1.5	7.708_0.041	959.6_103	1107.495	89.0054	SEM	10	281.4597881	OA	-0.144503087	0.012778051	0.11304004	-1.278335422	0.201131183	-0.366057494	0.07705132	cons	NA	cons	herb_OA	OA_cons_moll	OA_cons_juv	OA_cons_phyto	NA	OA_cons
131	Vargas 2015	herb	herbivory	herb	NA	moll	larv	phyto	NA	45.5 to 56	45.5	NA	381.2_14.1	13.5_0.8	8.041_0.021	381.2_14.1	7.9026	0.1873	SEM	3	0.324413116	OA	1067.7_68.1	13.4_0.3	7.631_0.02	1067.7_68.1	6.6667	0.1498	SEM	3	0.259461211	OA	-0.170066834	0.001066636	0.032659396	-5.207286655	1.92E-07	-0.234078073	-0.106055595	cons	NA	cons	herb_OA	OA_cons_moll	OA_cons_larv	OA_cons_phyto	NA	OA_cons
131	Vargas 2015	herb	herbivory	herb	NA	moll	larv	phyto	NA	45.5 to 56	45.5	NA	376.8_20	16.5_1	8.063_0.021	376.8_20	7.6404	0.1499	SEM	3	0.259634416	OA	1006_99.1	16.5_1	7.689_0.041	1006_99.1	6.1423	0.0374	SEM	3	0.0647787	OA	-0.218250693	0.000421996	0.02054253	-10.6243338	2.30E-26	-0.258513311	-0.177988075	cons	NA	cons	herb_OA	OA_cons_moll	OA_cons_larv	OA_cons_phyto	NA	OA_cons
131	Vargas 2015	herb	herbivory	herb	NA	moll	juv	phyto	NA	42	42	NA	355_34	16.9_0.9	8.085_0.041	355_34	1500.3	222.581	SEM	10	703.8629239	OA	916.6_188	17_0.9	7.73_0.091	916.6_188	1283.599	165.3305	SEM	10	522.8209467	OA	-0.155997237	0.038600028	0.196468897	-0.794004746	0.427192668	-0.5410692	0.229074726	cons	NA	cons	herb_OA	OA_cons_moll	OA_cons_juv	OA_cons_phyto	NA	OA_cons
131	Vargas 2015	herb	herbivory	herb	NA	moll	juv	phyto	NA	42	42	NA	372.1_29	15.9_1.4	8.071_0.03	372.1_29	1079.471	127.1814	SEM	10	402.1829	OA	949.6_121	16_1.4	7.713_0.051	949.6_121	958.1901	152.6772	SEM	10	482.8076988	OA	-0.119180193	0.03927011	0.198166873	-0.601413299	0.547564743	-0.507580127	0.269219741	cons	NA	cons	herb_OA	OA_cons_moll	OA_cons_juv	OA_cons_phyto	NA	OA_cons
132	Vargas 2013	herb	herbivory	herb	NA	moll	larv	phyto	NA	45.5 to 56	45.5	NA	353.64_19.87	12.98_0.04	7.898_0.02	353.64_19.87	12.2222	3.0453	SD	3	3.0453	OA	648.82_52.27	13_0.01	7.674_0.03	648.82_52.27	3.0864	0.6379	SD	3	0.6379	OA	-1.376248607	0.034932796	0.186903173	-7.363430942	1.79E-13	-1.742572095	-1.009925119	cons	NA	cons	herb_OA	OA_cons_moll	OA_cons_larv	OA_cons_phyto	NA	OA_cons
132	Vargas 2013	herb	herbivory	herb	NA	moll	larv	phyto	NA	45.5 to 56	45.5	NA	353.64_19.87	12.98_0.04	7.898_0.02	353.64_19.87	7.6543	1.5021	SD	3	1.5021	OA	648.82_52.27	13_0.01	7.674_0.03	648.82_52.27	2.284	1.1316	SD	3	1.1316	OA	-1.20933929	0.094659497	0.307667835	-3.93066532	8.47E-05	-1.812357166	-0.606321414	cons	NA	cons	herb_OA	OA_cons_moll	OA_cons_larv	OA_cons_phyto	NA	OA_cons
132	Vargas 2013	herb	herbivory	herb	NA	moll	larv	phyto	NA	45.5 to 56	45.5	NA	434.12_87.57	15.42_0.02	7.819_0.002	434.12_87.57	14.0741	0.9671	SD	3	0.9671	OA	723.81_38.25	16.02_0.01	7.669_0.001	723.81_38.25	6.3374	3.0865	SD	3	3.0865	OA	-0.797867639	0.080639784	0.283971449	-2.809675555	0.004959146	-1.354441452	-0.241293826	cons	NA	cons	herb_OA	OA_cons_moll	OA_cons_larv	OA_cons_phyto	NA	OA_cons
132	Vargas 2013	herb	herbivory	herb	NA	moll	larv	phyto	NA	45.5 to 56	45.5	NA	434.12_87.57	15.42_0.02	7.819_0.002	434.12_87.57	15.144	2.2223	SD	3	2.2223	OA	723.81_38.25	16.02_0.01	7.669_0.001	723.81_38.25	2.6543	1.4198	SD	3	1.4198	OA	-1.741423447	0.102552667	0.320238453	-5.437896136	5.39E-08	-2.369079282	-1.113767613	cons	NA	cons	herb_OA	OA_cons_moll	OA_cons_larv	OA_cons_phyto	NA	OA_cons
133	Wang 2013	herb	herbivory	herb	NA	echin	adult	feed	NA	140	140	NA	401.5_3.45	NA	8.15_0.003	401.5_3.45	0.1579	0.0108	SEM	7	0.028574114	OA	907.9_7.31	NA	7.83_0.003	907.9_7.31	0.103	0.0151	SEM	7	0.039950845	OA	-0.427232933	0.026170378	0.161772611	-2.640947259	0.008267459	-0.744301424	-0.110164442	cons	NA	cons	herb_OA	OA_cons_echin	OA_cons_adult	OA_cons_feed	NA	OA_cons
134	Wang 2015	herb	herbivory	herb	NA	moll	juv	phyto	NA	14	14	NA	8.12_0.01	25_0.2	8.12_0.01	647_13	1.5223	0.0674	SEM	3	0.116740224	cross	7.70_0.02	24.9_0.5	7.70_0.02	2047_78	1.2117	0.0412	SEM	3	0.071360493	OA	-0.228198017	0.003116409	0.055824805	-4.087753076	4.36E-05	-0.337612623	-0.11878341	cons	NA	cons	herb_OA	OA_cons_moll	OA_cons_juv	OA_cons_phyto	NA	OA_cons
134	Wang 2015	herb	herbivory	herb	NA	moll	juv	phyto	NA	14	14	NA	8.12_0.01	25_0.2	8.12_0.01	647_13	1.5223	0.0674	SEM	3	0.116740224	cross	8.14_0.02	29.9_0.5	8.14_0.02	715_21	0.3958	0.101	SEM	3	0.174937132	W	-1.347068595	0.067076803	0.258991898	-5.20119974	1.98E-07	-1.854683388	-0.839453802	cons	NA	cons	herb_W	W_cons_moll	W_cons_juv	W_cons_phyto	NA	W_cons
134	Wang 2015	herb	herbivory	herb	NA	moll	juv	phyto	NA	14	14	NA	8.12_0.01	25_0.2	8.12_0.01	647_13	1.5223	0.0674	SEM	3	0.116740224	cross	7.71_0.02	29.9_0.5	7.71_0.02	2091_75	0.5567	0.0524	SEM	3	0.090759462	OAW	-1.005951133	0.010820008	0.104019268	-9.670815377	4.01E-22	-1.209825151	-0.802077115	cons	NA	cons	herb_OAW	OAW_cons_moll	OAW_cons_juv	OAW_cons_phyto	NA	OAW_cons
135	Watson 2017	pred	predation	pred	NA	moll	NA	moll	NA	20	20	NA	381.1_8.8	27.8_0.3	8.19_0.01	387.1_8.8	0.074227	0.151801	SD	10	0.151801	OA	975.5_7.4	27.8_0.3	7.85_0	975.5_7.4	0.007143	0.022588	SD	10	0.022588	OA	-2.340995109	1.418226665	1.190893222	-1.965747278	0.049327811	-4.675102933	-0.006887285	cons	NA	cons	pred_OA	OA_cons_moll	NA	OA_cons_moll	NA	OA_cons
136	Wright 2014	pred	predation	both	NA	moll	adult	moll	juv	42	42	42	385	27.8_0.3	8.19_0.01	387.1_8.8	0.707388	0.518698	SD	8	0.518698	OA	1000	27.8_0.3	7.85_0	975.5_7.4	1.002038	0.756975	SD	8	0.756975	OA	0.348211892	0.13854377	0.372214682	0.935513585	0.349523686	-0.38131548	1.077739264	cons	NA	both	pred_OA	OA_both_moll	OA_both_adult	OA_both_moll	OA_both_juv	OA_both
137	Wright 2018	pred	predation	both	NA	moll	adult	moll	adult	42	42	42	481_0.01	21.73_0.08	8.02_0.01	481_0.01	6.4607	1.4459	SEM	3	2.504372263	OA	909_0.01	21.68_0.08	7.74_0.01	909_0.01	7.9066	1.8434	SEM	3	3.192862459	OA	0.201960183	0.104443637	0.323177407	0.624920487	0.532023246	-0.431455896	0.835376262	cons	NA	both	pred_OA	OA_both_moll	OA_both_adult	OA_both_moll	OA_both_adult	OA_both
138	Xu 2016	herb	herbivory	herb	NA	moll	adult	phyto	NA	40	40	NA	8	NA	7.96_0.04	505_63	3.5625	0.3403	SD	6	0.3403	OA	7.7	NA	7.7_0.02	990_95	2.5931	0.6284	SD	6	0.6284	OA	-0.317608474	0.011308511	0.106341483	-2.986684632	0.002820205	-0.526033952	-0.109182997	cons	NA	cons	herb_OA	OA_cons_moll	OA_cons_adult	OA_cons_phyto	NA	OA_cons
139	Xu 2017	pred	predation	both	NA	moll	NA	moll	NA	pred: min 30, prey: 7	30	7	380	NA	NA	380	17.0072	2.1583	SD	5	2.1583	OA	950	NA	NA	950	19.9424	4.4893	SD	5	4.4893	OA	0.159211335	0.013356182	0.115568947	1.377630742	0.168317325	-0.06729964	0.385722309	cons	NA	both	pred_OA	OA_both_moll	NA	OA_both_moll	NA	OA_both
139	Xu 2017	pred	predation	both	NA	moll	NA	moll	NA	pred: min 30, prey: 7	30	7	380	NA	NA	380	8.9784	9.4964	SD	5	9.4964	OA	950	NA	NA	950	17.0072	2.6763	SD	5	2.6763	OA	0.638815091	0.228695936	0.478221639	1.335813854	0.181610124	-0.298482099	1.576112281	cons	NA	both	pred_OA	OA_both_moll	NA	OA_both_moll	NA	OA_both
140	Yee 2004	herb	herbivory	herb	NA	moll	NA	macro	NA	7 to 14	7	NA	19	19	NA	NA	0.0659	0.0059	SEM	7	0.015609933	warm	23	23	NA	NA	0.087	0.0076	SEM	7	0.02010771	W	0.277769677	0.015646675	0.125086669	2.220617745	0.026376863	0.032604311	0.522935044	cons	NA	cons	herb_W	W_cons_moll	NA	W_cons_macro	NA	W_cons
140	Yee 2004	herb	herbivory	herb	NA	moll	NA	macro	NA	7 to 14	7	NA	15	15	NA	NA	0.1057	0.0085	SEM	7	0.022488886	warm	19	19	NA	NA	0.1236	0.0068	SEM	7	0.017991109	W	0.156445652	0.009493557	0.097434886	1.605643096	0.108352351	-0.034523215	0.34741452	cons	NA	cons	herb_W	W_cons_moll	NA	W_cons_macro	NA	W_cons
140	Yee 2004	herb	herbivory	herb	NA	moll	NA	macro	NA	7 to 14	7	NA	15	15	NA	NA	0.0232	0.0034	SEM	7	0.008995554	warm	19	19	NA	NA	0.0452	0.0511	SEM	7	0.135197892	W	0.666944808	1.299577688	1.139990214	0.585044328	0.558517911	-1.567394954	2.90128457	cons	NA	cons	herb_W	W_cons_moll	NA	W_cons_macro	NA	W_cons
140	Yee 2004	herb	herbivory	herb	NA	moll	NA	macro	NA	7 to 14	7	NA	19	19	NA	NA	0.0266	0.0034	SEM	7	0.008995554	warm	23	23	NA	NA	0.0308	0.0017	SEM	7	0.004497777	W	0.146603474	0.019384302	0.139227517	1.052977722	0.292351203	-0.126277446	0.419484394	cons	NA	cons	herb_W	W_cons_moll	NA	W_cons_macro	NA	W_cons
141	Yuan 2016	herb	herbivory	herb	NA	echin	NA	feed	NA	60	60	NA	8.06_0.03	20.1_0.1	8.06_0.03	626_46	1596.869025	186.3128303	SD	4	186.3128303	OA	7.72_0.02	20_0.1	7.72_0.02	1511_88	1631.214925	92.69120166	SD	4	92.69120166	OA	0.021280237	0.004210421	0.064887757	0.327954584	0.742946002	-0.105897429	0.148457903	cons	NA	cons	herb_OA	OA_cons_echin	NA	OA_cons_feed	NA	OA_cons
142	Zhang 2016	pred	predation	pred	NA	moll	adult	feed	NA	29	29	NA	380	15.2_0.2	7.8_0.18	392_46	1.5842	0.3929	SD	5	0.3929	OA	950	15.4_0.1	7.5_0.07	934_83	1.6774	0.6831	SD	5	0.6831	OA	0.057165428	0.045470411	0.213237921	0.268082841	0.788635554	-0.360773217	0.475104072	cons	NA	cons	pred_OA	OA_cons_moll	OA_cons_adult	OA_cons_feed	NA	OA_cons
142	Zhang 2016	pred	predation	pred	NA	moll	adult	feed	NA	29	29	NA	380	15.2_0.2	7.8_0.18	392_46	2.3493	0.2807	SD	5	0.2807	OA	950	15.4_0.1	7.5_0.07	934_83	1.9561	0.5427	SD	5	0.5427	OA	-0.183164716	0.018249778	0.135091738	-1.355854319	0.175145524	-0.447939657	0.081610225	cons	NA	cons	pred_OA	OA_cons_moll	OA_cons_adult	OA_cons_feed	NA	OA_cons
143	Zhao 2017	herb	herbivory	herb	NA	moll	NA	phyto	NA	40	40	NA	8.13_0.04	28.2_0.2	8.13_0.04	554.03_5.37	0.6707	0.0118	SD	8	0.0118	OA	7.80_0.05	27.9_0.3	7.80_0.05	1202.05_7.51	0.525	0.0042	SD	8	0.0042	OA	-0.244923681	4.67E-05	0.00683313	-35.84355676	2.32E-281	-0.258316369	-0.231530992	cons	NA	cons	herb_OA	OA_cons_moll	NA	OA_cons_phyto	NA	OA_cons
