# Supplementary material for: Emergent effects of global change on consumption depend on consumers and their resources in marine systems
Source: Proc Natl Acad Sci U S A. 2022 Apr 21;119(18):e2108878119. doi: 10.1073/pnas.2108878119 (PMC9173678; doi:10.1073/pnas.2108878119)
Supplement: Supplementary File [file pnas.2108878119.sd04.csv]

Paper_ID	Author.1	Short_citn	Author	Author.2	Last.author	Year	Journal	Study_gen.type	Study_spec.type	Study_cons.type	Study_trophic.trt	Study_choice	Study_other.var	Study_season	Study_year	Location_general	Location_hab.categ	Location_climate	Location_lat	Location_long	Location_hab	Location_depth	Cons_role	Cons_taxa.categ	Cons_taxa.spec	Cons_genus	Cons_species	Cons_org.level	Cons_size	Cons_life.stage	Cons_Lstage.categ	Cons_invasive	Cons_culture	Cons_culture.notes	Cons_fed.prior	Cons_fed.prior.notes	Res_role	Res_taxa.categ	Res_taxa.spec	Res_genus	Res_species	Res_org.level	Res_size	Res_life.stage	Res_Lstage.categ	Res_invasive	Res_culture	Res_culture.notes	Res_fed.prior
12	Benitez, S	Benitez 2016	Benitez	Duarte, C	Quijon, P	2016	Mar Poll Bull	experiment	lab	herbivory	res	Y	NA	summer	2013	Calfuco beach, Chile	rocky intertidal	temperate	39 °S	NA	rocky shoreline	NA	herb	crust	amphipod	Ochestoidea	tuberculata	organism	NA	juv	juv	NA	NA	NA	NA	NA	res	macro	kelp	Durvillaea	antarctica	organism	NA	NA	NA	NA	NA	NA	NA
12	Benitez, S	Benitez 2016	Benitez	Duarte, C	Quijon, P	2016	Mar Poll Bull	experiment	lab	herbivory	res	Y	NA	summer	2013	Calfuco beach, Chile	rocky intertidal	temperate	39 °S	NA	rocky shoreline	NA	herb	crust	amphipod	Ochestoidea	tuberculata	organism	NA	adult	adult	NA	NA	NA	NA	NA	res	macro	kelp	Durvillaea	antarctica	organism	NA	NA	NA	NA	NA	NA	NA
31	Duarte, C	Duarte 2016	Duarte	Lopez, J	Quijon, P	2016	Oecologia	experiment	lab	herbivory	res	Y	NA	NA	NA	Calfuco, Chile	rocky intertidal	temperate	40°S	NA	intertidal	NA	herb	crust	amphipod	Orchestoidea	turbeculata	organism	NA	juv	juv	NA	NA	NA	NA	NA	res	macro	kelp	Durvillea	antarctica	organism	NA	NA	NA	NA	NA	NA	NA
96	O'Connor, M	O 2009	O	NA	NA	2009	Ecology	experiment	mesocosm	herbivory	res	Y	NA	Jul	2007	Radio Island Jetty, Morehead City, NC	subtidal	subtropical	34 42W	76 46N	subtidal	subtidal	herb	crust	amphipod	Ampithoe	longimana	organism	NA	adult	adult	NA	NA	NA	NA	NA	res	macro	fleshy	Sargassum	filipendula	organism	30 mg pieces	NA	NA	NA	NA	NA	NA
96	O'Connor, M	O 2009	O	NA	NA	2009	Ecology	experiment	mesocosm	herbivory	res	Y	NA	Jul	2007	Radio Island Jetty, Morehead City, NC	subtidal	subtropical	34 42W	76 46N	subtidal	subtidal	herb	crust	amphipod	Ampithoe	longimana	organism	NA	adult	adult	NA	NA	NA	NA	NA	res	macro	fleshy	Sargassum	filipendula	organism	30 mg pieces	NA	NA	NA	NA	NA	NA
108	Raddatz, S	Raddatz 2017	Raddatz	Guy-Haim, T	Wahl, M	2017	J Phycol	experiment	mesocosm	herbivory	res	Y	NA	Spring: Apr 4-Jun 10	2013	Kiel Fjord, Baltic Sea	subtidal	subarctic	54° 45.4N	10° 19.8E	rocky coast	0.5-1 m	herb	crust	isopod	Idotea	baltica	organism	2-2.5 cm body length	NA	NA	NA	NA	NA	NA	NA	res	macro	fleshy	Fucus	vesiculosus	organism	NA	NA	NA	NA	NA	NA	NA
108	Raddatz, S	Raddatz 2017	Raddatz	Guy-Haim, T	Wahl, M	2017	J Phycol	experiment	mesocosm	herbivory	res	Y	NA	Summer: Jul 4-Sep 17	2013	Kiel Fjord, Baltic Sea	subtidal	subarctic	54° 45.4N	10° 19.8E	rocky coast	0.5-1 m	herb	crust	isopod	Idotea	baltica	organism	2-2.5 cm body length	NA	NA	NA	NA	NA	NA	NA	res	macro	fleshy	Fucus	vesiculosus	organism	NA	NA	NA	NA	NA	NA	NA
108	Raddatz, S	Raddatz 2017	Raddatz	Guy-Haim, T	Wahl, M	2017	J Phycol	experiment	mesocosm	herbivory	res	Y	NA	Autumn: Oct 11-Dec 16	2013	Kiel Fjord, Baltic Sea	subtidal	subarctic	54° 45.4N	10° 19.8E	rocky coast	0.5-1 m	herb	crust	isopod	Idotea	baltica	organism	2-2.5 cm body length	NA	NA	NA	NA	NA	NA	NA	res	macro	fleshy	Fucus	vesiculosus	organism	NA	NA	NA	NA	NA	NA	NA
108	Raddatz, S	Raddatz 2017	Raddatz	Guy-Haim, T	Wahl, M	2017	J Phycol	experiment	mesocosm	herbivory	res	Y	NA	Winter: Jan 16-Mar 28	2014	Kiel Fjord, Baltic Sea	subtidal	subarctic	54° 45.4N	10° 19.8E	rocky coast	0.5-1 m	herb	crust	isopod	Idotea	baltica	organism	2-2.5 cm body length	NA	NA	NA	NA	NA	NA	NA	res	macro	fleshy	Fucus	vesiculosus	organism	NA	NA	NA	NA	NA	NA	NA
108	Raddatz, S	Raddatz 2017	Raddatz	Guy-Haim, T	Wahl, M	2017	J Phycol	experiment	mesocosm	herbivory	res	Y	NA	Spring: Apr 4-Jun 10	2013	Kiel Fjord, Baltic Sea	subtidal	subarctic	54° 45.4N	10° 19.8E	rocky coast	0.5-1 m	herb	crust	isopod	Idotea	baltica	organism	2-2.5 cm body length	NA	NA	NA	NA	NA	NA	NA	res	macro	fleshy	Fucus	vesiculosus	organism	NA	NA	NA	NA	NA	NA	NA
108	Raddatz, S	Raddatz 2017	Raddatz	Guy-Haim, T	Wahl, M	2017	J Phycol	experiment	mesocosm	herbivory	res	Y	NA	Summer: Jul 4-Sep 17	2013	Kiel Fjord, Baltic Sea	subtidal	subarctic	54° 45.4N	10° 19.8E	rocky coast	0.5-1 m	herb	crust	isopod	Idotea	baltica	organism	2-2.5 cm body length	NA	NA	NA	NA	NA	NA	NA	res	macro	fleshy	Fucus	vesiculosus	organism	NA	NA	NA	NA	NA	NA	NA
108	Raddatz, S	Raddatz 2017	Raddatz	Guy-Haim, T	Wahl, M	2017	J Phycol	experiment	mesocosm	herbivory	res	Y	NA	Autumn: Oct 11-Dec 16	2013	Kiel Fjord, Baltic Sea	subtidal	subarctic	54° 45.4N	10° 19.8E	rocky coast	0.5-1 m	herb	crust	isopod	Idotea	baltica	organism	2-2.5 cm body length	NA	NA	NA	NA	NA	NA	NA	res	macro	fleshy	Fucus	vesiculosus	organism	NA	NA	NA	NA	NA	NA	NA
108	Raddatz, S	Raddatz 2017	Raddatz	Guy-Haim, T	Wahl, M	2017	J Phycol	experiment	mesocosm	herbivory	res	Y	NA	Winter: Jan 16-Mar 28	2014	Kiel Fjord, Baltic Sea	subtidal	subarctic	54° 45.4N	10° 19.8E	rocky coast	0.5-1 m	herb	crust	isopod	Idotea	baltica	organism	2-2.5 cm body length	NA	NA	NA	NA	NA	NA	NA	res	macro	fleshy	Fucus	vesiculosus	organism	NA	NA	NA	NA	NA	NA	NA
108	Raddatz, S	Raddatz 2017	Raddatz	Guy-Haim, T	Wahl, M	2017	J Phycol	experiment	mesocosm	herbivory	res	Y	NA	Spring: Apr 4-Jun 10	2013	Kiel Fjord, Baltic Sea	subtidal	subarctic	54° 45.4N	10° 19.8E	rocky coast	0.5-1 m	herb	crust	isopod	Idotea	baltica	organism	2-2.5 cm body length	NA	NA	NA	NA	NA	NA	NA	res	macro	fleshy	Fucus	vesiculosus	organism	NA	NA	NA	NA	NA	NA	NA
108	Raddatz, S	Raddatz 2017	Raddatz	Guy-Haim, T	Wahl, M	2017	J Phycol	experiment	mesocosm	herbivory	res	Y	NA	Summer: Jul 4-Sep 17	2013	Kiel Fjord, Baltic Sea	subtidal	subarctic	54° 45.4N	10° 19.8E	rocky coast	0.5-1 m	herb	crust	isopod	Idotea	baltica	organism	2-2.5 cm body length	NA	NA	NA	NA	NA	NA	NA	res	macro	fleshy	Fucus	vesiculosus	organism	NA	NA	NA	NA	NA	NA	NA
108	Raddatz, S	Raddatz 2017	Raddatz	Guy-Haim, T	Wahl, M	2017	J Phycol	experiment	mesocosm	herbivory	res	Y	NA	Autumn: Oct 11-Dec 16	2013	Kiel Fjord, Baltic Sea	subtidal	subarctic	54° 45.4N	10° 19.8E	rocky coast	0.5-1 m	herb	crust	isopod	Idotea	baltica	organism	2-2.5 cm body length	NA	NA	NA	NA	NA	NA	NA	res	macro	fleshy	Fucus	vesiculosus	organism	NA	NA	NA	NA	NA	NA	NA
108	Raddatz, S	Raddatz 2017	Raddatz	Guy-Haim, T	Wahl, M	2017	J Phycol	experiment	mesocosm	herbivory	res	Y	NA	Winter: Jan 16-Mar 28	2014	Kiel Fjord, Baltic Sea	subtidal	subarctic	54° 45.4N	10° 19.8E	rocky coast	0.5-1 m	herb	crust	isopod	Idotea	baltica	organism	2-2.5 cm body length	NA	NA	NA	NA	NA	NA	NA	res	macro	fleshy	Fucus	vesiculosus	organism	NA	NA	NA	NA	NA	NA	NA
118	Sanford, E	Sanford 2013	Sanford	Gaylord, B	Hill, T	2013	Proc B	experiment	lab	predation	prey	Y	NA	Oct	2010	Tomales Bay, California	NA	NA	38° 06' 42"-38° 06' 58" N	122° 52' 00"-122° 51' 16" W	estuary	intertidal	pred	moll	snail	Urosalpinx	cinerea	organism	1.6–2.5 mm shell length	juv	juv	Y	NA	NA	Y	fed small barnacles (Chthamalus dalli)	prey	moll	oyster	Ostrea	lurida	organism	varied	juv	juv	NA	NA	NA	Y
129	Tomas, F	Tomas 2015	Tomas	Martinez-Crego, B	Santos, R	2015	Glob Chg Biol	experiment	lab	herbivory	res	Y	nutrients, simulated herbivory	Mar-Apr	2012	Ria Formosa lagoon, Portugal	estuary	temperate	36°59'44" N	7°49'41" W	estuary/subtidal	NA	herb	crust	isopod	Synischia	hectica	organism	1.5-4.5 cm diameter	NA	NA	NA	NA	NA	Y	fed freshly collected Ulva sp	res	plant	seagrass	Cymodocea	nodosa	organism	2 cm^2	shoots	NA	NA	NA	NA	NA
129	Tomas, F	Tomas 2015	Tomas	Martinez-Crego, B	Santos, R	2015	Glob Chg Biol	experiment	lab	herbivory	res	Y	nutrients, simulated herbivory	Mar-Apr	2012	Ria Formosa lagoon, Portugal	estuary	temperate	36°59'44" N	7°49'41" W	estuary/subtidal	NA	herb	echin	urchin	Paracentrotus	lividus	organism	1.5-4.5 cm diameter	NA	NA	NA	NA	NA	Y	fed freshly collected Ulva sp	res	plant	seagrass	Cymodocea	nodosa	organism	2 cm^2	shoots	NA	NA	NA	NA	NA
[truncated: 106 more columns]
