# Supplementary material for: Emergent effects of global change on consumption depend on consumers and their resources in marine systems
Source: Proc Natl Acad Sci U S A. 2022 Apr 21;119(18):e2108878119. doi: 10.1073/pnas.2108878119 (PMC9173678; doi:10.1073/pnas.2108878119)
Supplement: Supplementary File [file pnas.2108878119.sd05.csv]

Paper_ID	Author.1	Short_citn	Author	Author.2	Last.author	Year	Journal	Study_gen.type	Study_spec.type	Study_cons.type	Study_trophic.trt	Study_choice	Study_other.var	Study_season	Study_year	Location_general	Location_hab.categ	Location_climate	Location_lat	Location_long	Location_hab	Location_depth	Cons_role	Cons_taxa.categ	Cons_taxa.spec	Cons_genus	Cons_species	Cons_org.level	Cons_size	Cons_life.stage	Cons_Lstage.categ	Cons_invasive	Cons_culture	Cons_culture.notes	Cons_fed.prior	Cons_fed.prior.notes	Res_role	Res_taxa.categ	Res_taxa.spec	Res_genus	Res_species	Res_org.level	Res_size	Res_life.stage	Res_Lstage.categ	Res_invasive	Res_culture	Res_culture.notes	Res_fed.prior
2	Allan, B	Allan 2013	Allan	Domenici, P	Munday, P	2013	PLOS One	experiment	lab	prey survival	prey	NA	NA	Dec	2010	GBR, Australia	coral reef	tropical	14° 40' S	145° 28' E	coral reef	NA	pred	fish	fish	Pseudochromis	fuscus	organism	range 64–83 mm SL, 72.3 ± 0.6 mean ± SD	adult	adult	NA	NA	NA	Y	fed 2 juv reef fish for 2 days	prey	fish	fish	Pomacentrus	amboinensis	organism	range 10.3–15.1 mm SL, 12.6 ± 1.5 mean ± SD	recruit	larv	NA	NA	NA	Y
20	Chivers, D	Chivers 2014	Chivers	McCormick, M	Ferrari, M	2014	Glob Chg Biol	experiment	lab/field	predation	prey	NA	gabazine: w/ vs. w/o	Nov-Dec	2012	GBR, Australia	coral reef	tropical	14°40?S,	145°28?E	coral reef	NA	pred	pred community	pred community	NA	NA	community	NA	NA	NA	NA	NA	NA	Y	fed 4x per day Artemia larvae	prey	fish	fish	Pomacentrus	amboinensis	organism	NA	recruit	larv	NA	NA	NA	NA
40	Ferrari, M	Ferrari 2011	Ferrari	Dixson,D	Chivers, D	2011	Glob Chg Biol	experiment	lab/field	predation	prey	NA	NA	Nov-Dec	2009	GBR, Australia	coral reef	tropical	14° 40' S	145° 28' E	coral reef	NA	pred	pred community	pred community	NA	NA	community	NA	NA	NA	NA	NA	NA	NA	NA	prey	fish	fish	Pomacentrus	chrysurus	organism	1.19±0.07 cm SL	larval	larv	NA	NA	NA	Y
42	Ferrari, M	Ferrari 2017	Ferrari	McCormick, M	Chivers, D	2017	Integ Compar Biol	experiment	lab/field	predation	prey	NA	NA	Nov	2013	Lizard Island, GBR, Australia	coral reef	tropical	14'40°S	145'28°E	coral reef	NA	pred	pred community	pred community	NA	NA	community	NA	NA	NA	NA	NA	NA	Y	3 x per day ad libitum of Artemia sp.	prey	fish	fish	Pomacentrus	amboinensis	organism	NA	recruit	larv	NA	NA	NA	NA
91	Munday, P	Munday 2010	Munday	Dixson, D	Chivers, D	2010	PNAS	experiment	lab/field	predation	prey	NA	NA	Nov-Dec	2009	GBR, Australia	coral reef	tropical	14 41' S	145 27' E	patch reefs	NA	pred	pred community	pred community	NA	NA	community	NA	NA	NA	NA	NA	NA	NA	NA	prey	fish	fish	Pomacentrus	wardi	organism	NA	larval (16-21 d)	larv	NA	NA	NA	Y
112	Rodríguez, A	Rodríguez 2017	Rodríguez	Hernández, J	Clemente, S	2017	JEMBE	experiment	lab/field	predation	prey	NA	NA	Oct-Feb	2012-2013	Abades, Tenerife Island	subtidal	subtropical	28° 24? 24.25?N	16° 18? 44.99? W	rocky	2-7 m	pred	pred community	pred community	NA	NA	community	NA	NA	NA	NA	NA	NA	NA	NA	prey	echin	urchin	Paracentrotus	lividus	organism	4-11 mm test diam	juv	juv	NA	NA	NA	Y
112	Rodríguez, A	Rodríguez 2017	Rodríguez	Hernández, J	Clemente, S	2017	JEMBE	experiment	lab/field	predation	prey	NA	NA	Sep-Jan	2012-2013	Abades, Tenerife Island	subtidal	subtropical	28° 24? 24.25?N	16° 18? 44.99? W	rocky	2-7 m	pred	pred community	pred community	NA	NA	community	NA	NA	NA	NA	NA	NA	NA	NA	prey	echin	urchin	Diadema	africanum	organism	4-11 mm test diam	juv	juv	NA	NA	NA	Y
112	Rodríguez, A	Rodríguez 2017	Rodríguez	Hernández, J	Clemente, S	2017	JEMBE	experiment	lab/field	predation	prey	NA	NA	Oct-Feb	2012-2013	Boca Cangrejo, Tenerife Island	subtidal	subtropical	28° 24? 24.25?N	16° 18? 44.99? W	rocky	2-7 m	pred	pred community	pred community	NA	NA	community	NA	NA	NA	NA	NA	NA	NA	NA	prey	echin	urchin	Paracentrotus	lividus	organism	4-11 mm test diam	juv	juv	NA	NA	NA	Y
112	Rodríguez, A	Rodríguez 2017	Rodríguez	Hernández, J	Clemente, S	2017	JEMBE	experiment	lab/field	predation	prey	NA	NA	Sep-Jan	2012-2013	Boca Cangrejo, Tenerife Island	subtidal	subtropical	28° 24? 24.25?N	16° 18? 44.99? W	rocky	2-7 m	pred	pred community	pred community	NA	NA	community	NA	NA	NA	NA	NA	NA	NA	NA	prey	echin	urchin	Diadema	africanum	organism	4-11 mm test diam	juv	juv	NA	NA	NA	Y
[truncated: 111 more columns]
