# Supplementary material for: Emergent effects of global change on consumption depend on consumers and their resources in marine systems
Source: Proc Natl Acad Sci U S A. 2022 Apr 21;119(18):e2108878119. doi: 10.1073/pnas.2108878119 (PMC9173678; doi:10.1073/pnas.2108878119)
Supplement: Supplementary File [file pnas.2108878119.sd06.txt]

rm(list=ls()) 
library(tidyverse) 
library(metafor)
library(broom)
setwd("") # set working directory

##### RMA.MV MODELS
## DEFINE FUNCTIONS NEEDED:
# TIDY EXTRACTION OF OUTPUTS FROM RMA.MV MODELS
tidy.rma.fits <- function(x, ...) {
  with(
    x,
    tibble(
      k = k, # number of outcomes included in the model fitting
      p = p, # number of coefficients in the model (including the intercept)
      m = m, # number of coefficients included in the omnibus test of coefficients
      QE = QE, # Cochran Qe = test statistic for the test of (residual) heterogeneity
      QEp = QEp, # p-value for the test of (residual) heterogeneity
      df = dfs, # df2 of test of moderators 
      QM = QM, # Cochran Qm = test statistic for the omnibus test of coefficients 
      QMp = QMp# # p-value for the omnibus test of coefficients
    ))}

# function to extract sigma values (Variance Components)
tidy.rma.sigma <- function(x, ...) {
  with(
    x,
    tibble(
      sigma2 = sigma2,
      sqrt.sigma2 = sqrt(sigma2),
      s.nlvls = s.nlevels,
      s.factor = s.names))}

## Calculate I-squared values and variance distribution for multilevel meta-analysis models
# NOTE: manually defining fxn b/c dmetar package won't work with current R version
mlm.variance.distribution = var.comp = function(x){
  m = x
  # Check class
  if (!(class(m)[1] %in% c("rma.mv", "rma"))){
    stop("x must be of class 'rma.mv'.")
  }
  # Check for three level model
  if (m$sigma2s != 2){
    stop("The model you provided does not seem to be a three-level model. This function can only be used for three-level models.")
  }
  # Check for right specification (nested model)
  if (sum(grepl("/", as.character(m$random[[1]]))) < 1){
    stop("Model must contain nested random effects. Did you use the '~ 1 | cluster/effect-within-cluster' notation in 'random'? See ?metafor::rma.mv for more details.")
  }
  # Get variance diagonal and calculate total variance
  n = m$k.eff
  vector.inv.var = 1/(diag(m$V))
  sum.inv.var = sum(vector.inv.var)
  sum.sq.inv.var = (sum.inv.var)^2
  vector.inv.var.sq = 1/(diag(m$V)^2)
  sum.inv.var.sq = sum(vector.inv.var.sq)
  num = (n-1)*sum.inv.var
  den = sum.sq.inv.var - sum.inv.var.sq
  est.samp.var = num/den
  # Calculate variance proportions
  level1=((est.samp.var)/(m$sigma2[1]+m$sigma2[2]+est.samp.var)*100)
  level2=((m$sigma2[2])/(m$sigma2[1]+m$sigma2[2]+est.samp.var)*100)
  level3=((m$sigma2[1])/(m$sigma2[1]+m$sigma2[2]+est.samp.var)*100)
  # Prepare df for return
  Level=c("Level 1", "Level 2", "Level 3")
  Variance=c(level1, level2, level3)
  df.res=data.frame(Variance)
  colnames(df.res) = c("% of total variance")
  rownames(df.res) = Level
  I2 = c("---", round(Variance[2:3], 2))
  df.res = as.data.frame(cbind(df.res, I2))
  totalI2 = Variance[2] + Variance[3]
  
  # Generate plot
  df1 = data.frame("Level" = c("Sampling Error", "Total Heterogeneity"),
                   "Variance" = c(df.res[1,1], df.res[2,1]+df.res[3,1]),
                   "Type" = rep(1,2))
  df2 = data.frame("Level" = rownames(df.res),
                   "Variance" = df.res[,1],
                   "Type" = rep(2,3))
  df = as.data.frame(rbind(df1, df2))
  
  returnlist = list(results = df.res,
                    totalI2 = totalI2)
  class(returnlist) = c("mlm.variance.distribution", "list")
  invisible(returnlist)
  returnlist
}


## CONSUMPTION
cons.full <- read.csv("Kindinger et al. 2021_PNAS_Dataset S3.csv") %>% mutate(ES_ID = 1:n()) %>% mutate_at(vars(ES_ID), ~as.factor(.)) %>% # create effect size unique ID
  filter(!outlier %in% c("Y")) # REMOVE 1 OUTLIER

cons.trt.1 <- rma.mv(yi, vi, mods = ~Resp_gen*Trtmt, random = ~1|Paper_ID/ES_ID, data = cons.full, method = "REML", test = "t")
cons.fits <- tidy.rma.fits(cons.trt.1) %>% mutate(mod = "cons.type_trt", mod.test = "intxn")
cons.I2 <- as.data.frame(var.comp(cons.trt.1)) %>% magrittr::set_colnames(c("perc.var", "I2", "total.I2")) %>% rownames_to_column(., "rand.level") %>% mutate(mod = "cons.type_trt", mod.test = "intxn")
cons.sigma <- as.data.frame(tidy.rma.sigma(cons.trt.1)) %>% mutate(level = c("sigma2.1", "sigma2.2"), mod = "cons.type_trt", mod.test = "intxn")

cons.trt.2 <- rma.mv(yi, vi, mods = ~Resp_gen+Trtmt, random = ~1|Paper_ID/ES_ID, data = cons.full, method = "REML", test = "t")
cons.fits <- cons.fits %>% bind_rows(tidy.rma.fits(cons.trt.2) %>% mutate(mod = "cons.type_trt", mod.test = "add"))
cons.I2 <- cons.I2 %>% bind_rows(as.data.frame(var.comp(cons.trt.2)) %>% magrittr::set_colnames(c("perc.var", "I2", "total.I2")) %>% rownames_to_column(., "rand.level") %>% mutate(mod = "cons.type_trt", mod.test = "add"))
cons.sigma <- cons.sigma %>% bind_rows(as.data.frame(tidy.rma.sigma(cons.trt.2)) %>% mutate(level = c("sigma2.1", "sigma2.2"), mod = "cons.type_trt", mod.test = "add"))

cons.trt.3 <- rma.mv(yi, vi, mods = ~Resp_gen, random = ~1|Paper_ID/ES_ID, data = cons.full, method = "REML", test = "t")
cons.fits <- cons.fits %>% bind_rows(tidy.rma.fits(cons.trt.3) %>% mutate(mod = "cons.type_trt", mod.test = "cons.type"))
cons.I2 <- cons.I2 %>% bind_rows(as.data.frame(var.comp(cons.trt.3)) %>% magrittr::set_colnames(c("perc.var", "I2", "total.I2")) %>% rownames_to_column(., "rand.level") %>% mutate(mod = "cons.type_trt", mod.test = "cons.type"))
cons.sigma <- cons.sigma %>% bind_rows(as.data.frame(tidy.rma.sigma(cons.trt.3)) %>% mutate(level = c("sigma2.1", "sigma2.2"), mod = "cons.type_trt", mod.test = "cons.type"))

cons.trt.4 <- rma.mv(yi, vi, mods = ~Trtmt, random = ~1|Paper_ID/ES_ID, data = cons.full, method = "REML", test = "t")
cons.fits <- cons.fits %>% bind_rows(tidy.rma.fits(cons.trt.4) %>% mutate(mod = "cons.type_trt", mod.test = "trt"))
cons.I2 <- cons.I2 %>% bind_rows(as.data.frame(var.comp(cons.trt.4)) %>% magrittr::set_colnames(c("perc.var", "I2", "total.I2")) %>% rownames_to_column(., "rand.level") %>% mutate(mod = "cons.type_trt", mod.test = "trt"))
cons.sigma <- cons.sigma %>% bind_rows(as.data.frame(tidy.rma.sigma(cons.trt.4)) %>% mutate(level = c("sigma2.1", "sigma2.2"), mod = "cons.type_trt", mod.test = "trt"))

cons.trt.5 <- rma.mv(yi, vi, random = ~1|Paper_ID/ES_ID, data = cons.full, method = "REML", test = "t")
cons.fits <- cons.fits %>% bind_rows(tidy.rma.fits(cons.trt.5) %>% mutate(mod = "cons.type_trt", mod.test = "no.mods"))
cons.I2 <- cons.I2 %>% bind_rows(as.data.frame(var.comp(cons.trt.5)) %>% magrittr::set_colnames(c("perc.var", "I2", "total.I2")) %>% rownames_to_column(., "rand.level") %>% mutate(mod = "cons.type_trt", mod.test = "no.mods"))
cons.sigma <- cons.sigma %>% bind_rows(as.data.frame(tidy.rma.sigma(cons.trt.5)) %>% mutate(level = c("sigma2.1", "sigma2.2"), mod = "cons.type_trt", mod.test = "no.mods"))

# output from full model
cons.N <- cons.full %>% group_by(type.trt) %>% summarize(n = length(type.trt)) %>% mutate(mod = "cons.type_trt") %>% dplyr::rename("level" = "type.trt")
cons.rma.mv <- rma.mv(yi, vi, mods = ~type.trt, random = ~1|Paper_ID/ES_ID, data = cons.full, method = "REML", test = "t")
cons.wt <- cons.full %>% cbind(weights(cons.rma.mv)) %>% dplyr::rename("wts"="weights(cons.rma.mv)") %>% mutate(mod = "cons.type_trt")
cons.rma.mv.est <- rma.mv(yi, vi, mods = ~type.trt-1, random = ~1|Paper_ID/ES_ID, data = cons.full, method = "REML", test = "t")
cons.est <- tidy(cons.rma.mv.est) %>% mutate(mod = "cons.type_trt") %>% cbind(cons.rma.mv.est$ci.lb, cons.rma.mv.est$ci.ub) %>% dplyr::rename("ci.lb" = "cons.rma.mv.est$ci.lb", "ci.ub" = "cons.rma.mv.est$ci.ub")


## TRT x WHICH TREATED
cons.trt.which.1 <- rma.mv(yi, vi, mods = ~Trtmt*which.mod, random = ~1|Paper_ID/ES_ID, data = cons.full, method = "REML", test = "t")
cons.fits <- cons.fits %>% bind_rows(tidy.rma.fits(cons.trt.which.1) %>% mutate(mod = "cons_trt.which", mod.test = "intxn"))
cons.I2 <- cons.I2 %>% bind_rows(as.data.frame(var.comp(cons.trt.which.1)) %>% magrittr::set_colnames(c("perc.var", "I2", "total.I2")) %>% rownames_to_column(., "rand.level") %>% mutate(mod = "cons_trt.which", mod.test = "intxn"))
cons.sigma <- cons.sigma %>% bind_rows(as.data.frame(tidy.rma.sigma(cons.trt.which.1)) %>% mutate(level = c("sigma2.1", "sigma2.2"), mod = "cons_trt.which", mod.test = "intxn"))

# output from full model
cons.N <- cons.N %>% bind_rows(cons.full %>% group_by(trt.which) %>% summarize(n = length(trt.which)) %>% mutate(mod = "cons_trt.which") %>% dplyr::rename("level" = "trt.which"))
cons.which.rma.mv <- rma.mv(yi, vi, mods = ~trt.which, random = ~1|Paper_ID/ES_ID, data = cons.full, method = "REML", test = "t")
cons.wt <- cons.wt %>% bind_rows(cons.full %>% cbind(weights(cons.which.rma.mv)) %>% dplyr::rename("wts"="weights(cons.which.rma.mv)") %>% mutate(mod = "cons_trt.which"))
cons.which.rma.mv.est <- rma.mv(yi, vi, mods = ~trt.which-1, random = ~1|Paper_ID/ES_ID, data = cons.full, method = "REML", test = "t")
cons.est <- cons.est %>% bind_rows(tidy(cons.which.rma.mv.est) %>% mutate(mod = "cons_trt.which") %>% cbind(cons.which.rma.mv.est$ci.lb, cons.which.rma.mv.est$ci.ub) %>% dplyr::rename("ci.lb" = "cons.which.rma.mv.est$ci.lb", "ci.ub" = "cons.which.rma.mv.est$ci.ub"))


## TRT x WHICH TREATED x CONSUMER TAXA
cons.trt.which.Ctaxa.1 <- rma.mv(yi, vi, mods = ~trt.which*Cons_taxa.categ, random = ~1|Paper_ID/ES_ID, data = cons.full, method = "REML", test = "t")
cons.fits <- cons.fits %>% bind_rows(tidy.rma.fits(cons.trt.which.Ctaxa.1) %>% mutate(mod = "cons_trt.which.Ctaxa", mod.test = "intxn"))
cons.I2 <- cons.I2 %>% bind_rows(as.data.frame(var.comp(cons.trt.which.Ctaxa.1)) %>% magrittr::set_colnames(c("perc.var", "I2", "total.I2")) %>% rownames_to_column(., "rand.level") %>% mutate(mod = "cons_trt.which.Ctaxa", mod.test = "intxn"))
cons.sigma <- cons.sigma %>% bind_rows(as.data.frame(tidy.rma.sigma(cons.trt.which.Ctaxa.1)) %>% mutate(level = c("sigma2.1", "sigma2.2"), mod = "cons_trt.which.Ctaxa", mod.test = "intxn"))

cons.trt.which.Ctaxa.2 <- rma.mv(yi, vi, mods = ~trt.which+Cons_taxa.categ, random = ~1|Paper_ID/ES_ID, data = cons.full, method = "REML", test = "t")
cons.fits <- cons.fits %>% bind_rows(tidy.rma.fits(cons.trt.which.Ctaxa.2) %>% mutate(mod = "cons_trt.which.Ctaxa", mod.test = "add"))
cons.I2 <- cons.I2 %>% bind_rows(as.data.frame(var.comp(cons.trt.which.Ctaxa.2)) %>% magrittr::set_colnames(c("perc.var", "I2", "total.I2")) %>% rownames_to_column(., "rand.level") %>% mutate(mod = "cons_trt.which.Ctaxa", mod.test = "add"))
cons.sigma <- cons.sigma %>% bind_rows(as.data.frame(tidy.rma.sigma(cons.trt.which.Ctaxa.2)) %>% mutate(level = c("sigma2.1", "sigma2.2"), mod = "cons_trt.which.Ctaxa", mod.test = "add"))

# output from full model
cons.N <- cons.N %>% bind_rows(cons.full %>% group_by(trt.which.Ctaxa) %>% summarize(n = length(trt.which.Ctaxa)) %>% mutate(mod = "cons_trt.which.Ctaxa") %>% dplyr::rename("level" = "trt.which.Ctaxa"))
cons.which.Ctaxa.rma.mv <- rma.mv(yi, vi, mods = ~trt.which.Ctaxa, random = ~1|Paper_ID/ES_ID, data = cons.full, method = "REML", test = "t")
cons.wt <- cons.wt %>% bind_rows(cons.full %>% cbind(weights(cons.which.Ctaxa.rma.mv)) %>% dplyr::rename("wts"="weights(cons.which.Ctaxa.rma.mv)") %>% mutate(wt.est = yi*wts) %>% mutate(mod = "cons_trt.which.Ctaxa"))
cons.which.Ctaxa.rma.mv.est <- rma.mv(yi, vi, mods = ~trt.which.Ctaxa-1, random = ~1|Paper_ID/ES_ID, data = cons.full, method = "REML", test = "t")
cons.est <- cons.est %>% bind_rows(tidy(cons.which.Ctaxa.rma.mv.est) %>% mutate(mod = "cons_trt.which.Ctaxa") %>% cbind(cons.which.Ctaxa.rma.mv.est$ci.lb, cons.which.Ctaxa.rma.mv.est$ci.ub) %>% dplyr::rename("ci.lb" = "cons.which.Ctaxa.rma.mv.est$ci.lb", "ci.ub" = "cons.which.Ctaxa.rma.mv.est$ci.ub"))


## TRT x WHICH TREATED x RESOURCE TAXA
cons.trt.which.Rtaxa.1 <- rma.mv(yi, vi, mods = ~trt.which*Res_taxa.categ, random = ~1|Paper_ID/ES_ID, data = cons.full, method = "REML", test = "t")
cons.fits <- cons.fits %>% bind_rows(tidy.rma.fits(cons.trt.which.Rtaxa.1) %>% mutate(mod = "cons_trt.which.Rtaxa", mod.test = "intxn"))
cons.I2 <- cons.I2 %>% bind_rows(as.data.frame(var.comp(cons.trt.which.Rtaxa.1)) %>% magrittr::set_colnames(c("perc.var", "I2", "total.I2")) %>% rownames_to_column(., "rand.level") %>% mutate(mod = "cons_trt.which.Rtaxa", mod.test = "intxn"))
cons.sigma <- cons.sigma %>% bind_rows(as.data.frame(tidy.rma.sigma(cons.trt.which.Rtaxa.1)) %>% mutate(level = c("sigma2.1", "sigma2.2"), mod = "cons_trt.which.Rtaxa", mod.test = "intxn"))

cons.trt.which.Rtaxa.2 <- rma.mv(yi, vi, mods = ~trt.which+Res_taxa.categ, random = ~1|Paper_ID/ES_ID, data = cons.full, method = "REML", test = "t")
cons.fits <- cons.fits %>% bind_rows(tidy.rma.fits(cons.trt.which.Rtaxa.2) %>% mutate(mod = "cons_trt.which.Rtaxa", mod.test = "add"))
cons.I2 <- cons.I2 %>% bind_rows(as.data.frame(var.comp(cons.trt.which.Rtaxa.2)) %>% magrittr::set_colnames(c("perc.var", "I2", "total.I2")) %>% rownames_to_column(., "rand.level") %>% mutate(mod = "cons_trt.which.Rtaxa", mod.test = "add"))
cons.sigma <- cons.sigma %>% bind_rows(as.data.frame(tidy.rma.sigma(cons.trt.which.Rtaxa.2)) %>% mutate(level = c("sigma2.1", "sigma2.2"), mod = "cons_trt.which.Rtaxa", mod.test = "add"))

# output from full model
cons.N <- cons.N %>% bind_rows(cons.full %>% group_by(trt.which.Rtaxa) %>% summarize(n = length(trt.which.Rtaxa)) %>% mutate(mod = "cons_trt.which.Rtaxa") %>% dplyr::rename("level" = "trt.which.Rtaxa"))
cons.which.Rtaxa.rma.mv <- rma.mv(yi, vi, mods = ~trt.which.Rtaxa, random = ~1|Paper_ID/ES_ID, data = cons.full, method = "REML", test = "t")
cons.wt <- cons.wt %>% bind_rows(cons.full %>% cbind(weights(cons.which.Rtaxa.rma.mv)) %>% dplyr::rename("wts"="weights(cons.which.Rtaxa.rma.mv)") %>% mutate(wt.est = yi*wts) %>% mutate(mod = "cons_trt.which.Rtaxa"))
cons.which.Rtaxa.rma.mv.est <- rma.mv(yi, vi, mods = ~trt.which.Rtaxa-1, random = ~1|Paper_ID/ES_ID, data = cons.full, method = "REML", test = "t")
cons.est <- cons.est %>% bind_rows(tidy(cons.which.Rtaxa.rma.mv.est) %>% mutate(mod = "cons_trt.which.Rtaxa") %>% cbind(cons.which.Rtaxa.rma.mv.est$ci.lb, cons.which.Rtaxa.rma.mv.est$ci.ub) %>% dplyr::rename("ci.lb" = "cons.which.Rtaxa.rma.mv.est$ci.lb", "ci.ub" = "cons.which.Rtaxa.rma.mv.est$ci.ub"))


## TRT x WHICH TREATED x CONSUMER LIFE STAGE --> SUBSET: obs w/ info about life stage
cons.trt.which.Cstage.1 <- rma.mv(yi, vi, mods = ~trt.which*Cons_Lstage.categ, random = ~1|Paper_ID/ES_ID, data = cons.full %>% filter(!is.na(Cons_Lstage.categ)), method = "REML", test = "t")
cons.fits <- cons.fits %>% bind_rows(tidy.rma.fits(cons.trt.which.Cstage.1) %>% mutate(mod = "cons_trt.which.Cstage", mod.test = "intxn"))
cons.I2 <- cons.I2 %>% bind_rows(as.data.frame(var.comp(cons.trt.which.Cstage.1)) %>% magrittr::set_colnames(c("perc.var", "I2", "total.I2")) %>% rownames_to_column(., "rand.level") %>% mutate(mod = "cons_trt.which.Cstage", mod.test = "intxn"))
cons.sigma <- cons.sigma %>% bind_rows(as.data.frame(tidy.rma.sigma(cons.trt.which.Cstage.1)) %>% mutate(level = c("sigma2.1", "sigma2.2"), mod = "cons_trt.which.Cstage", mod.test = "intxn"))

# output from full model
cons.N <- cons.N %>% bind_rows(cons.full %>% filter(!is.na(Cons_Lstage.categ)) %>% group_by(trt.which.Cstage) %>% summarize(n = length(trt.which.Cstage)) %>% mutate(mod = "cons_trt.which.Cstage") %>% dplyr::rename("level" = "trt.which.Cstage"))
cons.which.Cstage.rma.mv <- rma.mv(yi, vi, mods = ~trt.which.Cstage, random = ~1|Paper_ID/ES_ID, data = cons.full %>% filter(!is.na(Cons_Lstage.categ)), method = "REML", test = "t")
cons.wt <- cons.wt %>% bind_rows(cons.full %>% filter(!is.na(Cons_Lstage.categ)) %>% cbind(weights(cons.which.Cstage.rma.mv)) %>% dplyr::rename("wts"="weights(cons.which.Cstage.rma.mv)") %>% mutate(wt.est = yi*wts) %>% mutate(mod = "cons_trt.which.Cstage"))
cons.which.Cstage.rma.mv.est <- rma.mv(yi, vi, mods = ~trt.which.Cstage-1, random = ~1|Paper_ID/ES_ID, data = cons.full %>% filter(!is.na(Cons_Lstage.categ)), method = "REML", test = "t")
cons.est <- cons.est %>% bind_rows(tidy(cons.which.Cstage.rma.mv.est) %>% mutate(mod = "cons_trt.which.Cstage") %>% cbind(cons.which.Cstage.rma.mv.est$ci.lb, cons.which.Cstage.rma.mv.est$ci.ub) %>% dplyr::rename("ci.lb" = "cons.which.Cstage.rma.mv.est$ci.lb", "ci.ub" = "cons.which.Cstage.rma.mv.est$ci.ub"))


## TRT x WHICH TREATED x RESOURCE LIFE STAGE --> SUBSET: obs w/ info about life stage
# Model selection via QMp
cons.trt.which.Rstage.1 <- rma.mv(yi, vi, mods = ~trt.which*Res_Lstage.categ, random = ~1|Paper_ID/ES_ID, data = cons.full %>% filter(!is.na(Res_Lstage.categ)), method = "REML", test = "t")
cons.fits <- cons.fits %>% bind_rows(tidy.rma.fits(cons.trt.which.Rstage.1) %>% mutate(mod = "cons_trt.which.Rstage", mod.test = "intxn"))
cons.I2 <- cons.I2 %>% bind_rows(as.data.frame(var.comp(cons.trt.which.Rstage.1)) %>% magrittr::set_colnames(c("perc.var", "I2", "total.I2")) %>% rownames_to_column(., "rand.level") %>% mutate(mod = "cons_trt.which.Rstage", mod.test = "intxn"))
cons.sigma <- cons.sigma %>% bind_rows(as.data.frame(tidy.rma.sigma(cons.trt.which.Rstage.1)) %>% mutate(level = c("sigma2.1", "sigma2.2"), mod = "cons_trt.which.Rstage", mod.test = "intxn"))

# output from full model
cons.N <- cons.N %>% bind_rows(cons.full %>% filter(!is.na(Res_Lstage.categ)) %>% group_by(trt.which.Rstage) %>% summarize(n = length(trt.which.Rstage)) %>% mutate(mod = "cons_trt.which.Rstage") %>% dplyr::rename("level" = "trt.which.Rstage"))
cons.which.Rstage.rma.mv <- rma.mv(yi, vi, mods = ~trt.which.Rstage, random = ~1|Paper_ID/ES_ID, data = cons.full %>% filter(!is.na(Res_Lstage.categ)), method = "REML", test = "t")
cons.wt <- cons.wt %>% bind_rows(cons.full %>% filter(!is.na(Res_Lstage.categ)) %>% cbind(weights(cons.which.Rstage.rma.mv)) %>% dplyr::rename("wts"="weights(cons.which.Rstage.rma.mv)") %>% mutate(wt.est = yi*wts) %>% mutate(mod = "cons_trt.which.Rstage"))
cons.which.Rstage.rma.mv.est <- rma.mv(yi, vi, mods = ~trt.which.Rstage-1, random = ~1|Paper_ID/ES_ID, data = cons.full %>% filter(!is.na(Res_Lstage.categ)), method = "REML", test = "t")
cons.est <- cons.est %>% bind_rows(tidy(cons.which.Rstage.rma.mv.est) %>% mutate(mod = "cons_trt.which.Rstage") %>% cbind(cons.which.Rstage.rma.mv.est$ci.lb, cons.which.Rstage.rma.mv.est$ci.ub) %>% dplyr::rename("ci.lb" = "cons.which.Rstage.rma.mv.est$ci.lb", "ci.ub" = "cons.which.Rstage.rma.mv.est$ci.ub"))


##### CHOICE EXPERIMENTS --> HERBIVORY ONLY
choice.final <- read.csv("Kindinger et al. 2021_PNAS_Dataset S4.csv") %>% mutate(ES_ID = 1:n()) %>% mutate_at(vars(ES_ID), ~as.factor(.)) %>%  # create effect size unique ID
  filter(!outlier %in% c("Y")) # REMOVE 1 OUTLIER

## TRT
herb.choice <- rma.mv(yi, vi, mods = ~Trtmt, random = ~1|Paper_ID/ES_ID, data = choice.final, method = "REML", test = "t")
cons.fits <- cons.fits %>% bind_rows(tidy.rma.fits(herb.choice) %>% mutate(mod = "herb.choice_trt", mod.test = "trt"))
cons.I2 <- cons.I2 %>% bind_rows(as.data.frame(var.comp(herb.choice)) %>% magrittr::set_colnames(c("perc.var", "I2", "total.I2")) %>% rownames_to_column(., "rand.level") %>% mutate(mod = "herb.choice_trt", mod.test = "trt"))
cons.sigma <- cons.sigma %>% bind_rows(as.data.frame(tidy.rma.sigma(herb.choice)) %>% mutate(level = c("sigma2.1", "sigma2.2"), mod = "herb.choice_trt", mod.test = "trt"))

# output from full model
cons.N <- cons.N %>% bind_rows(choice.final %>% group_by(Trtmt) %>% summarize(n = length(Trtmt)) %>% mutate(mod = "herb.choice_trt") %>% dplyr::rename("level" = "Trtmt"))
herb.choice.rma.mv <- rma.mv(yi, vi, mods = ~Trtmt, random = ~1|Paper_ID/ES_ID, data = choice.final, method = "REML", test = "t")
cons.wt <- cons.wt %>% bind_rows(choice.final %>% cbind(weights(herb.choice.rma.mv)) %>% dplyr::rename("wts"="weights(herb.choice.rma.mv)") %>% mutate(wt.est = yi*wts) %>% mutate(mod = "herb.choice_trt")) 
herb.choice.rma.mv.est <- rma.mv(yi, vi, mods = ~Trtmt-1, random = ~1|Paper_ID/ES_ID, data = choice.final, method = "REML", test = "t")
cons.est <- cons.est %>% bind_rows(tidy(herb.choice.rma.mv.est) %>% mutate(mod = "herb.choice_trt") %>% cbind(herb.choice.rma.mv.est$ci.lb, herb.choice.rma.mv.est$ci.ub) %>% dplyr::rename("ci.lb" = "herb.choice.rma.mv.est$ci.lb", "ci.ub" = "herb.choice.rma.mv.est$ci.ub"))


##### PREY SURVIVAL
surv.final <- read.csv("Kindinger et al. 2021_PNAS_Dataset S5.csv") %>% mutate(ES_ID = 1:n()) %>% mutate_at(vars(ES_ID), ~as.factor(.)) %>% # create effect size unique ID
  filter(!outlier %in% c("Y")) # REMOVE ONE OUTLIER

# Model selection via QMp
prey.surv <- rma.mv(yi, vi, random = ~1|Paper_ID/ES_ID, data = surv.final, method = "REML", test = "t")
cons.fits <- cons.fits %>% bind_rows(tidy.rma.fits(prey.surv) %>% mutate(mod = "prey.surv_trt", mod.test = "OA"))
cons.I2 <- cons.I2 %>% bind_rows(as.data.frame(var.comp(prey.surv)) %>% magrittr::set_colnames(c("perc.var", "I2", "total.I2")) %>% rownames_to_column(., "rand.level") %>% mutate(mod = "prey.surv_trt", mod.test = "OA"))
cons.sigma <- cons.sigma %>% bind_rows(as.data.frame(tidy.rma.sigma(prey.surv)) %>% mutate(level = c("sigma2.1", "sigma2.2"), mod = "prey.surv_trt", mod.test = "OA"))

# output from full model
cons.N <- cons.N %>% bind_rows(surv.final %>% group_by(Trtmt) %>% summarize(n = length(Trtmt)) %>% mutate(mod = "prey.surv_OA") %>% dplyr::rename("level" = "Trtmt"))
surv.rma.mv<-rma.mv(yi, vi, random = ~1|Paper_ID/ES_ID, data=surv.final, method = "REML", test = "t")
cons.wt <- cons.wt %>% bind_rows(surv.final %>% cbind(weights(surv.rma.mv)) %>% dplyr::rename("wts"="weights(surv.rma.mv)") %>% mutate(wt.est = yi*wts) %>% mutate(mod = "prey.surv_OA")) 
cons.est <- cons.est %>% bind_rows(tidy(surv.rma.mv) %>% mutate(mod = "surv_trt") %>% cbind(surv.rma.mv$ci.lb, surv.rma.mv$ci.ub) %>% dplyr::rename("ci.lb" = "surv.rma.mv$ci.lb", "ci.ub" = "surv.rma.mv$ci.ub"))

## SAVE OUTPUT
#write.csv(...)


##### BOOTSTRAPPING
library(boot)
        
##### DEFINE FUNCTIONS NEEDED:
# BOOTSTRAP FXN FOR RMA.MV MODELS (NONPARAMETRIC BOOTSTRAPPING)
boot.func <- function (data, indices) {
  res <- try(rma.mv(yi, vi, random = ~1|Paper_ID/ES_ID, data = data, method = "REML", test = "t", subset=indices), silent=TRUE)
  if (is.element("try-error", class(res))) { NA } else { c(coef(res), vcov(res), res$sigma2)
  }}

## DATASET
cons.full <- read.csv("Kindinger et al. 2021_PNAS_Dataset S3.csv") %>% mutate(ES_ID = 1:n()) %>% mutate_at(vars(ES_ID), ~as.factor(.)) %>% # create effect size unique ID
  filter(!outlier %in% c("Y")) # REMOVE 1 OUTLIER

## CONSUMPTION TYPE * TREATMENT
cons.N <- cons.full %>% group_by(type.trt) %>% summarize(n = length(type.trt)) %>% mutate(mod = "cons.type_trt") %>% dplyr::rename("level" = "type.trt")
cons.rma.mv <- rma.mv(yi, vi, mods = ~type.trt, random = ~1|Paper_ID/ES_ID, data = cons.full, method = "REML", test = "t")

cons.trt.boot <- cons.full %>% group_by(type.trt) %>% nest() %>%
  mutate(boot = map(data, ~boot(., boot.func, R=10000))) %>%
  mutate(boot.ci = map(boot, ~as.data.frame(boot.ci(., type=c("norm", "basic", "stud", "perc"), index=1:2)$normal))) 
cons.CI.boot <- cons.trt.boot %>% unnest(boot.ci) %>% select_if(negate(is.list)) %>% as.data.frame() %>% dplyr:: rename("lower" = "V2", "upper" = "V3", "level" = "type.trt") %>% mutate(mod = "cons.type_trt")

## TRT x WHICH TREATED
cons.N <- cons.N %>% bind_rows(cons.full %>% group_by(trt.which) %>% summarize(n = length(trt.which)) %>% mutate(mod = "cons_trt.which") %>% dplyr::rename("level" = "trt.which"))
cons.which.rma.mv <- rma.mv(yi, vi, mods = ~trt.which, random = ~1|Paper_ID/ES_ID, data = cons.full, method = "REML", test = "t")

cons.which.boot <- cons.full %>% group_by(trt.which) %>% nest() %>%
  mutate(boot = map(data, ~boot(., boot.func, R=10000))) %>%
  mutate(boot.ci = map(boot, ~as.data.frame(boot.ci(., type=c("norm", "basic", "stud", "perc"), index=1:2)$normal))) 

cons.CI.boot <- cons.CI.boot %>% bind_rows(cons.which.boot %>% unnest(boot.ci) %>% select_if(negate(is.list)) %>% as.data.frame() %>% dplyr:: rename("lower" = "V2", "upper" = "V3", "level" = "trt.which") %>% mutate(mod = "cons_trt.which")) 

## TRT x WHICH TREATED x CONSUMER TAXA
cons.N <- cons.N %>% bind_rows(cons.full %>% group_by(trt.which.Ctaxa) %>% summarize(n = length(trt.which.Ctaxa)) %>% mutate(mod = "cons_trt.which.Ctaxa") %>% dplyr::rename("level" = "trt.which.Ctaxa"))
cons.which.Ctaxa.rma.mv <- rma.mv(yi, vi, mods = ~trt.which.Ctaxa, random = ~1|Paper_ID/ES_ID, data = cons.full, method = "REML", test = "t")

cons.which.Ctaxa.boot <- cons.full %>% group_by(trt.which.Ctaxa) %>% nest() %>% left_join(cons.N %>% filter(mod == "cons_trt.which.Ctaxa"), by = c("trt.which.Ctaxa" = "level")) %>% 
  filter(n>2) %>% 
  mutate(boot = map(data, ~boot(., boot.func, R=10000))) %>%
  mutate(boot.ci = map(boot, ~as.data.frame(boot.ci(., type=c("norm", "basic", "stud", "perc"), index=1:2)$normal))) 

cons.CI.boot <- cons.CI.boot %>% bind_rows(cons.which.Ctaxa.boot %>% unnest(boot.ci) %>% select_if(negate(is.list)) %>% as.data.frame() %>% dplyr:: rename("lower" = "V2", "upper" = "V3", "level" = "trt.which.Ctaxa") %>% mutate(mod = "cons_trt.which.Ctaxa")) 

## TRT x WHICH TREATED x RESOURCE TAXA
cons.N <- cons.N %>% bind_rows(cons.full %>% group_by(trt.which.Rtaxa) %>% summarize(n = length(trt.which.Rtaxa)) %>% mutate(mod = "cons_trt.which.Rtaxa") %>% dplyr::rename("level" = "trt.which.Rtaxa"))
cons.which.Rtaxa.rma.mv <- rma.mv(yi, vi, mods = ~trt.which.Rtaxa, random = ~1|Paper_ID/ES_ID, data = cons.full, method = "REML", test = "t")

cons.which.Rtaxa.boot <- cons.full %>% group_by(trt.which.Rtaxa) %>% nest() %>% left_join(cons.N %>% filter(mod == "cons_trt.which.Rtaxa"), by = c("trt.which.Rtaxa" = "level")) %>% 
  filter(n>2) %>% 
  mutate(boot = map(data, ~boot(., boot.func, R=10000))) %>%
  mutate(boot.ci = map(boot, ~as.data.frame(boot.ci(., type=c("norm", "basic", "stud", "perc"), index=1:2)$normal))) 

cons.CI.boot <- cons.CI.boot %>% bind_rows(cons.which.Rtaxa.boot %>% unnest(boot.ci) %>% select_if(negate(is.list)) %>% as.data.frame() %>% dplyr:: rename("lower" = "V2", "upper" = "V3", "level" = "trt.which.Rtaxa") %>% mutate(mod = "cons_trt.which.Rtaxa")) 

## TRT x WHICH TREATED x CONSUMER LIFE STAGE --> SUBSET: obs w/ info about life stage
cons.N <- cons.N %>% bind_rows(cons.full %>% filter(!is.na(Cons_Lstage.categ)) %>% group_by(trt.which.Cstage) %>% summarize(n = length(trt.which.Cstage)) %>% mutate(mod = "cons_trt.which.Cstage") %>% dplyr::rename("level" = "trt.which.Cstage"))
cons.which.Cstage.rma.mv <- rma.mv(yi, vi, mods = ~trt.which.Cstage, random = ~1|Paper_ID/ES_ID, data = cons.full %>% filter(!is.na(Cons_Lstage.categ)), method = "REML", test = "t")

cons.which.Cstage.boot <- cons.full %>% filter(!is.na(Cons_Lstage.categ)) %>% group_by(trt.which.Cstage) %>% nest() %>% left_join(cons.N %>% filter(mod == "cons_trt.which.Cstage"), by = c("trt.which.Cstage" = "level")) %>% filter(n>2) %>% 
  mutate(boot = map(data, ~boot(., boot.func, R=10000))) %>%
  mutate(boot.ci = map(boot, ~as.data.frame(boot.ci(., type=c("norm", "basic", "stud", "perc"), index=1:2)$normal))) 

cons.CI.boot <- cons.CI.boot %>% bind_rows(cons.which.Cstage.boot %>% unnest(boot.ci) %>% select_if(negate(is.list)) %>% as.data.frame() %>% dplyr:: rename("lower" = "V2", "upper" = "V3", "level" = "trt.which.Cstage") %>% mutate(mod = "cons_trt.which.Cstage")) 


## TRT x WHICH TREATED x RESOURCE LIFE STAGE --> SUBSET: obs w/ info about life stage
cons.N <- cons.N %>% bind_rows(cons.full %>% filter(!is.na(Res_Lstage.categ)) %>% group_by(trt.which.Rstage) %>% summarize(n = length(trt.which.Rstage)) %>% mutate(mod = "cons_trt.which.Rstage") %>% dplyr::rename("level" = "trt.which.Rstage"))
cons.which.Rstage.rma.mv <- rma.mv(yi, vi, mods = ~trt.which.Rstage, random = ~1|Paper_ID/ES_ID, data = cons.full %>% filter(!is.na(Res_Lstage.categ)), method = "REML", test = "t")

cons.which.Rstage.boot <- cons.full %>% filter(!is.na(Res_Lstage.categ)) %>% group_by(trt.which.Rstage) %>% nest() %>% left_join(cons.N %>% filter(mod == "cons_trt.which.Rstage"), by = c("trt.which.Rstage" = "level")) %>% filter(n>2) %>% 
  mutate(boot = map(data, ~boot(., boot.func, R=10000))) %>%
  mutate(boot.ci = map(boot, ~as.data.frame(boot.ci(., type=c("norm", "basic", "stud", "perc"), index=1:2)$normal))) 

cons.CI.boot <- cons.CI.boot %>% bind_rows(cons.which.Rstage.boot %>% unnest(boot.ci) %>% select_if(negate(is.list)) %>% as.data.frame() %>% dplyr:: rename("lower" = "V2", "upper" = "V3", "level" = "trt.which.Rstage") %>% mutate(mod = "cons_trt.which.Rstage")) 


#### CHOICE EXPERIMENTS --> HERBIVORY ONLY
choice.final <- read.csv("Kindinger et al. 2021_PNAS_Dataset S4.csv") %>% mutate(ES_ID = 1:n()) %>% mutate_at(vars(ES_ID), ~as.factor(.)) %>% # create effect size unique ID
  filter(!outlier %in% c("Y")) # REMOVE 1 OUTLIER

## TRT
cons.N <- cons.N %>% bind_rows(choice.final %>% group_by(Trtmt) %>% summarize(n = length(Trtmt)) %>% mutate(mod = "herb.choice_trt") %>% dplyr::rename("level" = "Trtmt"))
herb.choice.rma.mv <- rma.mv(yi, vi, mods = ~Trtmt, random = ~1|Paper_ID/ES_ID, data = choice.final, method = "REML", test = "t")

herb.choice.boot <- choice.final %>% group_by(Trtmt) %>% nest() %>%
  mutate(boot = map(data, ~boot(., boot.func, R=10000))) %>%
  mutate(boot.ci = map(boot, ~as.data.frame(boot.ci(., type=c("norm", "basic", "stud", "perc"), index=1:2)$normal))) 

cons.CI.boot <- cons.CI.boot %>% bind_rows(herb.choice.boot %>% unnest(boot.ci) %>% select_if(negate(is.list)) %>% as.data.frame() %>% dplyr:: rename("lower" = "V2", "upper" = "V3", "level" = "Trtmt") %>% mutate(mod = "herb.choice_trt")) 


##### PREY SURVIVAL
surv.final <- read.csv("Kindinger et al. 2021_PNAS_Dataset S6.csv") %>% mutate(ES_ID = 1:n()) %>% mutate_at(vars(ES_ID), ~as.factor(.)) %>% # create effect size unique ID
  filter(!outlier %in% c("Y")) # REMOVE ONE OUTLIER

# output from full model
cons.N <- cons.N %>% bind_rows(surv.final %>% group_by(Trtmt) %>% summarize(n = length(Trtmt)) %>% mutate(mod = "prey.surv_OA") %>% dplyr::rename("level" = "Trtmt"))
surv.rma.mv<-rma.mv(yi, vi, random = ~1|Paper_ID/ES_ID, data=surv.final, method = "REML", test = "t")

surv.boot <- surv.final %>% group_by(Trtmt) %>% nest() %>%
  mutate(boot = map(data, ~boot(., boot.func, R=10000))) %>%
  mutate(boot.ci = map(boot, ~as.data.frame(boot.ci(., type=c("norm", "basic", "stud", "perc"), index=1:2)$normal))) 

cons.CI.boot <- cons.CI.boot %>% bind_rows(surv.boot %>% unnest(boot.ci) %>% select_if(negate(is.list)) %>% as.data.frame() %>% dplyr:: rename("lower" = "V2", "upper" = "V3", "level" = "Trtmt") %>% mutate(mod = "prey.surv_OA")) 


## SAVE OUTPUT
#write.csv(cons.CI.boot, "...")


##### FULLY FACTORIAL STUDIES
## CALCULATE INTERACTION EFFECT OF OA & W
# NOTE: followed supplemental methods and code from William F. Morris, Ruth A. Hufbauer, Anurag A. Agrawal, James D. Bever, Victoria A. Borowicz, Gregory S. Gilbert, John L. Maron, Charles E. Mitchell, Ingrid M. Parker, Alison G. Power, Mark E. Torchin, and Diego P. Vázquez. 2007. Direct and interactive effects of enemies and mutualists on plant performance: a metaanalysis. Ecology 88:1021-1029.

## SUBSET OF STUDIES THAT TESTED ALL 4 TREATMENTS (FACTORIAL OA x WARMING DESIGN)
# pull out control values and add as rows
trt.cross <- cons.full %>% filter(Trtmt_study == "cross") %>% select(Paper_ID, Control_resp, Control_SD) %>% distinct() %>% mutate(Trtmt = "C") %>% rename_at(vars(starts_with("Control_")), ~gsub(., pattern = 'Control', replacement = 'Trtmt')) %>% bind_rows(cons.full %>% filter(Trtmt_study == "cross") %>% select(Paper_ID, Trtmt, Trtmt_resp, Trtmt_SD)) %>% mutate(ES_ID = 1:n())  %>% mutate_at(vars(ES_ID), ~as.factor(.)) 

trt.cross.rma.mv <- rma.mv(Trtmt_resp, Trtmt_SD, mods = ~Trtmt, random = ~1|Paper_ID/ES_ID, data = trt.cross, method = "REML", test = "t")
trt.cross.rma.mv.est <- rma.mv(Trtmt_resp, Trtmt_SD, mods = ~Trtmt-1, random = ~1|Paper_ID/ES_ID, data = trt.cross, method = "REML", test = "t")
trt.cross.N <- trt.cross %>% group_by(Trtmt) %>% summarize(n = length(Trtmt)) %>% as.data.frame()
trt.cross.est <- tidy(trt.cross.rma.mv.est) 
trt.cross.wt <- trt.cross %>% cbind(weights(trt.cross.rma.mv)) %>% dplyr::rename("wts"="weights(trt.cross.rma.mv)")
trt.cross.est.full <- trt.cross.est %>% cbind(trt.cross.N) %>% mutate(sd = std.error*(sqrt(n))) # extract weighted means, Ns, and sds to use as inputs

# CALCULATE INTERACTION EFFECT:
# define inputs
Ma.cross = trt.cross.est.full %>% filter(Trtmt == "OA") %>% select(estimate)
Mb.cross = trt.cross.est.full %>% filter(Trtmt == "W") %>% select(estimate)
Mab.cross = trt.cross.est.full %>% filter(Trtmt == "OAW") %>% select(estimate)
Mc.cross = trt.cross.est.full %>% filter(Trtmt == "C") %>% select(estimate)

Sa.cross = trt.cross.est.full %>% filter(Trtmt == "OA") %>% select(sd)
Sb.cross = trt.cross.est.full %>% filter(Trtmt == "W") %>% select(sd)
Sab.cross = trt.cross.est.full %>% filter(Trtmt == "OAW") %>% select(sd)
Sc.cross = trt.cross.est.full %>% filter(Trtmt == "C") %>% select(sd)

Na.cross = trt.cross.est.full %>% filter(Trtmt == "OA") %>% select(n)
Nb.cross = trt.cross.est.full %>% filter(Trtmt == "W") %>% select(n)
Nab.cross = trt.cross.est.full %>% filter(Trtmt == "OAW") %>% select(n)
Nc.cross = trt.cross.est.full %>% filter(Trtmt == "C") %>% select(n)

trt.cross.LI = log(Mab.cross/Mb.cross) - log(Ma.cross/Mc.cross) #0.4763789		
trt.cross.s2LI = Sa.cross^2/(Na.cross*Ma.cross^2) + Sb.cross^2/(Nb.cross*Mb.cross^2) + Sab.cross^2/(Nab.cross*Mab.cross^2) + Sc.cross^2/(Nc.cross*Mc.cross^2) # 5.573474		
trt.cross.calc <- cbind(trt.cross.LI, trt.cross.s2LI %>% dplyr::rename(s2 = sd)) %>% mutate(mod = "trt.cross")

## COMBINE ALL OUTPUT
intxn.fx.wt <- trt.wt %>% mutate(mod = "trt") %>% bind_rows(trt.cross.wt %>% mutate(mod = "trt.cross")) 
intxn.fx.est.full <- trt.est.full %>% mutate(mod = "trt") %>% bind_rows(trt.cross.est.full %>% mutate(mod = "trt.cross"))
intxn.fx.final.est <- trt.calc %>% bind_rows(trt.cross.calc) %>% mutate(s = sqrt(s2))

## SAVE OUTPUT
#write.csv(...)


## TEST MODERATORS: Consumption type (Resp_gen) & Treatment (Trtmt)
cons.cross <- read.csv("Kindinger et al. 2021_PNAS_Dataset S3.csv") %>% mutate(ES_ID = 1:n()) %>% mutate_at(vars(ES_ID), ~as.factor(.)) %>% # create effect size unique ID
  filter(Trtmt_study == "cross")
# 199 rows

cross.trt.1 <- rma.mv(yi, vi, mods = ~Resp_gen*Trtmt, random = ~1|Paper_ID/ES_ID, data = cons.cross, method = "REML", test = "t")
cross.fits <- tidy.rma.fits(cross.trt.1) %>% mutate(mod = "cross.type_trt", mod.test = "intxn")
cross.I2 <- as.data.frame(var.comp(cross.trt.1)) %>% magrittr::set_colnames(c("perc.var", "I2", "total.I2")) %>% rownames_to_column(., "rand.level") %>% mutate(mod = "cross.type_trt", mod.test = "intxn")
cross.sigma <- as.data.frame(tidy.rma.sigma(cross.trt.1)) %>% mutate(level = c("sigma2.1", "sigma2.2"), mod = "cross.type_trt", mod.test = "intxn")

cross.trt.2 <- rma.mv(yi, vi, mods = ~Resp_gen+Trtmt, random = ~1|Paper_ID/ES_ID, data = cons.cross, method = "REML", test = "t")
cross.fits <- cross.fits %>% bind_rows(tidy.rma.fits(cross.trt.2) %>% mutate(mod = "cross.type_trt", mod.test = "add"))
cross.I2 <- cross.I2 %>% bind_rows(as.data.frame(var.comp(cross.trt.2)) %>% magrittr::set_colnames(c("perc.var", "I2", "total.I2")) %>% rownames_to_column(., "rand.level") %>% mutate(mod = "cross.type_trt", mod.test = "add"))
cross.sigma <- cross.sigma %>% bind_rows(as.data.frame(tidy.rma.sigma(cross.trt.2)) %>% mutate(level = c("sigma2.1", "sigma2.2"), mod = "cross.type_trt", mod.test = "add"))

cross.trt.3 <- rma.mv(yi, vi, mods = ~Resp_gen, random = ~1|Paper_ID/ES_ID, data = cons.cross, method = "REML", test = "t")
cross.fits <- cross.fits %>% bind_rows(tidy.rma.fits(cross.trt.3) %>% mutate(mod = "cross.type_trt", mod.test = "cross.type"))
cross.I2 <- cross.I2 %>% bind_rows(as.data.frame(var.comp(cross.trt.3)) %>% magrittr::set_colnames(c("perc.var", "I2", "total.I2")) %>% rownames_to_column(., "rand.level") %>% mutate(mod = "cross.type_trt", mod.test = "cross.type"))
cross.sigma <- cross.sigma %>% bind_rows(as.data.frame(tidy.rma.sigma(cross.trt.3)) %>% mutate(level = c("sigma2.1", "sigma2.2"), mod = "cross.type_trt", mod.test = "cross.type"))

cross.trt.4 <- rma.mv(yi, vi, mods = ~Trtmt, random = ~1|Paper_ID/ES_ID, data = cons.cross, method = "REML", test = "t")
cross.fits <- cross.fits %>% bind_rows(tidy.rma.fits(cross.trt.4) %>% mutate(mod = "cross.type_trt", mod.test = "trt"))
cross.I2 <- cross.I2 %>% bind_rows(as.data.frame(var.comp(cross.trt.4)) %>% magrittr::set_colnames(c("perc.var", "I2", "total.I2")) %>% rownames_to_column(., "rand.level") %>% mutate(mod = "cross.type_trt", mod.test = "trt"))
cross.sigma <- cross.sigma %>% bind_rows(as.data.frame(tidy.rma.sigma(cross.trt.4)) %>% mutate(level = c("sigma2.1", "sigma2.2"), mod = "cross.type_trt", mod.test = "trt"))

cross.trt.5 <- rma.mv(yi, vi, random = ~1|Paper_ID/ES_ID, data = cons.cross, method = "REML", test = "t")
cross.fits <- cross.fits %>% bind_rows(tidy.rma.fits(cross.trt.5) %>% mutate(mod = "cross.type_trt", mod.test = "no.mods"))
cross.I2 <- cross.I2 %>% bind_rows(as.data.frame(var.comp(cross.trt.5)) %>% magrittr::set_colnames(c("perc.var", "I2", "total.I2")) %>% rownames_to_column(., "rand.level") %>% mutate(mod = "cross.type_trt", mod.test = "no.mods"))
cross.sigma <- cross.sigma %>% bind_rows(as.data.frame(tidy.rma.sigma(cross.trt.5)) %>% mutate(level = c("sigma2.1", "sigma2.2"), mod = "cross.type_trt", mod.test = "no.mods"))

# output from model with Treatment as the moderator to estimate mean effect sizes per treatment
cross.N <- cons.cross %>% group_by(type.trt) %>% summarize(n = length(type.trt)) %>% mutate(mod = "cross.type_trt") %>% dplyr::rename("level" = "type.trt")
cross.rma.mv <- rma.mv(yi, vi, mods = ~Trtmt, random = ~1|Paper_ID/ES_ID, data = cons.cross, method = "REML", test = "t")
cross.wt <- cons.cross %>% cbind(weights(cross.rma.mv)) %>% dplyr::rename("wts"="weights(cross.rma.mv)") %>% mutate(mod = "cross.type_trt")
cross.rma.mv.est <- rma.mv(yi, vi, mods = ~Trtmt-1, random = ~1|Paper_ID/ES_ID, data = cons.cross, method = "REML", test = "t")
cross.est <- tidy(cross.rma.mv.est) %>% mutate(mod = "cross.type_trt") %>% cbind(cross.rma.mv.est$ci.lb, cross.rma.mv.est$ci.ub) %>% dplyr::rename("ci.lb" = "cross.rma.mv.est$ci.lb", "ci.ub" = "cross.rma.mv.est$ci.ub")

## SAVE OUTPUT
#write.csv(...)
